# Supplementary material for: Systems pharmacology-based approach to investigate the mechanisms of Danggui-Shaoyao-san prescription for treatment of Alzheimer’s disease
Source: BMC Complement Med Ther. 2020 Sep 18;20:282. doi: 10.1186/s12906-020-03066-4 (PMC7501700; doi:10.1186/s12906-020-03066-4)
Supplement: Supplementary file 1 — Additional file 1: Table S1. Detailed information of the 299 genes related with AD. [file 12906_2020_3066_MOESM1_ESM.xlsx]

## Sheet: AD genes
Gene symbol	Entrze ID	Gene name
A2M	2	alpha-2-macroglobulin
SERPINA3	12	serpin family A member 3
ABCA1	19	ATP binding cassette subfamily A member 1
ACACB	32	acetyl-CoA carboxylase beta
ACHE	43	acetylcholinesterase (Cartwright blood group)
ADAM10	102	ADAM metallopeptidase domain 10
AEBP1	165	AE binding protein 1
AGER	177	advanced glycosylation end-product specific receptor
AMFR	267	autocrine motility factor receptor
AMPH	273	amphiphysin
BIN1	274	bridging integrator 1
APBA1	320	amyloid beta precursor protein binding family A member 1
APBA2	321	amyloid beta precursor protein binding family A member 2
APBB1	322	amyloid beta precursor protein binding family B member 1
APBB2	323	amyloid beta precursor protein binding family B member 2
APLP1	333	amyloid beta precursor like protein 1
APLP2	334	amyloid beta precursor like protein 2
APOE	348	apolipoprotein E
APP	351	amyloid beta precursor protein
ATP1A1	476	ATPase Na+/K+ transporting subunit alpha 1
ATP6V1B2	526	ATPase H+ transporting V1 subunit B2
ATP6V1G2	534	ATPase H+ transporting V1 subunit G2
BAX	581	BCL2 associated X, apoptosis regulator
BCHE	590	butyrylcholinesterase
BCL2	596	BCL2 apoptosis regulator
BCL6	604	BCL6 transcription repressor
BDNF	627	brain derived neurotrophic factor
BLMH	642	bleomycin hydrolase
ZFP36L1	677	ZFP36 ring finger protein like 1
CALB1	793	calbindin 1
CALM1	801	calmodulin 1
CASP2	835	caspase 2
CASP3	836	caspase 3
CASP9	842	caspase 9
CAT	847	catalase
CCK	885	cholecystokinin
CD33	945	CD33 molecule
CD40	958	CD40 molecule
CD44	960	CD44 molecule (Indian blood group)
CDH2	1000	cadherin 2
CDK5	1020	cyclin dependent kinase 5
CHAT	1103	choline O-acetyltransferase
CHGB	1114	chromogranin B
CHRNA7	1139	cholinergic receptor nicotinic alpha 7 subunit
CHRNB2	1141	cholinergic receptor nicotinic beta 2 subunit
CLU	1191	clusterin
TPP1	1200	tripeptidyl peptidase 1
CR1	1378	complement C3b/C4b receptor 1 (Knops blood group)
CRH	1392	corticotropin releasing hormone
CRMP1	1400	collapsin response mediator protein 1
CRYM	1428	crystallin mu
CST3	1471	cystatin C
CTSB	1508	cathepsin B
CTSD	1509	cathepsin D
DBN1	1627	drebrin 1
ACE	1636	angiotensin I converting enzyme
DHCR24	1718	24-dehydrocholesterol reductase
NQO1	1728	NAD(P)H quinone dehydrogenase 1
DYNC1I1	1780	dynein cytoplasmic 1 intermediate chain 1
DOCK3	1795	dedicator of cytokinesis 3
DPYSL2	1808	dihydropyrimidinase like 2
RCAN1	1827	regulator of calcineurin 1
DYRK1A	1859	dual specificity tyrosine phosphorylation regulated kinase 1A
EIF2S1	1965	eukaryotic translation initiation factor 2 subunit alpha
EMP1	2012	epithelial membrane protein 1
ENO1	2023	enolase 1
EPHA1	2041	EPH receptor A1
EPHA5	2044	EPH receptor A5
ESR1	2099	estrogen receptor 1
EWSR1	2130	EWS RNA binding protein 1
F2	2147	coagulation factor II, thrombin
BPTF	2186	bromodomain PHD finger transcription factor
FOXO1	2308	forkhead box O1
GABRA1	2554	gamma-aminobutyric acid type A receptor alpha1 subunit
GABRD	2563	gamma-aminobutyric acid type A receptor delta subunit
GABRG2	2566	gamma-aminobutyric acid type A receptor gamma2 subunit
GAD1	2571	glutamate decarboxylase 1
GAD2	2572	glutamate decarboxylase 2
GAK	2580	cyclin G associated kinase
GAPDH	2597	glyceraldehyde-3-phosphate dehydrogenase
GATA1	2623	GATA binding protein 1
GDNF	2668	glial cell derived neurotrophic factor
GEM	2669	GTP binding protein overexpressed in skeletal muscle
GFAP	2670	glial fibrillary acidic protein
GLRX	2745	glutaredoxin
GNG3	2785	G protein subunit gamma 3
GOT1	2805	glutamic-oxaloacetic transaminase 1
GPC1	2817	glypican 1
GPI	2821	glucose-6-phosphate isomerase
GRN	2896	granulin precursor
GRIN1	2902	glutamate ionotropic receptor NMDA type subunit 1
GRIN2A	2903	glutamate ionotropic receptor NMDA type subunit 2A
GRIN2B	2904	glutamate ionotropic receptor NMDA type subunit 2B
GRIN2C	2905	glutamate ionotropic receptor NMDA type subunit 2C
GSK3A	2931	glycogen synthase kinase 3 alpha
GSK3B	2932	glycogen synthase kinase 3 beta
HSD17B10	3028	hydroxysteroid 17-beta dehydrogenase 10
HBB	3043	hemoglobin subunit beta
HFE	3077	homeostatic iron regulator
HMOX1	3162	heme oxygenase 1
HPRT1	3251	hypoxanthine phosphoribosyltransferase 1
IDE	3416	insulin degrading enzyme
IGF1	3479	insulin like growth factor 1
IGF1R	3480	insulin like growth factor 1 receptor
IGF2	3481	insulin like growth factor 2
IGF2R	3482	insulin like growth factor 2 receptor
IL1A	3552	interleukin 1 alpha
IL1B	3553	interleukin 1 beta
INS	3630	insulin
INSR	3643	insulin receptor
ITPKB	3707	inositol-trisphosphate 3-kinase B
LEP	3952	leptin
LRP1	4035	LDL receptor related protein 1
MAOB	4129	monoamine oxidase B
MAPT	4137	microtubule associated protein tau
MDH1	4190	malate dehydrogenase 1
MEOX2	4223	mesenchyme homeobox 2
MME	4311	membrane metalloendopeptidase
CD200	4345	CD200 molecule
MPO	4353	myeloperoxidase
MSR1	4481	macrophage scavenger receptor 1
MT3	4504	metallothionein 3
MTHFR	4524	methylenetetrahydrofolate reductase
NDUFB5	4711	NADH:ubiquinone oxidoreductase subunit B5
NEFL	4747	neurofilament light
NELL2	4753	neural EGFL like 2
NFKBIA	4792	NFKB inhibitor alpha
NGF	4803	nerve growth factor
NME1	4830	NME/NM23 nucleoside diphosphate kinase 1
NOS1	4842	nitric oxide synthase 1
NOS3	4846	nitric oxide synthase 3
NPY	4852	neuropeptide Y
NRGN	4900	neurogranin
NSF	4905	N-ethylmaleimide sensitive factor, vesicle fusing ATPase
OGG1	4968	8-oxoguanine DNA glycosylase
OLR1	4973	oxidized low density lipoprotein receptor 1
OXCT1	5019	3-oxoacid CoA-transferase 1
PAX2	5076	paired box 2
PCDH8	5100	protocadherin 8
PCP4	5121	Purkinje cell protein 4
PCSK1	5122	proprotein convertase subtilisin/kexin type 1
PGK1	5230	phosphoglycerate kinase 1
SERPINI1	5274	serpin family I member 1
PIN1	5300	peptidylprolyl cis/trans isomerase, NIMA-interacting 1
PLAU	5328	plasminogen activator, urokinase
PLCD1	5333	phospholipase C delta 1
PPARG	5468	peroxisome proliferator activated receptor gamma
MAPK1	5594	mitogen-activated protein kinase 1
MAPK3	5595	mitogen-activated protein kinase 3
EIF2AK2	5610	eukaryotic translation initiation factor 2 alpha kinase 2
PRNP	5621	prion protein
RELN	5649	reelin
PSEN1	5663	presenilin 1
PSEN2	5664	presenilin 2
PYY	5697	peptide YY
RAB3A	5864	RAB3A, member RAS oncogene family
REG1A	5967	regenerating family member 1 alpha
RGS4	5999	regulator of G protein signaling 4
RGS7	6000	regulator of G protein signaling 7
RIT2	6014	Ras like without CAAX 2
RNF6	6049	ring finger protein 6
S100B	6285	S100 calcium binding protein B
SCG5	6447	secretogranin V
SLC2A4	6517	solute carrier family 2 member 4
SLC6A4	6532	solute carrier family 6 member 4
SLC14A1	6563	solute carrier family 14 member 1 (Kidd blood group)
SNAP25	6616	synaptosome associated protein 25
SNCB	6620	synuclein beta
SNCA	6622	synuclein alpha
SOD2	6648	superoxide dismutase 2
SORL1	6653	sortilin related receptor 1
SST	6750	somatostatin
SYP	6855	synaptophysin
SYT1	6857	synaptotagmin 1
ADAM17	6868	ADAM metallopeptidase domain 17
TARBP1	6894	TAR (HIV-1) RNA binding protein 1
TF	7018	transferrin
TFAM	7019	transcription factor A, mitochondrial
TFCP2	7024	transcription factor CP2
TGFBR3	7049	transforming growth factor beta receptor 3
TNF	7124	tumor necrosis factor
TNFRSF1A	7132	TNF receptor superfamily member 1A
TPI1	7167	triosephosphate isomerase 1
UBB	7314	ubiquitin B
UCHL1	7345	ubiquitin C-terminal hydrolase L1
VCP	7415	valosin containing protein
VEGFA	7422	vascular endothelial growth factor A
VLDLR	7436	very low density lipoprotein receptor
VSNL1	7447	visinin like 1
SLC30A4	7782	solute carrier family 30 member 4
CXCR4	7852	C-X-C motif chemokine receptor 4
SCG2	7857	secretogranin II
PICALM	8301	phosphatidylinositol binding clathrin assembly protein
STK24	8428	serine/threonine kinase 24
OGT	8473	O-linked N-acetylglucosamine (GlcNAc) transferase
ENC1	8507	ectodermal-neural cortex 1
CDK5R1	8851	cyclin dependent kinase 5 regulatory subunit 1
SQSTM1	8878	sequestosome 1
NAE1	8883	NEDD8 activating enzyme E1 subunit 1
INA	9118	internexin neuronal intermediate filament protein alpha
FIBP	9158	FGF1 intracellular binding protein
LRAT	9227	lecithin retinol acyltransferase
TRIP10	9322	thyroid hormone receptor interactor 10
COX5A	9377	cytochrome c oxidase subunit 5A
TJP2	9414	tight junction protein 2
ITM2B	9445	integral membrane protein 2B
GPRASP1	9737	G protein-coupled receptor associated sorting protein 1
SV2B	9899	synaptic vesicle glycoprotein 2B
DNM1L	10059	dynamin 1 like
NAMPT	10135	nicotinamide phosphoribosyltransferase
RCAN2	10231	regulator of calcineurin 2
SIGMAR1	10280	sigma non-opioid intracellular receptor 1
ABCA7	10347	ATP binding cassette subfamily A member 7
YAP1	10413	Yes associated protein 1
TOMM40	10452	translocase of outer mitochondrial membrane 40
CIB1	10519	calcium and integrin binding 1
PITRM1	10531	pitrilysin metallopeptidase 1
TXNIP	10628	thioredoxin interacting protein
SLC12A7	10723	solute carrier family 12 member 7
MLLT11	10962	MLLT11 transcription factor 7 cofactor
STMN2	11075	stathmin 2
FSTL1	11167	follistatin like 1
CLSTN1	22883	calsyntenin 1
RPH3A	22895	rabphilin 3A
KIFAP3	22920	kinesin associated protein 3
SLC4A1AP	22950	solute carrier family 4 member 1 adaptor protein
PAXIP1	22976	PAX interacting protein 1
NMNAT2	23057	nicotinamide nucleotide adenylyltransferase 2
SETX	23064	senataxin
TBC1D9	23158	TBC1 domain family member 9
ARC	23237	activity regulated cytoskeleton associated protein
SASH1	23328	SAM and SH3 domain containing 1
NCSTN	23385	nicastrin
TARDBP	23435	TAR DNA binding protein
CD2AP	23607	CD2 associated protein
BACE1	23621	beta-secretase 1
PLD3	23646	phospholipase D family member 3
BACE2	25825	beta-secretase 2
LETMD1	25875	LETM1 domain containing 1
KANK2	25959	KN motif and ankyrin repeat domains 2
NECAP1	25977	NECAP endocytosis associated 1
CHMP2B	25978	charged multivesicular body protein 2B
CNTNAP2	26047	contactin associated protein like 2
GAPDHS	26330	glyceraldehyde-3-phosphate dehydrogenase, spermatogenic
NUPR1	26471	nuclear protein 1, transcriptional regulator
BSCL2	26580	BSCL2 lipid droplet biogenesis associated, seipin
PCDH11X	27328	protocadherin 11 X-linked
PCSK1N	27344	proprotein convertase subtilisin/kexin type 1 inhibitor
TMEM14A	28978	transmembrane protein 14A
MRPL15	29088	mitochondrial ribosomal protein L15
SNX10	29887	sorting nexin 10
UBQLN1	29979	ubiquilin 1
KCNIP3	30818	potassium voltage-gated channel interacting protein 3
CALY	50632	calcyon neuron specific vesicular protein
APH1A	51107	aph-1 homolog A, gamma-secretase subunit
COPS4	51138	COP9 signalosome subunit 4
NRN1	51299	neuritin 1
MS4A4A	51338	membrane spanning 4-domains A4A
GSAP	54103	gamma-secretase activating protein
CYCS	54205	cytochrome c, somatic
TREM2	54209	triggering receptor expressed on myeloid cells 2
SVOP	55530	SV2 related protein
SLC30A6	55676	solute carrier family 30 member 6
FRMD4A	55691	FERM domain containing 4A
FAR2	55711	fatty acyl-CoA reductase 2
PSENEN	55851	presenilin enhancer, gamma-secretase subunit
BEX4	56271	brain expressed X-linked 4
CA10	56934	carbonic anhydrase 10
RTN4	57142	reticulon 4
MS4A6A	64231	membrane spanning 4-domains A6A
NDRG4	65009	NDRG family member 4
PPP1R3B	79660	protein phosphatase 1 regulatory subunit 3B
ERMP1	79956	endoplasmic reticulum metallopeptidase 1
SPG11	80208	SPG11 vesicle trafficking associated, spatacsin
ST6GALNAC5	81849	ST6 N-acetylgalactosaminide alpha-2,6-sialyltransferase 5
TM2D1	83941	TM2 domain containing 1
NCALD	83988	neurocalcin delta
SGIP1	84251	SH3 domain GRB2 like endophilin interacting protein 1
COL25A1	84570	collagen type XXV alpha 1 chain
EXOC3L2	90332	exocyst complex component 3 like 2
SYTL4	94121	synaptotagmin like 4
MAL2	114569	mal, T cell differentiation protein 2 (gene/pseudogene)
RALYL	138046	RALY RNA binding protein like
NRSN1	140767	neurensin 1
BMPER	168667	BMP binding endothelial regulator
C9orf72	203228	C9orf72-SMCR8 complex subunit
CALHM1	255022	calcium homeostasis modulator 1
NAP1L5	266812	nucleosome assembly protein 1 like 5
EPHA6	285220	EPH receptor A6
C5orf64	285668	chromosome 5 open reading frame 64
BEX5	340542	brain expressed X-linked 5
POLN	353497	DNA polymerase nu
ATP5A1	498	ATP synthase F1 subunit alpha
MT-ND1	4535	mitochondrially encoded NADH dehydrogenase 1
PVRL2	5819	nectin cell adhesion molecule 2
CSDA	8531	Y-box binding protein 3
GRAMD3	65983	GRAM domain containing 2B
ATP5G3	518	ATP synthase membrane subunit c locus 3
ATP5B	506	ATP synthase F1 subunit beta
