# Supplementary material for: Systems pharmacology-based approach to investigate the mechanisms of Danggui-Shaoyao-san prescription for treatment of Alzheimer’s disease
Source: BMC Complement Med Ther. 2020 Sep 18;20:282. doi: 10.1186/s12906-020-03066-4 (PMC7501700; doi:10.1186/s12906-020-03066-4)
Supplement: Supplementary file 2 — Additional file 2: Table S2. Detailed structural information of the 1,042 herbal ingredients in DSS. [file 12906_2020_3066_MOESM2_ESM.xlsx]

## Sheet: Sheet1
Pubchem CID	Puchem IUPAC traditional name	Smile
72	protocatechuic acid	OC(=O)c1ccc(c(c1)O)O
119	4-aminobutyric acid	NCCCC(=O)O
125	4-methylolphenol	OCc1ccc(cc1)O
135	4-hydroxybenzoic acid	Oc1ccc(cc1)C(=O)O
143	2-[[4-[(2-amino-5-formyl-4-keto-1,6,7,8-tetrahydropteridin-6-yl)methylamino]benzoyl]amino]glutaric acid	O=CN1C(CNc2ccc(cc2)C(=O)NC(C(=O)O)CCC(=O)O)CNc2c1c(=O)nc([nH]2)N
176	acetic acid	CC(=O)O
190	7H-adenine	Nc1ncnc2c1nc[nH]2
191	2-adenin-9-yl-5-methylol-tetrahydrofuran-3,4-diol	OCC1OC(C(C1O)O)n1cnc2c1ncnc2N
206	6-methyloltetrahydropyran-2,3,4,5-tetrol	OCC1OC(O)C(C(C1O)O)O
236	2,4-diamino-4-keto-butyric acid	NC(=O)CC(C(=O)O)N
244	phenylmethanol	OCc1ccccc1
261	butyraldehyde	CCCC=O
262	butane-2,3-diol	CC(C(O)C)O
263	butan-1-ol	CCCCO
264	butyric acid	CCCC(=O)O
305	2-hydroxyethyl(trimethyl)ammonium	OCC[N+](C)(C)C
325	p-cumenylmethanol	OCc1ccc(cc1)C(C)C
326	4-isopropylbenzaldehyde	O=Cc1ccc(cc1)C(C)C
332	2-methoxy-4-vinyl-phenol	COc1cc(C=C)ccc1O
335	o-cresol	Cc1ccccc1O
338	salicylic acid	OC(=O)c1ccccc1O
342	m-cresol	Cc1cccc(c1)O
356	n-octane	CCCCCCCC
370	gallic acid	OC(=O)c1cc(O)c(c(c1)O)O
379	caprylic acid	CCCCCCCC(=O)O
389	2,5-diaminovaleric acid	NC(C(=O)O)CCCN
453	hexane-1,2,3,4,5,6-hexol	OCC(C(C(C(CO)O)O)O)O
454	caprylaldehyde	CCCCCCCC=O
460	guaiacol	COc1ccccc1O
568	dibenzofuran	c1ccc2c(c1)oc1c2cccc1
610	3,4,5,6-tetrahydroxytetrahydropyran-2-carboxylic acid	OC1OC(C(=O)O)C(C(C1O)O)O
611	2-aminoglutaric acid	OC(=O)CCC(C(=O)O)N
614	proline	OC(=O)C1CCCN1
617	2-amino-3-hydroxy-propionic acid	OCC(C(=O)O)N
675	5,6-dimethyl-1H-benzimidazole	Cc1cc2[nH]cnc2cc1C
702	ethanol	CCO
716	2,5-dimethyloltetrahydrofuran-2,3,4-triol	OCC1OC(C(C1O)O)(O)CO
765	2-amino-9-(3,4-dihydroxy-5-methylol-tetrahydrofuran-2-yl)-3H-purin-6-one	OCC1OC(C(C1O)O)n1cnc2c1[nH]c(N)nc2=O
773	2-amino-3-(1H-imidazol-5-yl)propionic acid	NC(C(=O)O)Cc1c[nH]cn1
798	indole	c1ccc2c(c1)[nH]cc2
827	pentane-1,2,3,4,5-pentol	OCC(C(C(CO)O)O)O
849	pipecolinic acid	OC(=O)C1CCCCN1
876	2-amino-4-(methylthio)butyric acid	CSCCC(C(=O)O)N
892	cyclohexane-1,2,3,4,5,6-hexol	OC1C(O)C(O)C(C(C1O)O)O
931	naphthalene	c1ccc2c(c1)cccc2
936	nicotinamide	NC(=O)c1cccnc1
957	octan-1-ol	CCCCCCCCO
985	palmitic acid	CCCCCCCCCCCCCCCC(=O)O
996	phenol	Oc1ccccc1
998	2-phenylacetaldehyde	O=CCc1ccccc1
999	2-phenylacetic acid	OC(=O)Cc1ccccc1
1027	1-(3-hydroxy-10,13-dimethyl-2,3,4,7,8,9,11,12,14,15,16,17-dodecahydro-1H-cyclopenta[a]phenanthren-17-yl)ethanone	OC1CCC2(C(=CCC3C2CCC2(C3CCC2C(=O)C)C)C1)C
1032	propionic acid	CCC(=O)O
1057	pyrogallol	Oc1c(O)cccc1O
1064	1,3,4,5-tetrahydroxycyclohexanecarboxylic acid	OC1C(O)CC(CC1O)(O)C(=O)O
1101	1,3,4,5,6-pentahydroxyhexan-2-one	OCC(C(C(C(=O)CO)O)O)O
1115	2-(3,4-dihydroxy-2,5-dimethylol-tetrahydrofuran-2-yl)oxy-6-methylol-tetrahydropyran-3,4,5-triol	OCC1OC(C(C1O)O)(CO)OC1OC(CO)C(C(C1O)O)O
1119	sulfur dioxide	O=S=O
1130	thiamin	OCCc1sc[n+](c1C)Cc1cnc(nc1N)C
1140	toluene	Cc1ccccc1
1145	N,N-dimethylmethanamine oxide	[O-][N+](C)(C)C
1146	trimethylamine	CN(C)C
1174	uracil	O=c1cc[nH]c(=O)[nH]1
1177	1-(3,4-dihydroxy-5-methylol-tetrahydrofuran-2-yl)pyrimidine-2,4-quinone	OCC1OC(C(C1O)O)n1ccc(=O)[nH]c1=O
1183	4-hydroxy-3-methoxy-benzaldehyde	COc1cc(C=O)ccc1O
1203	2-(3,4-dihydroxyphenyl)chroman-3,5,7-triol	Oc1cc2OC(c3ccc(c(c3)O)O)C(Cc2c(c1)O)O
1249	2-(3,4,5-trihydroxyphenyl)chroman-3,5,7-triol	Oc1cc2OC(c3cc(O)c(c(c3)O)O)C(Cc2c(c1)O)O
1254	2-isopropyl-5-methyl-cyclohexanol	CC1CCC(C(C1)O)C(C)C
1892	7-(2-hydroxyethyl)-1,3-dimethyl-xanthine	OCCn1cnc2c1c(=O)n(C)c(=O)n2C
2266	azelaic acid	OC(=O)CCCCCCCC(=O)O
2355	4-methoxyfuro[3,2-g]chromen-7-one	COc1c2ccc(=O)oc2cc2c1cco2
2371	9-hydroxy-1-isopropenyl-5a,5b,8,8,11a-pentamethyl-1,2,3,4,5,6,7,7a,9,10,11,11b,12,13,13a,13b-hexadecahydrocyclopenta[a]chrysene-3a-carboxylic acid	CC(=C)C1CCC2(C1C1CCC3C(C1(C)CC2)(C)CCC1C3(C)CCC(C1(C)C)O)C(=O)O
2537	camphor	O=C1CC2C(C1(C)CC2)(C)C
2682	hexadecan-1-ol	CCCCCCCCCCCCCCCCO
2758	1,3,3-trimethyl-2-oxabicyclo[2.2.2]octane	CC12CCC(CC1)C(O2)(C)C
2826	3-benzoyloxy-8-methyl-8-azabicyclo[3.2.1]octane-2-carboxylic acid methyl ester	COC(=O)C1C(CC2N(C1CC2)C)OC(=O)c1ccccc1
2879	p-cresol	Cc1ccc(cc1)O
2969	capric acid	CCCCCCCCCC(=O)O
3026	benzene-1,2-dicarboxylic acid dibutyl ester	CCCCOC(=O)c1ccccc1C(=O)OCCCC
3220	1,3,8-trihydroxy-6-methyl-9,10-anthraquinone	Cc1cc(O)c2c(c1)C(=O)c1c(C2=O)c(O)cc(c1)O
3251	N-(7-benzyl-2-hydroxy-5,8-diketo-4-methyl-3-oxa-6,9-diazatricyclo[7.3.0.02,6]dodecan-4-yl)-7-methyl-6,6a,8,9-tetrahydro-4H-indolo[4,3-fg]quinoline-9-carboxamide	O=C(C1CN(C)C2C(=C1)c1cccc3c1c(C2)c[nH]3)NC1(C)OC2(N(C1=O)C(Cc1ccccc1)C(=O)N1C2CCC1)O
3314	eugenol	C=CCc1ccc(c(c1)OC)O
3338	1-phenylpentan-1-ol	CCCCC(c1ccccc1)O
3405	2-[[4-[(2-amino-4-keto-1H-pteridin-6-yl)methylamino]benzoyl]amino]glutaric acid	OC(=O)CCC(C(=O)O)NC(=O)c1ccc(cc1)NCc1cnc2c(n1)c(O)nc(n2)N
3426	2-methyloltetrahydropyran-2,3,4,5-tetrol	OCC1(O)OCC(C(C1O)O)O
3893	lauric acid	CCCCCCCCCCCC(=O)O
4114	9-methoxyfuro[3,2-g]chromen-7-one	COc1c2oc(=O)ccc2cc2c1occ2
4276	myristicin	C=CCc1cc(OC)c2c(c1)OCO2
4580	2-[(5-chloro-8-hydroxy-1-keto-3-methyl-isochroman-7-carbonyl)amino]-3-phenyl-propionic acid	CC1OC(=O)c2c(C1)c(Cl)cc(c2O)C(=O)NC(C(=O)O)Cc1ccccc1
4825	5,6-dimethoxyfuro[2,3-h]chromen-2-one	COc1c(OC)c2occc2c2c1ccc(=O)o2
5144	safrole	C=CCc1ccc2c(c1)OCO2
5192	sebacic acid	OC(=O)CCCCCCCCC(=O)O
5281	stearic acid	CCCCCCCCCCCCCCCCCC(=O)O
5422	9,20,21,25-tetramethoxy-15,30-dimethyl-7,23-dioxa-15,30-diazaheptacyclo[22.6.2.23,6.18,12.114,18.027,31.022,33]hexatriaconta-3(36),4,6(35),8,10,12(34),18,20,22(33),24,26,31-dodecaene	COc1c(OC)cc2c3c1Oc1cc4c(cc1OC)CCN(C4Cc1ccc(Oc4cc(CC3N(CC2)C)ccc4OC)cc1)C
6054	2-phenylethanol	OCCc1ccccc1
6184	hexanal	CCCCCC=O
6199	furo[3,2-g]chromen-7-one	O=c1ccc2c(o1)cc1c(c2)cco1
6213	mesylmethane	CS(=O)(=O)C
6276	pentan-1-ol	CCCCCO
6448	acetic acid 2-bornyl ester	CC(=O)OC1CC2C(C1(C)CC2)(C)C
6544	3,5,5-trimethylcyclohex-2-en-1-one	CC1=CC(=O)CC(C1)(C)C
6549	3,7-dimethylocta-1,6-dien-3-ol	C=CC(CCC=C(C)C)(O)C
6560	2-methylpropan-1-ol	OCC(C)C
6561	2-methylpropionaldehyde	O=CC(C)C
6616	2,2-dimethyl-3-methylene-norbornane	C=C1C2CCC(C1(C)C)C2
6654	2,6,6-trimethylbicyclo[3.1.1]hept-2-ene	CC1=CCC2CC1C2(C)C
6782	benzene-1,2-dicarboxylic acid diisobutyl ester	CC(COC(=O)c1ccccc1C(=O)OCC(C)C)C
6811	phthalic anhydride	O=C1OC(=O)c2c1cccc2
6853	fluorene	c1ccc2c(c1)Cc1c2cccc1
6885	phthalide	O=C1OCc2c1cccc2
6919	2-furoic acid	OC(=O)c1ccco1
6986	2-isopropyl-5-methyl-cyclohexanone	CC1CCC(C(=O)C1)C(C)C
6989	thymol	Cc1ccc(c(c1)O)C(C)C
6990	1-(2,4-dihydroxyphenyl)ethanone	Oc1ccc(c(c1)O)C(=O)C
6997	2-ethylphenol	CCc1ccccc1O
7044	decalin	C1CCC2C(C1)CCCC2
7055	2-methylnaphthalene	Cc1ccc2c(c1)cccc2
7095	biphenyl	c1ccc(cc1)c1ccccc1
7127	4-allyl-1,2-dimethoxy-benzene	C=CCc1ccc(c(c1)OC)OC
7148	propiophenone	CCC(=O)c1ccccc1
7225	2-methyl-1,3-benzoxazole	Cc1nc2c(o1)cccc2
7237	o-xylene	Cc1ccccc1C
7284	2-methylbutyraldehyde	CC(C=O)CC
7302	tetrahydrofuran-2-one	O=C1CCCO1
7351	2-methylpropionic acid isobutyl ester	CC(COC(=O)C(C)C)C
7361	2-furylmethanol	OCc1ccco1
7362	furfural	O=Cc1ccco1
7409	1-phenylethanol	CC(c1ccccc1)O
7410	acetophenone	CC(=O)c1ccccc1
7428	3,4,5-trihydroxybenzoic acid methyl ester	COC(=O)c1cc(O)c(c(c1)O)O
7438	5-isopropenyl-2-methyl-cyclohex-2-en-1-ol	CC(=C)C1CC=C(C(C1)O)C
7439	5-isopropenyl-2-methyl-cyclohex-2-en-1-one	CC(=C)C1CC=C(C(=O)C1)C
7460	5-isopropyl-2-methyl-cyclohexa-1,3-diene	CC1=CCC(C=C1)C(C)C
7461	1-isopropyl-4-methyl-cyclohexa-1,4-diene	CC1=CCC(=CC1)C(C)C
7462	1-isopropyl-4-methyl-cyclohexa-1,3-diene	CC1=CC=C(CC1)C(C)C
7463	p-cymene	Cc1ccc(cc1)C(C)C
7478	p-anisic acid	COc1ccc(cc1)C(=O)O
7559	2-phenylacetic acid methyl ester	COC(=O)Cc1ccccc1
7710	5-amyltetrahydrofuran-2-one	CCCCCC1CCC(=O)O1
7734	1,4-diethylbenzene	CCc1ccc(cc1)CC
7809	p-xylene	Cc1ccc(cc1)C
7824	hexanoic acid methyl ester	CCCCCC(=O)OC
7829	sebacic acid dimethyl ester	COC(=O)CCCCCCCCC(=O)OC
7918	acetic acid acetyl ester	CC(=O)OC(=O)C
7941	1,3-divinylbenzene	C=Cc1cccc(c1)C=C
8051	heptan-2-one	CCCCCC(=O)C
8122	stearic acid ethyl ester	CCCCCCCCCCCCCCCCCC(=O)OCC
8130	enanthaldehyde	CCCCCCC=O
8141	nonane	CCCCCCCCC
8163	undecan-2-one	CCCCCCCCCC(=O)C
8175	capraldehyde	CCCCCCCCCC=O
8180	undecanoic acid	CCCCCCCCCCC(=O)O
8181	palmitic acid methyl ester	CCCCCCCCCCCCCCCC(=O)OC
8182	dodecane	CCCCCCCCCCCC
8183	dodec-1-ene	CCCCCCCCCCC=C
8193	dodecan-1-ol	CCCCCCCCCCCCO
8194	lauraldehyde	CCCCCCCCCCCC=O
8207	tridecan-1-ol	CCCCCCCCCCCCCO
8209	tetradecan-1-ol	CCCCCCCCCCCCCCO
8221	octadecan-1-ol	CCCCCCCCCCCCCCCCCCO
8222	eicosane	CCCCCCCCCCCCCCCCCCCC
8247	N'-phenylacetohydrazide	CC(=O)NNc1ccccc1
8257	2-methylbut-3-en-2-ol	C=CC(O)(C)C
8294	acetic acid (1,5-dimethyl-1-vinyl-hex-4-enyl) ester	C=CC(OC(=O)C)(CCC=C(C)C)C
8314	2-methylbutyric acid	CC(C(=O)O)CC
8369	3-hydroxy-2-methyl-pyran-4-one	O=c1ccoc(c1O)C
8468	vanillic acid	COc1cc(ccc1O)C(=O)O
8554	benzene-1,2-dicarboxylic acid dimethyl ester	COC(=O)c1ccccc1C(=O)OC
8559	benzene-1,2-dicarboxylic acid dipropyl ester	CCCOC(=O)c1ccccc1C(=O)OCCC
8748	4-isopropenyl-1-methyl-cyclohexanol	CC(=C)C1CCC(CC1)(C)O
8797	acetic acid p-tolyl ester	CC(=O)Oc1ccc(cc1)C
8842	3,7-dimethyloct-6-en-1-ol	OCCC(CCC=C(C)C)C
8857	acetic acid ethyl ester	CCOC(=O)C
8892	hexanoic acid	CCCCCC(=O)O
8900	n-heptane	CCCCCCC
8908	acetic acid hexyl ester	CCCCCCOC(=O)C
9017	acetic acid 3,7-dimethyloct-6-enyl ester	CC(CCC=C(C)C)CCOC(=O)C
9215	acridine	c1ccc2c(c1)nc1c(c2)cccc1
9862	6-methylhept-5-en-2-one	CC(=O)CCC=C(C)C
10106	1-isopropyl-4-methyl-7-oxabicyclo[2.2.1]heptane	CC(C12CCC(O2)(CC1)C)C
10123	3-isopropenyl-5,8a-dimethyl-2,3,4,4a,7,8-hexahydro-1H-naphthalene	CC1=CCCC2(C1CC(CC2)C(=C)C)C
10208	1,8-dihydroxy-3-methyl-9,10-anthraquinone	Cc1cc(O)c2c(c1)C(=O)c1c(C2=O)c(O)ccc1
10211	9-[(2R)-2,3-dihydroxy-3-methyl-butoxy]-4-methoxy-furo[3,2-g]chromen-7-one	COc1c2ccoc2c(c2c1ccc(=O)o2)OC[C@H](C(O)(C)C)O
10212	9-(3-methylbut-2-enoxy)furo[3,2-g]chromen-7-one	CC(=CCOc1c2occc2cc2c1oc(=O)cc2)C
10223	1-isopropyl-4,7-dimethyl-1,2,3,5,6,8a-hexahydronaphthalene	CC1=CC2C(=C(C)CCC2C(C)C)CC1
10224	4-isopropyl-1,6-dimethyl-tetralin	CC(C1CCC(c2c1cc(C)cc2)C)C
10231	6-allyl-4,5-dimethoxy-1,3-benzodioxole	C=CCc1cc2OCOc2c(c1OC)OC
10241	fluoren-9-one	O=C1c2ccccc2c2c1cccc2
10254	2,4,6-trimethylbenzaldehyde	O=Cc1c(C)cc(cc1C)C
10282	6-isopropyl-3-methyl-cyclohex-2-en-1-ol	CC1=CC(C(CC1)C(C)C)O
10315	1-phenylbutan-1-one	CCCC(=O)c1ccccc1
10364	carvacrol	CC(c1ccc(c(c1)O)C)C
10369	1-isopropyl-4-methyl-cyclohexene	CC1CCC(=CC1)C(C)C
10390	2-phenylethynylbenzene	c1ccc(cc1)C#Cc1ccccc1
10408	6,10,14-trimethylpentadecan-2-one	CC(CCCC(C)C)CCCC(CCCC(=O)C)C
10409	cyclopentadecanone	O=C1CCCCCCCCCCCCCC1
10467	arachidic acid	CCCCCCCCCCCCCCCCCCCC(=O)O
10581	1,5,5,6-tetramethylcyclohexa-1,3-diene	CC1=CC=CC(C1C)(C)C
10582	(6,6-dimethyl-2-bicyclo[3.1.1]hept-2-enyl)methanol	OCC1=CCC2CC1C2(C)C
10583	2,4-diisopropenyl-1-methyl-1-vinyl-cyclohexane	C=CC1(C)CCC(CC1C(=C)C)C(=C)C
10658	furo[2,3-h]chromen-2-one	O=c1ccc2c(o1)c1ccoc1cc2
10686	hemimellitene	Cc1c(C)cccc1C
10687	2,3-xylenol	Cc1c(C)cccc1O
10695	isodurene	Cc1cc(C)c(c(c1)C)C
10703	o-cymene	CC(c1ccccc1C)C
10797	2-methylfuran	Cc1ccco1
10864	amylbenzene	CCCCCc1ccccc1
10881	cyclohepta-2,4,6-trien-1-one	O=c1cccccc1
11005	myristic acid	CCCCCCCCCCCCCC(=O)O
11006	hexadecane	CCCCCCCCCCCCCCCC
11008	dotriacontane	CCCCCCCCCCCCCCCCCCCCCCCCCCCCCCCC
11074	2-methylisoindoline-1,3-quinone	CN1C(=O)c2c(C1=O)cccc2
11092	1-(2-hydroxy-4-methoxy-phenyl)ethanone	COc1ccc(c(c1)O)C(=O)C
11142	3-isopropyl-6-methylene-cyclohexene	CC(C1CCC(=C)C=C1)C
11173	3-methylbut-2-en-1-ol	OCC=C(C)C
11197	lignoceric acid	CCCCCCCCCCCCCCCCCCCCCCCC(=O)O
11230	1-isopropyl-4-methyl-cyclohex-3-en-1-ol	CC1=CCC(CC1)(O)C(C)C
11327	1,3-dimethylnaphthalene	Cc1cc2ccccc2c(c1)C
11370	o-anisic acid	COc1ccccc1C(=O)O
11406	benzoic acid allyl ester	C=CCOC(=O)c1ccccc1
11463	4-isopropylidene-1-methyl-cyclohexene	CC1=CCC(=C(C)C)CC1
11468	4-isopropyl-1-methyl-cyclohex-3-en-1-ol	CC(C1=CCC(CC1)(C)O)C
11516	octan-4-one	CCCCC(=O)CCC
11517	caprylic acid butyl ester	CCCCCCCC(=O)OCCCC
11527	octan-3-ol	CCCCCC(CC)O
11552	3-methylbutyraldehyde	O=CCC(C)C
11582	2-methylhexane	CCCCC(C)C
11593	acetic acid acetonyl ester	CC(=O)OCC(=O)C
11902	furan-2-carboxylic acid methyl ester	COC(=O)c1ccco1
11903	1-ethyl-2-methyl-benzene	CCc1ccccc1C
12072	5-isopropenyl-2-methyl-cyclohexanol	CC(=C)C1CCC(C(C1)O)C
12097	5-methylfurfural	Cc1ccc(o1)C=O
12100	1-ethyl-3-methyl-benzene	CCc1cccc(c1)C
12101	3-ethylphenol	CCc1cccc(c1)O
12170	acetic acid 2-furfuryl ester	CC(=O)OCc1ccco1
12290	4-pyridone	O=c1cc[nH]cc1
12294	hexanoic acid butyl ester	CCCCCC(=O)OCCCC
12296	4-methylpentan-1-ol	OCCCC(C)C
12300	4-chlorobutyric acid	ClCCCC(=O)O
12366	palmitic acid ethyl ester	CCCCCCCCCCCCCCCC(=O)OCC
12388	tridecane	CCCCCCCCCCCCC
12389	tetradecane	CCCCCCCCCCCCCC
12391	pentadecane	CCCCCCCCCCCCCCC
12395	hexadec-1-ene	CCCCCCCCCCCCCCC=C
12397	pentadecan-1-ol	CCCCCCCCCCCCCCCO
12398	heptadecane	CCCCCCCCCCCCCCCCC
12403	heneicosane	CCCCCCCCCCCCCCCCCCCCC
12408	octacosane	CCCCCCCCCCCCCCCCCCCCCCCCCCCC
12409	nonacosane	CCCCCCCCCCCCCCCCCCCCCCCCCCCCC
12570	2-propylphenol	CCCc1ccccc1O
12620	docosan-1-ol	CCCCCCCCCCCCCCCCCCCCCCO
12674	2-hydroxysuccinic acid dimethyl ester	COC(=O)CC(C(=O)OC)O
12785	2,3,5-trimethylhydroquinone	Oc1cc(C)c(c(c1C)C)O
12813	5-hexyltetrahydrofuran-2-one	CCCCCCC1CCC(=O)O1
13030	2-methylprop-1-enylbenzene	CC(=Cc1ccccc1)C
13050	2-hydroxy-2-phenyl-acetic acid ethyl ester	CCOC(=O)C(c1ccccc1)O
13187	nonan-2-one	CCCCCCCC(=O)C
13250	3,4,5-trihydroxybenzoic acid ethyl ester	CCOC(=O)c1cc(O)c(c(c1)O)O
13379	2-methylnonane	CCCCCCCC(C)C
13403	1-ethyl-2,4-dimethyl-benzene	CCc1ccc(cc1C)C
13561	undecan-6-one	CCCCCC(=O)CCCCC
13588	cyclopent-2-en-1-one	C1CC=CC1=O
13627	1-ethyl-3,5-dimethyl-benzene	CCc1cc(C)cc(c1)C
13700	2-octylphenol	CCCCCCCCc1ccccc1O
13849	pentadecanoic acid	CCCCCCCCCCCCCCC(=O)O
13854	1H-pyrrole-2-carbaldehyde	O=Cc1ccc[nH]1
14079	1-(1H-pyrrol-2-yl)ethanone	CC(=O)c1ccc[nH]1
14257	undecane	CCCCCCCCCCC
14260	tetradec-1-ene	CCCCCCCCCCCCC=C
14266	2-methylcyclopent-2-en-1-one	O=C1CCC=C1C
14296	2,3,5,6-tetramethylpyrazine	Cc1nc(C)c(nc1C)C
14350	4,12,12-trimethyl-9-methylene-5-oxatricyclo[8.2.0.04,6]dodecane	C=C1CCC2OC2(CCC2C1CC2(C)C)C
14525	1,3,3-trimethylnorbornan-2-one	O=C1C2(C)CCC(C1(C)C)C2
14527	1-ethylpropylbenzene	CCC(c1ccccc1)CC
14529	2-(p-tolyl)propan-2-ol	Cc1ccc(cc1)C(O)(C)C
14697	(1R,4aS,10aR)-7-isopropyl-1,4a-dimethyl-2,3,4,9,10,10a-hexahydrophenanthrene-1-carboxylic acid methyl ester	COC(=O)[C@]1(C)CCC[C@]2([C@H]1CCc1c2ccc(c1)C(C)C)C
14896	6,6-dimethyl-2-methylene-norpinane	C=C1CCC2CC1C2(C)C
14900	palmitic acid glyceryl ester	CCCCCCCCCCCCCCCC(=O)OCC(CO)O
14918	furan-3-carboxylic acid methyl ester	COC(=O)c1cocc1
15068	1-(2-hydroxy-5-methyl-phenyl)ethanone	Cc1ccc(c(c1)C(=O)C)O
15076	heptadecan-1-ol	CCCCCCCCCCCCCCCCCO
15094	1-isopropyl-7-methyl-4-methylene-2,3,4a,5,6,8a-hexahydro-1H-naphthalene	CC1=CC2C(CC1)C(=C)CCC2C(C)C
15095	3,5,5,9-tetramethyl-1,2,4a,6,7,8-hexahydrobenzocycloheptene	CC1=CC2C(=C(C)CCCC2(C)C)CC1
15164	cyclododecene	C1CCCCCC=CCCCC1
15421	1,1-dimethylcyclopentane	CC1(C)CCCC1
15448	undecan-2-ol	CCCCCCCCCC(O)C
15600	decane	CCCCCCCCCC
15612	azelaic acid dimethyl ester	COC(=O)CCCCCCCC(=O)OC
16054	1H-indol-5-ol	Oc1ccc2c(c1)cc[nH]2
16294	isoamylbenzene	CC(CCc1ccccc1)C
16732	1,6,7-trimethylnaphthalene	Cc1cc2c(cc1C)cccc2C
16832	hexanoic acid isopropyl ester	CCCCCC(=O)OC(C)C
17095	tridec-1-ene	CCCCCCCCCCCC=C
17100	2-(4-methylcyclohex-3-en-1-yl)propan-2-ol	CC1=CCC(CC1)C(O)(C)C
17536	4-[(2R)-2,3-dihydroxy-3-methyl-butoxy]furo[3,2-g]chromen-7-one	O=c1ccc2c(o1)cc1c(c2OC[C@H](C(O)(C)C)O)cco1
17697	pentadecanal	CCCCCCCCCCCCCCC=O
17739	2-methoxy-4-propyl-phenol	CCCc1ccc(c(c1)OC)O
17835	4-methyldecane	CCCCCCC(CCC)C
17868	5-isopropyl-2-methyl-bicyclo[3.1.0]hex-2-ene	CC1=CCC2(C1C2)C(C)C
17897	9-[[(2S)-3,3-dimethyloxiran-2-yl]methoxy]furo[3,2-g]chromen-7-one	O=c1ccc2c(o1)c(OC[C@@H]1OC1(C)C)c1c(c2)cco1
17927	4-ethylresorcinol	CCc1ccc(cc1O)O
18591	2-methyloctane	CCCCCCC(C)C
18597	4-isopropyl-3-methyl-phenol	Oc1ccc(c(c1)C)C(C)C
18818	1-isopropyl-4-methylene-bicyclo[3.1.0]hexane	C=C1CCC2(C1C2)C(C)C
19602	2-amylfuran	CCCCCc1ccco1
19725	8-isopropyl-1,3-dimethyl-tricyclo[4.4.0.02,7]dec-3-ene	CC(C1CCC2(C3C1C2C(=CC3)C)C)C
20861	4-ethylbenzaldehyde	CCc1ccc(cc1)C=O
20928	hex-1-en-3-ol	CCCC(C=C)O
21228	2-(ethylthio)propane	CCSC(C)C
21476	1,3-dimethyl-5-vinyl-benzene	C=Cc1cc(C)cc(c1)C
21491	1,2,2-trimethylcyclopentane-1,3-dicarboxylic acid	OC(=O)C1CCC(C1(C)C)(C)C(=O)O
21596	enanthic acid butyl ester	CCCCCCC(=O)OCCCC
21672	12-methylmyristic acid	CCC(CCCCCCCCCCC(=O)O)C
22013	2,4,5-trimethylbenzaldehyde	O=Cc1cc(C)c(cc1C)C
22015	2,5-dimethylbenzaldehyde	O=Cc1cc(C)ccc1C
22202	3-methylnonane	CCCCCCC(CC)C
22278	3,4-dimethylbenzaldehyde	O=Cc1ccc(c(c1)C)C
22311	4-isopropenyl-1-methyl-cyclohexene	CC1=CCC(CC1)C(=C)C
23415	2-methyldecane	CCCCCCCCC(C)C
23459	2-methylundecane	CCCCCCCCCC(C)C
23518	pentadecanoic acid methyl ester	CCCCCCCCCCCCCCC(=O)OC
23599	octatriacontane	CCCCCCCCCCCCCCCCCCCCCCCCCCCCCCCCCCCCCC
23736	3-dimethylsulfoniopropionate	C[S+](CCC(=O)[O-])C
23741	2-myristyloxirane	CCCCCCCCCCCCCCC1OC1
24749	2,3,4,5,6-pentahydroxyhexanal	OCC(C(C(C(C=O)O)O)O)O
26049	3,7,7-trimethylbicyclo[4.1.0]hept-3-ene	CC1=CCC2C(C1)C2(C)C
26197	2,3-di(tetradecanoyloxy)propyl 2-(trimethylammonio)ethyl phosphate	CCCCCCCCCCCCCC(=O)OCC(OC(=O)CCCCCCCCCCCCC)COP(=O)(OCC[N+](C)(C)C)[O-]
26305	(2R)-2-(1-hydroxy-1-methyl-ethyl)-2,3-dihydrofuro[3,2-g]chromen-7-one	O=c1ccc2c(o1)cc1c(c2)C[C@@H](O1)C(O)(C)C
26397	heptadecanoic acid ethyl ester	CCCCCCCCCCCCCCCCC(=O)OCC
26548	2-(4-hydroxyphenyl)acetonitrile	N#CCc1ccc(cc1)O
26975	4-amylphenol	CCCCCc1ccc(cc1)O
27154	2,7-dimethyloctan-1-ol	OCC(CCCCC(C)C)C
27867	acetic acid (2-isopropyl-5-methyl-cyclohexyl) ester	CC1CCC(C(C1)OC(=O)C)C(C)C
28455	4-methylnonane	CCCCCC(CCC)C
28457	2,6-dimethylnonane	CCCC(CCCC(C)C)C
28458	3,7-dimethylnonane	CCC(CCCC(CC)C)C
28930	7,7-dimethyl-2-methylene-norbornane	C=C1CC2C(C1CC2)(C)C
29025	4,6,6-trimethylbicyclo[3.1.1]hept-3-en-2-one	CC1=CC(=O)C2CC1C2(C)C
29036	2,6,10,14-tetramethylheptadecane	CCCC(CCCC(CCCC(CCCC(C)C)C)C)C
29073	5,5,9-trimethyl-1-methylene-spiro[5.5]undec-9-ene	CC1=CCC2(CC1)C(=C)CCCC2(C)C
30942	pentadeca-7,10-diynoic acid	CCCCC#CCC#CCCCCCC(=O)O
31242	4-ethylphenol	CCc1ccc(cc1)O
31253	7-methyl-3-methylene-octa-1,6-diene	C=CC(=C)CCC=C(C)C
31256	4-hydroxy-4-methyl-pentan-2-one	CC(=O)CC(O)(C)C
31272	acetic acid butyl ester	CCCCOC(=O)C
31289	pelargonaldehyde	CCCCCCCCC=O
31404	2,6-ditert-butyl-4-methyl-phenol	Cc1cc(c(c(c1)C(C)(C)C)O)C(C)(C)C
31405	2,6-ditert-butylphenol	CC(c1cccc(c1O)C(C)(C)C)(C)C
31423	pyrene	c1cc2ccc3c4c2c(c1)ccc4ccc3
32045	undecan-6-ol	CCCCCC(CCCCC)O
32735	6,6-dimethylnorpinan-2-one	O=C1CCC2CC1C2(C)C
33306	4-[[(2S)-3,3-dimethyloxiran-2-yl]methoxy]furo[3,2-g]chromen-7-one	O=c1ccc2c(o1)cc1c(c2OC[C@@H]2OC2(C)C)cco1
33740	tetradecan-4-ol	CCCCCCCCCCC(CCC)O
34541	hexadecan-4-ol	CCCCCCCCCCCCC(CCC)O
34645	2-isopropenyl-5-methyl-cyclohexanone	CC1CCC(C(=O)C1)C(=C)C
35411	1-ethyl-1-methyl-cyclohexane	CCC1(C)CCCCC1
38762	pentadecanoic acid ethyl ester	CCCCCCCCCCCCCCC(=O)OCC
61041	2,6,6-trimethylcyclohexa-1,3-diene-1-carbaldehyde	O=CC1=C(C)C=CCC1(C)C
61079	acetic acid [1-(3,8-dimethyl-1,2,3,4,5,6,7,8-octahydroazulen-5-yl)-1-methyl-ethyl] ester	CC(=O)OC(C1CCC(C2=C(C1)C(C)CC2)C)(C)C
61130	6,6-dimethylbicyclo[3.1.1]hept-2-ene-2-carbaldehyde	O=CC1=CCC2CC1C2(C)C
61229	acetic acid (4-formyl-2-methoxy-phenyl) ester	COc1cc(C=O)ccc1OC(=O)C
61361	3-butylphthalide	CCCCC1OC(=O)c2c1cccc2
61814	2,4-dimethylbenzaldehyde	O=Cc1ccc(cc1C)C
62367	5-isopropyl-2-methyl-bicyclo[3.1.0]hexan-2-ol	CC(C12CCC(C2C1)(C)O)C
62385	1-isopropenyl-4-methyl-benzene	Cc1ccc(cc1)C(=C)C
62465	4-ethyl-2-methoxy-phenol	CCc1ccc(c(c1)OC)O
64685	1,7,7-trimethylnorbornan-2-ol	OC1CC2C(C1(C)CC2)(C)C
65090	9-hydroxyfuro[3,2-g]chromen-7-one	O=c1ccc2c(o1)c(O)c1c(c2)cco1
65188	2,2-dimethylpyrano[3,2-g]chromen-8-one	CC1(C)C=Cc2c(O1)cc1c(c2)ccc(=O)o1
65238	3,4,5-trihydroxybenzoic acid [(2R,3R,4S,5R,6S)-3,4,5,6-tetragalloyloxytetrahydropyran-2-yl]methyl ester	O=C(c1cc(O)c(c(c1)O)O)O[C@@H]1O[C@H](COC(=O)c2cc(O)c(c(c2)O)O)[C@H]([C@@H]([C@H]1OC(=O)c1cc(O)c(c(c1)O)O)OC(=O)c1cc(O)c(c(c1)O)O)OC(=O)c1cc(O)c(c(c1)O)O
65289	1-(1,4-dimethylcyclohex-3-en-1-yl)ethanone	CC1=CCC(CC1)(C)C(=O)C
66088	2-methoxy-1,3-dimethyl-benzene	COc1c(C)cccc1C
66093	1-phenylpentan-1-one	CCCCC(=O)c1ccccc1
66841	1-isopropyl-4-methylene-cyclohexene	C=C1CCC(=CC1)C(C)C
67524	cyclotetradecane	C1CCCCCCCCCCCCC1
68081	4-(3-methylbut-2-enoxy)furo[3,2-g]chromen-7-one	CC(=CCOc1c2ccoc2cc2c1ccc(=O)o2)C
68085	4-methoxyfuro[2,3-b]quinoline	COc1c2ccccc2nc2c1cco2
68229	8,8-dimethylpyrano[2,3-f]chromen-2-one	CC1(C)C=Cc2c(O1)ccc1c2oc(=O)cc1
68490	2-hydroxy-1-phenyl-ethanone	OCC(=O)c1ccccc1
69144	2-methyl-1-phenyl-propan-1-one	CC(C(=O)c1ccccc1)C
69867	1H-indole-3-carboxylic acid	OC(=O)c1c[nH]c2c1cccc2
70337	1-phenylhexan-1-one	CCCCCC(=O)c1ccccc1
73062	(1S,4S,5R,9S,10R,13R)-5,9-dimethyl-14-methylene-tetracyclo[11.2.1.01,10.04,9]hexadecane-5-carboxylic acid	C=C1C[C@@]23C[C@H]1CC[C@H]3[C@]1([C@H](CC2)[C@@](C)(CCC1)C(=O)O)C
73178	3,4,5-trihydroxybenzoic acid [(2R,3R,4S,5R,6S)-4,5,6-trigalloyloxy-3-hydroxy-tetrahydropyran-2-yl]methyl ester	O[C@@H]1[C@@H](COC(=O)c2cc(O)c(c(c2)O)O)O[C@H]([C@@H]([C@H]1OC(=O)c1cc(O)c(c(c1)O)O)OC(=O)c1cc(O)c(c(c1)O)O)OC(=O)c1cc(O)c(c(c1)O)O
73191	(2R)-2-[1-methyl-1-[(2S,3R,4S,5S,6R)-3,4,5-trihydroxy-6-methylol-tetrahydropyran-2-yl]oxy-ethyl]-2,3-dihydrofuro[3,2-g]chromen-7-one	OC[C@H]1O[C@@H](OC([C@@H]2Oc3c(C2)cc2c(c3)oc(=O)cc2)(C)C)[C@@H]([C@H]([C@@H]1O)O)O
73330	3,4,5-trihydroxybenzoic acid [(10S,11R,12R,13S,15R)-3,4,5,11,12,21,22,23-octahydroxy-8,18-diketo-9,14,17-trioxatetracyclo[17.4.0.02,7.010,15]tricosa-1(23),2,4,6,19,21-hexaen-13-yl] ester	O[C@H]1[C@@H](O[C@H]2[C@H]([C@@H]1O)OC(=O)c1cc(O)c(c(c1c1c(C(=O)OC2)cc(c(c1O)O)O)O)O)OC(=O)c1cc(O)c(c(c1)O)O
73402	(2R)-2-[(3S,5R,10S,13R,14R,17R)-3-hydroxy-4,4,10,13,14-pentamethyl-2,3,5,6,7,11,12,15,16,17-decahydro-1H-cyclopenta[a]phenanthren-17-yl]-5-isopropyl-hex-5-enoic acid	CC(C(=C)CC[C@H]([C@H]1CC[C@@]2([C@]1(C)CCC1=C2CC[C@@H]2[C@]1(C)CC[C@@H](C2(C)C)O)C)C(=O)O)C
73644	3,4,5-trihydroxybenzoic acid [(1R,2S,19R,20S,22R)-7,8,9,12,13,14,28,29,30,33,34,35-dodecahydroxy-4,17,25,38-tetraketo-3,18,21,24,39-pentaoxaheptacyclo[20.17.0.02,19.05,10.011,16.026,31.032,37]nonatriaconta-5,7,9,11,13,15,26,28,30,32,34,36-dodecaen-20-yl] ester	O=C(c1cc(O)c(c(c1)O)O)O[C@@H]1O[C@@H]2COC(=O)c3cc(O)c(c(c3c3c(C(=O)O[C@H]2[C@H]2[C@H]1OC(=O)c1cc(O)c(c(c1c1c(C(=O)O2)cc(c(c1O)O)O)O)O)cc(O)c(c3O)O)O)O
74112	2-hydroxypropane-1,2,3-tricarboxylic acid trimethyl ester	COC(=O)C(CC(=O)OC)(CC(=O)OC)O
74152	4-methylpent-1-en-3-one	C=CC(=O)C(C)C
74477	8-isopropenylfuro[2,3-h]chromen-2-one	O=c1ccc2c(o1)c1cc(oc1cc2)C(=C)C
76573	5-hydroxy-7-methoxy-2-(4-methoxyphenyl)-6,8-dimethyl-chromone	COc1ccc(cc1)c1cc(=O)c2c(o1)c(C)c(c(c2O)C)OC
76662	1-(2-furyl)propan-1-one	CCC(=O)c1ccco1
77069	4-ethoxy-3-methoxy-benzoic acid	CCOc1ccc(cc1OC)C(=O)O
77193	1-(3,4-dimethylphenyl)ethanone	CC(=O)c1ccc(c(c1)C)C
77225	1,1-diethoxybutane	CCCC(OCC)OCC
77844	1,3-dimethoxy-5-methyl-benzene	COc1cc(OC)cc(c1)C
78147	9-methylenefluorene	C=C1c2ccccc2c2c1cccc2
78151	2-isothiocyanatobutane	CC(N=C=S)CC
79035	1,7,7-trimethyltricyclo[2.2.1.02,6]heptane	CC12C3C1CC(C2(C)C)C3
79044	3,7,7-trimethylbicyclo[4.1.0]hept-2-ene	CC1=CC2C(CC1)C2(C)C
80792	acetic acid (5-isopropyl-2-methyl-phenyl) ester	CC(=O)Oc1cc(ccc1C)C(C)C
84825	3-methyl-2-(3-methylbut-2-enyl)furan	CC(=CCc1occc1C)C
86608	2,6-dimethyl-6-(4-methylpent-3-enyl)bicyclo[3.1.1]hept-2-ene	CC(=CCCC1(C)C2CC=C(C1C2)C)C
86609	7-isopropyl-4,10-dimethyl-tricyclo[4.4.0.01,5]dec-3-ene	CC(C1CCC(C23C1C2C(=CC3)C)C)C
86821	17-(4-ethyl-1,5-dimethyl-hexyl)-10,13-dimethyl-2,3,4,7,8,9,11,12,14,15,16,17-dodecahydro-1H-cyclopenta[a]phenanthren-3-ol	CCC(C(C)C)CCC(C1CCC2C1(C)CCC1C2CC=C2C1(C)CCC(C2)O)C
86950	3-keto-4,4-dimethyl-valeric acid ethyl ester	CCOC(=O)CC(=O)C(C)(C)C
87054	stearic acid 2-[bis(2-hydroxyethyl)amino]ethyl ester	CCCCCCCCCCCCCCCCCC(=O)OCCN(CCO)CCO
89488	4-isopropylcyclohexene-1-carbaldehyde	O=CC1=CCC(CC1)C(C)C
89532	1,1,4,7-tetramethyl-1a,2,3,5,6,7,7a,7b-octahydrocycloprop[e]azulene	CC1CCC2=C(C)CCC3C(C12)C3(C)C
90351	(1R,4S,5S)-4-isopropenyl-1,8-dimethyl-spiro[4.5]dec-8-ene	CC1=CC[C@@]2(CC1)[C@H](C)CC[C@H]2C(=C)C
90785	2-(3,8-dimethyl-1,2,3,3a,4,5,6,7-octahydroazulen-5-yl)propan-2-ol	CC1CCC2=C(C)CCC(CC12)C(O)(C)C
90805	7-isopropenyl-1,4-dimethyl-1,2,3,3a,4,5,6,7-octahydroazulene	CC1CCC2C1=CC(CCC2C)C(=C)C
91354	1,1,7-trimethyl-4-methylene-2,3,4a,5,6,7,7a,7b-octahydro-1aH-cycloprop[e]azulene	CC1CCC2C1C1C(C1(C)C)CCC2=C
91424	2-methylpentadecanoic acid	CCCCCCCCCCCCCC(C(=O)O)C
91496	4-isopropenyl-1-methyl-7-oxabicyclo[4.1.0]heptane	CC(=C)C1CCC2(C(C1)O2)C
91497	4,6,6,7,8,8-hexamethyl-1,3,4,7-tetrahydrocyclopent[g]isochromene	CC1COCc2c1cc1c(c2)C(C(C1(C)C)C)(C)C
91508	2,7,7-trimethyl-3-oxatricyclo[4.1.1.02,4]octane	CC1(C)C2CC3C(C1C2)(C)O3
92139	1-(1,5-dimethylhex-4-enyl)-4-methyl-benzene	CC(=CCCC(c1ccc(cc1)C)C)C
92156	acetic acid [(3S,4aR,6aR,6bS,8aR,12aR,14aR,14bR)-4,4,6a,6b,8a,11,11,14b-octamethyl-1,2,3,4a,5,6,7,8,9,10,12,12a,14,14a-tetradecahydropicen-3-yl] ester	CC(=O)O[C@H]1CC[C@]2([C@H](C1(C)C)CC[C@@]1([C@@H]2CC=C2[C@@]1(C)CC[C@@]1([C@H]2CC(C)(C)CC1)C)C)C
92231	(1aR,4aR,7S,7aR,7bR)-1,1,7-trimethyl-4-methylene-1a,2,3,4a,5,6,7a,7b-octahydrocycloprop[h]azulen-7-ol	C=C1CC[C@@H]2[C@H]([C@H]3C1CC[C@]3(C)O)C2(C)C
92239	3-methyldecane	CCCCCCCC(CC)C
92821	2-hydroxypropionic acid propyl ester	CCCOC(=O)C(O)C
94249	2-methyldecalin	CC1CCC2C(C1)CCCC2
94254	2-isopropenyl-4-isopropylidene-1-methyl-1-vinyl-cyclohexane	C=CC1(C)CCC(=C(C)C)CC1C(=C)C
95337	2-hexyldecan-1-ol	CCCCCCCCC(CCCCCC)CO
95593	2-methyl-3-phenyl-propionaldehyde	O=CC(Cc1ccccc1)C
96687	pentadecan-2-ol	CCCCCCCCCCCCCC(O)C
97829	2,4a,8,8-tetramethyl-1,1a,4,5,6,7-hexahydrocyclopropa[j]naphthalene	CC1=CCC2(C3(C1C3)C(C)(C)CCC2)C
98497	2-(2,2,3-trimethylcyclopent-3-en-1-yl)acetaldehyde	O=CCC1CC=C(C1(C)C)C
98608	4-methoxy-9-(3-methylbut-2-enoxy)furo[3,2-g]chromen-7-one	COc1c2ccoc2c(c2c1ccc(=O)o2)OCC=C(C)C
98970	undecan-3-ol	CCCCCCCCC(CC)O
101522	4-[4-(3,4-dimethoxyphenyl)-2,3-bis(methoxymethyl)butyl]-1,2-dimethoxy-benzene	COCC(C(Cc1ccc(c(c1)OC)OC)COC)Cc1ccc(c(c1)OC)OC
101700	17-(1,5-dimethylhexyl)-4,4,10,13,14-pentamethyl-2,3,5,6,7,8,9,11,12,15,16,17-dodecahydro-1H-cyclopenta[a]phenanthrene	CC(CCCC(C1CCC2(C1(C)CCC1C2CCC2C1(C)CCCC2(C)C)C)C)C
101708	1-isopropyl-4,7-dimethyl-1,2,4a,5,6,8a-hexahydronaphthalene	CC1=CC2C(CC1)C(=CCC2C(C)C)C
101716	1,1,4,7-tetramethyl-2,3,4a,5,6,7,7a,7b-octahydro-1aH-cycloprop[e]azulen-4-ol	CC1CCC2C1C1C(C1(C)C)CCC2(C)O
101731	1,5,11,11-tetramethyltricyclo[6.2.1.02,6]undec-2(6)-ene	CC1CCC2=C1CC1CCC2(C1(C)C)C
102432	2,6,6-trimethyl-8-methylene-tricyclo[5.3.1.01,5]undecane	C=C1CCC23CC1C(C)(C)C2CCC3C
102553	acetic acid (6,6-dimethyl-2-methylene-norpinan-3-yl) ester	CC(=O)OC1CC2CC(C1=C)C2(C)C
102667	6,6-dimethyl-2-methylene-norpinan-3-ol	C=C1C(O)CC2CC1C2(C)C
102855	hexanoic acid 2-methylbutyl ester	CCCCCC(=O)OCC(CC)C
107152	7-isopropenyl-1,4-dimethyl-1,2,3,4,5,6,7,8-octahydroazulene	CC(=C)C1CCC(C2=C(C1)C(C)CC2)C
107252	1-methyl-2-propyl-cyclohexane	CCCC1CCCCC1C
110444	16-methylheptadecanoic acid methyl ester	COC(=O)CCCCCCCCCCCCCCC(C)C
110745	1,1,4,7-tetramethyl-2,3,4,5,6,7,7a,7b-octahydro-1aH-cycloprop[h]azulen-4a-ol	CC1CCC2(C1C1C(C1(C)C)CCC2C)O
110848	3-methyltridecane	CCCCCCCCCCC(CC)C
114944	myristic acid [3-[2-aminoethoxy(hydroxy)phosphoryl]oxy-2-tetradecanoyloxy-propyl] ester	CCCCCCCCCCCCCC(=O)OCC(OC(=O)CCCCCCCCCCCCC)COP(=O)(OCCN)O
115242	naphtho[1,2-b]oxirene	c1ccc2c(c1)ccc1c2O1
117297	4-methylhept-6-en-3-one	CC(C(=O)CC)CC=C
117384	2-methylpalmitic acid	CCCCCCCCCCCCCCC(C(=O)O)C
119852	acetic acid (6,6-dimethylnorpinan-2-yl)methyl ester	CC(=O)OCC1CCC2CC1C2(C)C
122510	2,6,6,8-tetramethyl-9-oxatetracyclo[5.4.1.01,5.08,10]dodecane	CC1CCC2C31CC1OC1(C(C3)C2(C)C)C
124021	3,4,5-trihydroxybenzoic acid [(2S,3R,4S,5S,6R)-3,4,5-trihydroxy-6-methylol-tetrahydropyran-2-yl] ester	OC[C@H]1O[C@@H](OC(=O)c2cc(O)c(c(c2)O)O)[C@@H]([C@H]([C@@H]1O)O)O
125207	dodec-11-enoic acid	C=CCCCCCCCCCC(=O)O
130999	3-(1-hydroxy-4-methyl-hexyl)-4-methylol-tetrahydrofuran-2-one	CCC(CCC(C1C(CO)COC1=O)O)C
136330	2,6,6-trimethylcyclohepta-2,4-dien-1-one	CC1=CC=CC(CC1=O)(C)C
137658	2,4,6-trimethylheptane	CC(CC(C)C)CC(C)C
137689	1,4,5,8-tetramethylnaphthalene	Cc1ccc(c2c1c(C)ccc2C)C
138211	2-methyl-1-phenyl-prop-2-en-1-ol	OC(c1ccccc1)C(=C)C
138348	4,7-dihydroisobenzofuran-1,3-quinone	O=C1OC(=O)C2=C1CC=CC2
138963	5-methylheptan-1-ol	OCCCCC(CC)C
139518	1,4-diethyl-2-methyl-benzene	CCc1ccc(c(c1)C)CC
141082	hex-5-en-3-one	CCC(=O)CC=C
146501	13-methylpentadecanoic acid	CCC(CCCCCCCCCCCC(=O)O)C
150888	8-(1-hydroxy-1-methyl-ethyl)-8,9-dihydrofuro[2,3-h]chromen-2-one	O=c1ccc2c(o1)c1CC(Oc1cc2)C(O)(C)C
151014	13-methylmyristic acid	CC(CCCCCCCCCCCC(=O)O)C
151590	3,4,5-trihydroxybenzoic acid (12,13-digalloyloxy-3,4,5,21,22,23-hexahydroxy-8,18-diketo-9,14,17-trioxatetracyclo[17.4.0.02,7.010,15]tricosa-1(23),2,4,6,19,21-hexaen-11-yl) ester	O=C(c1cc(O)c(c(c1)O)O)OC1C(OC(=O)c2cc(O)c(c(c2)O)O)C(OC2C1OC(=O)c1cc(O)c(c(c1c1c(C(=O)OC2)cc(c(c1O)O)O)O)O)OC(=O)c1cc(O)c(c(c1)O)O
157649	2-isopropylidene-5,7-dimethoxy-1,4-benzodioxin-3-one	COc1cc2OC(=C(C)C)C(=O)Oc2c(c1)OC
160179	[5-(9H-beta-carbolin-1-yl)-2-furyl]methanol	OCc1ccc(o1)c1nccc2c1[nH]c1c2cccc1
160544	4-[(3,3-dimethyloxiran-2-yl)methoxy]furo[3,2-g]chromen-7-one	O=c1ccc2c(o1)cc1c(c2OCC2OC2(C)C)cco1
160710	(3S,3aS,7aR)-3-butyl-3a,4,5,7a-tetrahydro-3H-isobenzofuran-1-one	CCCC[C@@H]1OC(=O)[C@H]2[C@@H]1CCC=C2
160782	2-keto-1H-quinoline-4-carboxylic acid ethyl ester	CCOC(=O)c1cc(=O)[nH]c2c1cccc2
161748	3,15-dihydroxy-16,17-dimethoxy-tricyclo[12.3.1.12,6]nonadeca-1(17),2,4,6(19),14(18),15-hexaen-9-one	COc1c2cc(c(c1OC)O)CCCCC(=O)CCc1cc2c(O)cc1
164860	15-methylpalmitic acid	CC(CCCCCCCCCCCCCC(=O)O)C
173843	3-butyl-4,5-dihydro-3H-isobenzofuran-1-one	CCCCC1OC(=O)C2=C1CCC=C2
176983	1-isopropenyl-4-methyl-cyclohexa-1,3-diene	CC1=CC=C(CC1)C(=C)C
177751	2,2-dimethyl-3H-pyrano[3,2-g]chromene-4,8-quinone	O=c1ccc2c(o1)cc1c(c2)C(=O)CC(O1)(C)C
185753	5,5-dimethyl-6-methylene-norbornan-2-one	O=C1CC2CC1C(=C)C2(C)C
192490	2-[4,5-dihydroxy-2-(3-methylbut-2-enyl)phenyl]-5,6-dihydroxy-3-methoxy-chromone	COc1c(oc2c(c1=O)c(O)c(cc2)O)c1cc(O)c(cc1CC=C(C)C)O
196319	9a-hydroxy-3,8a-dimethyl-5-methylene-4,4a,6,7,8,9-hexahydrobenzo[f]benzofuran-2-one	C=C1CCCC2(C1CC1=C(C)C(=O)OC1(C2)O)C
219660	1,4,5,6-tetrahydroxy-3-(3,4,5-trihydroxy-6-methylol-tetrahydropyran-2-yl)oxy-hexan-2-one	OCC(=O)C(C(C(CO)O)O)OC1OC(CO)C(C(C1O)O)O
219993	2-[[6-(3,4-dihydroxy-2,5-dimethylol-tetrahydrofuran-2-yl)oxy-3,4,5-trihydroxy-tetrahydropyran-2-yl]methoxy]-6-methylol-tetrahydropyran-3,4,5-triol	OCC1OC(C(C1O)O)(CO)OC1OC(COC2OC(CO)C(C(C2O)O)O)C(C(C1O)O)O
222284	(3S,8S,9S,10R,13R,14S,17R)-17-[(1R,4R)-4-ethyl-1,5-dimethyl-hexyl]-10,13-dimethyl-2,3,4,7,8,9,11,12,14,15,16,17-dodecahydro-1H-cyclopenta[a]phenanthren-3-ol	CC[C@@H](C(C)C)CC[C@H]([C@H]1CC[C@H]2[C@]1(C)CC[C@@H]1[C@H]2CC=C2[C@]1(C)CC[C@@H](C2)O)C
225688	4,4,6a,6b,8a,11,12,14b-octamethyl-2,3,4a,5,6,7,8,9,10,11,12,12a,14,14a-tetradecahydro-1H-picen-3-ol	CC1CCC2(C(C1C)C1=CCC3C(C1(CC2)C)(C)CCC1C3(C)CCC(C1(C)C)O)C
225882	3,9-diethyltridecan-6-ol	CCCCC(CCC(CCC(CC)CC)O)CC
235414	oxacyclohexadecan-2-one	O=C1CCCCCCCCCCCCCCO1
237332	5-methylolfurfural	OCc1ccc(o1)C=O
237891	2-(3-hydroxy-4,4,10,13,14-pentamethyl-2,3,5,6,7,11,12,15,16,17-decahydro-1H-cyclopenta[a]phenanthren-17-yl)-5-isopropyl-hex-5-enoic acid	CC(C(=C)CCC(C1CCC2(C1(C)CCC1=C2CCC2C1(C)CCC(C2(C)C)O)C)C(=O)O)C
241635	1-(2-hydroxyphenyl)pentan-1-one	CCCCC(=O)c1ccccc1O
247477	2-ethyl-4,5-dimethyl-phenol	CCc1cc(C)c(cc1O)C
247581	7-isopropyl-1,4a-dimethyl-2,3,4,9,10,10a-hexahydrophenanthrene-1-carboxylic acid methyl ester	COC(=O)C1(C)CCCC2(C1CCc1c2ccc(c1)C(C)C)C
250395	3,4,5-trihydroxybenzoic acid (4,6-digalloyloxy-3,5-dihydroxy-tetrahydropyran-2-yl)methyl ester	OC1C(COC(=O)c2cc(O)c(c(c2)O)O)OC(C(C1OC(=O)c1cc(O)c(c(c1)O)O)O)OC(=O)c1cc(O)c(c(c1)O)O
258538	10-hydroxy-2,2,6a,6b,9,12a-hexamethyl-9-methylol-1,3,4,5,6,6a,7,8,8a,10,11,12,13,14b-tetradecahydropicene-4a-carboxylic acid	OCC1(C)C(O)CCC2(C1CCC1(C2CC=C2C1(C)CCC1(C2CC(CC1)(C)C)C(=O)O)C)C
287687	3-isopropyl-6,8a-dimethyl-1,2,3,4,5,8-hexahydroazulen-3a-ol	CC1=CCC2(C(CC1)(O)C(CC2)C(C)C)C
289964	2-(6,10-dimethylspiro[4.5]dec-9-en-3-yl)propan-2-ol	CC1CCC=C(C21CCC(C2)C(O)(C)C)C
296119	2-[[17-(4-ethyl-1,5-dimethyl-hexyl)-10,13-dimethyl-2,3,4,7,8,9,11,12,14,15,16,17-dodecahydro-1H-cyclopenta[a]phenanthren-3-yl]oxy]-6-methylol-tetrahydropyran-3,4,5-triol	CCC(C(C)C)CCC(C1CCC2C1(C)CCC1C2CC=C2C1(C)CCC(C2)OC1OC(CO)C(C(C1O)O)O)C
315362	11-[(2-iodoacetyl)amino]undecanoic acid	ICC(=O)NCCCCCCCCCCC(=O)O
316448	2-(3-acetoxy-16-hydroxy-4,4,10,13,14-pentamethyl-2,3,5,6,7,11,12,15,16,17-decahydro-1H-cyclopenta[a]phenanthren-17-yl)-5-isopropyl-hex-5-enoic acid	CC(=O)OC1CCC2(C(C1(C)C)CCC1=C2CCC2(C1(C)CC(C2C(C(=O)O)CCC(=C)C(C)C)O)C)C
322363	3-nitropropionic acid [3,4,5-trihydroxy-6-(3-nitropropanoyloxy)tetrahydropyran-2-yl]methyl ester	O=C(OCC1OC(OC(=O)CC[N+](=O)[O-])C(C(C1O)O)O)CC[N+](=O)[O-]
327096	4-phenylbicyclo[2.2.2]octan-1-ol	OC12CCC(CC1)(CC2)c1ccccc1
334704	(2S)-2-(1-hydroxy-1-methyl-ethyl)-2,3-dihydrofuro[3,2-g]chromen-7-one	O=c1ccc2c(o1)cc1c(c2)C[C@H](O1)C(O)(C)C
345510	acetic acid (4,4,6a,6b,8a,11,11,14b-octamethyl-1,2,3,4a,5,6,7,8,9,10,12,12a,14,14a-tetradecahydropicen-3-yl) ester	CC(=O)OC1CCC2(C(C1(C)C)CCC1(C2CC=C2C1(C)CCC1(C2CC(C)(C)CC1)C)C)C
348846	1,2,2-trimethylcyclopentane-1,3-dicarboxylic acid dimethyl ester	COC(=O)C1CCC(C1(C)C)(C)C(=O)OC
374874	3,4,5-trihydroxybenzoic acid (3,4,5,6-tetragalloyloxytetrahydropyran-2-yl)methyl ester	O=C(c1cc(O)c(c(c1)O)O)OC1OC(COC(=O)c2cc(O)c(c(c2)O)O)C(C(C1OC(=O)c1cc(O)c(c(c1)O)O)OC(=O)c1cc(O)c(c(c1)O)O)OC(=O)c1cc(O)c(c(c1)O)O
403919	1-methyl-4-(5-methyl-1-methylene-hex-4-enyl)cyclohexene	CC(=CCCC(=C)C1CCC(=CC1)C)C
417257	2-(benzyloxycarbonylamino)-5-guanidino-valeric acid	O=C(NC(C(=O)O)CCCN=C(N)N)OCc1ccccc1
425990	benzoic acid [6-hydroxy-8-methyl-3-(3,4,5-trihydroxy-6-methylol-tetrahydropyran-2-yl)oxy-9,10-dioxatetracyclo[4.3.1.02,5.03,8]decan-2-yl]methyl ester	OCC1OC(OC23CC4C3(COC(=O)c3ccccc3)C3OC2(C)CC4(O3)O)C(C(C1O)O)O
428040	2-ethoxy-6-methylol-tetrahydropyran-3,4,5-triol	CCOC1OC(CO)C(C(C1O)O)O
429559	4-hydroxybenzoic acid [6-hydroxy-8-methyl-3-(3,4,5-trihydroxy-6-methylol-tetrahydropyran-2-yl)oxy-9,10-dioxatetracyclo[4.3.1.02,5.03,8]decan-2-yl]methyl ester	OCC1OC(OC23CC4C3(COC(=O)c3ccc(cc3)O)C3OC2(C)CC4(O3)O)C(C(C1O)O)O
429581	6-[2,2-bis(diisopropylamino)acetyl]oxy-2,3,4,5-tetrahydroxy-hexanoic acid	OC(C(C(C(C(=O)O)O)O)O)COC(=O)C(N(C(C)C)C(C)C)N(C(C)C)C(C)C
440082	2-hydroxy-1-(4-hydroxyphenyl)ethanone	OCC(=O)c1ccc(cc1)O
440308	3,4,5-trihydroxybenzoic acid [(2R,3S,4S,5R,6S)-5,6-digalloyloxy-3,4-dihydroxy-tetrahydropyran-2-yl]methyl ester	O[C@@H]1[C@@H](COC(=O)c2cc(O)c(c(c2)O)O)O[C@H]([C@@H]([C@H]1O)OC(=O)c1cc(O)c(c(c1)O)O)OC(=O)c1cc(O)c(c(c1)O)O
442023	(1S,4S,5R,9S,10R,13R,14R)-14-hydroxy-5,9-dimethyl-14-methylol-tetracyclo[11.2.1.01,10.04,9]hexadecane-5-carboxylic acid	OC[C@@]1(O)C[C@@]23C[C@H]1CC[C@H]3[C@]1([C@H](CC2)[C@@](C)(CCC1)C(=O)O)C
442126	3-methylbut-2-enoic acid [(3S)-8-keto-2,2-dimethyl-3,4-dihydropyrano[3,2-g]chromen-3-yl] ester	O=C(C=C(C)C)O[C@H]1Cc2cc3ccc(=O)oc3cc2OC1(C)C
442127	(3S)-3-hydroxy-2,2-dimethyl-3,4-dihydropyrano[3,2-g]chromen-8-one	O=c1ccc2c(o1)cc1c(c2)C[C@@H](C(O1)(C)C)O
442130	2,3-dimethyloxirane-2-carboxylic acid [(9R,10R)-10-acetoxy-2-keto-8,8-dimethyl-9,10-dihydropyrano[2,3-f]chromen-9-yl] ester	CC(=O)O[C@@H]1c2c(ccc3c2oc(=O)cc3)OC([C@@H]1OC(=O)C1(C)OC1C)(C)C
442353	(6R)-5,5,9-trimethyl-1-methylene-spiro[5.5]undec-9-ene	CC1=CC[C@@]2(CC1)C(=C)CCCC2(C)C
442679	3,4,5-trihydroxybenzoic acid [(10R,11S,12R,13S,15R)-12,13-digalloyloxy-3,4,5,21,22,23-hexahydroxy-8,18-diketo-9,14,17-trioxatetracyclo[17.4.0.02,7.010,15]tricosa-1(23),2,4,6,19,21-hexaen-11-yl] ester	O=C(c1cc(O)c(c(c1)O)O)O[C@@H]1[C@@H](OC(=O)c2cc(O)c(c(c2)O)O)[C@@H](O[C@H]2[C@H]1OC(=O)c1cc(O)c(c(c1c1c(C(=O)OC2)cc(c(c1O)O)O)O)O)OC(=O)c1cc(O)c(c(c1)O)O
442700	5-phenethylresorcinol	Oc1cc(CCc2ccccc2)cc(c1)O
442988	(1S,3R,4R,5R)-3-galloyloxy-1,4,5-trihydroxy-cyclohexanecarboxylic acid	O[C@@H]1C[C@](O)(C[C@H]([C@@H]1O)OC(=O)c1cc(O)c(c(c1)O)O)C(=O)O
445354	(2E,4E,6E,8E)-3,7-dimethyl-9-(2,6,6-trimethylcyclohexen-1-yl)nona-2,4,6,8-tetraen-1-ol	OC/C=C(/C=C/C=C(/C=C/C1=C(C)CCCC1(C)C)\C)\C
445639	oleic acid	CCCCCCCC/C=C\CCCCCCCC(=O)O
445858	(E)-3-(4-hydroxy-3-methoxy-phenyl)acrylic acid	COc1cc(/C=C/C(=O)O)ccc1O
446798	(4E,6E,8E)-3,7-dimethyl-9-(2,6,6-trimethylcyclohexen-1-yl)nona-4,6,8-trien-1-ol	OCCC(/C=C/C=C(/C=C/C1=C(C)CCCC1(C)C)\C)C
452242	3,4,5-trihydroxybenzoic acid (7,8,9,12,13,14,28,29,30,33,34,35-dodecahydroxy-4,17,25,38-tetraketo-3,18,21,24,39-pentaoxaheptacyclo[20.17.0.02,19.05,10.011,16.026,31.032,37]nonatriaconta-5,7,9,11,13,15,26,28,30,32,34,36-dodecaen-20-yl) ester	O=C(c1cc(O)c(c(c1)O)O)OC1OC2COC(=O)c3cc(O)c(c(c3c3c(C(=O)OC2C2C1OC(=O)c1cc(O)c(c(c1c1c(C(=O)O2)cc(c(c1O)O)O)O)O)cc(O)c(c3O)O)O)O
452707	3,4,5-trihydroxybenzoic acid [(2R,3R,4S,5R,6S)-4,6-digalloyloxy-3,5-dihydroxy-tetrahydropyran-2-yl]methyl ester	O[C@@H]1[C@@H](COC(=O)c2cc(O)c(c(c2)O)O)O[C@H]([C@@H]([C@H]1OC(=O)c1cc(O)c(c(c1)O)O)O)OC(=O)c1cc(O)c(c(c1)O)O
475263	(3R,5R)-4-galloyloxy-1,3,5-trihydroxy-cyclohexanecarboxylic acid	O[C@@H]1CC(O)(C[C@H](C1OC(=O)c1cc(O)c(c(c1)O)O)O)C(=O)O
488866	4-chloro-N-[1-methyl-5-[[1-methyl-5-[[1-methyl-5-(2-morpholinoethylcarbamoyl)pyrrol-3-yl]carbamoyl]pyrrol-3-yl]carbamoyl]pyrrol-3-yl]-5-[2-(2-pyridyl)ethylamino]isothiazole-3-carboxamide	O=C(c1nsc(c1Cl)NCCc1ccccn1)Nc1cc(n(c1)C)C(=O)Nc1cc(n(c1)C)C(=O)Nc1cc(n(c1)C)C(=O)NCCN1CCOCC1
492391	7,8,9,12,13,14,20,28,29,30,33,34,35-tridecahydroxy-3,18,21,24,39-pentaoxaheptacyclo[20.17.0.02,19.05,10.011,16.026,31.032,37]nonatriaconta-5,7,9,11,13,15,26,28,30,32,34,36-dodecaene-4,17,25,38-diquinone	OC1OC2COC(=O)c3cc(O)c(c(c3c3c(C(=O)OC2C2C1OC(=O)c1cc(O)c(c(c1c1c(C(=O)O2)cc(c(c1O)O)O)O)O)cc(O)c(c3O)O)O)O
494717	3,4,5-trihydroxybenzoic acid [6-[[2-(benzoyloxymethyl)-6-hydroxy-8-methyl-9,10-dioxatetracyclo[4.3.1.02,5.03,8]decan-3-yl]oxy]-3,4,5-trihydroxy-tetrahydropyran-2-yl]methyl ester	OC1C(OC(C(C1O)O)COC(=O)c1cc(O)c(c(c1)O)O)OC12CC3C2(COC(=O)c2ccccc2)C2OC1(C)CC3(O2)O
500027	15-methoxy-5,7-dioxa-12-azapentacyclo[10.5.2.01,13.02,10.04,8]nonadeca-2,4(8),9,16-tetraen-18-ol	COC1C=CC23C(C1)N(CC2O)Cc1c3cc2OCOc2c1
517733	2,9-dimethyldecane	CC(CCCCCCC(C)C)C
518516	2-(4a,8-dimethyl-2,3,4,5,6,7-hexahydro-1H-naphthalen-2-yl)propan-2-ol	CC1=C2CC(CCC2(CCC1)C)C(O)(C)C
518814	7-isopropyl-10-methyl-4-methylene-tricyclo[4.4.0.01,5]decane	CC(C1CCC(C23C1C2C(=C)CC3)C)C
519298	4-isopropyl-1,6-dimethyl-1,2,3,4,4a,7-hexahydronaphthalene	CC1=CC2C(=CC1)C(C)CCC2C(C)C
519323	2-(4-methylcyclohexa-2,4-dien-1-yl)propan-2-ol	CC1=CCC(C=C1)C(O)(C)C
519324	2-methyl-6-methylene-octa-1,7-diene	C=CC(=C)CCCC(=C)C
519346	1-methyl-4-(1,2,2-trimethylcyclopentyl)benzene	Cc1ccc(cc1)C1(C)CCCC1(C)C
519361	7-isopropenyl-4a-methyl-1-methylene-decalin	C=C1CCCC2(C1CC(CC2)C(=C)C)C
519389	4,7-dimethylundecane	CCCCC(CCC(CCC)C)C
519725	1,5,5,9-tetramethylspiro[5.5]undeca-1,9-diene	CC1=CCC2(CC1)C(=CCCC2(C)C)C
519764	3-(1,5-dimethylhex-4-enyl)-6-methylene-cyclohexene	CC(C1CCC(=C)C=C1)CCC=C(C)C
519960	8-isopropyl-1,2-dimethyl-tetracyclo[4.4.0.02,4.03,7]decane	CC(C1CCC2(C3C1C1C(C21C)C3)C)C
519966	(4-isopropylcyclohexa-1,4-dien-1-yl)methanol	OCC1=CCC(=CC1)C(C)C
520091	4-isopropenyl-1,8-dimethyl-spiro[4.5]dec-8-ene	CC1=CCC2(CC1)C(C)CCC2C(=C)C
520159	14-methylpalmitic acid methyl ester	CCC(CCCCCCCCCCCCC(=O)OC)C
520384	1-isopropyl-4-methyl-bicyclo[3.1.0]hex-2-ene	CC1C=CC2(C1C2)C(C)C
520461	4-isopropyl-1,6-dimethylene-decalin	C=C1CCC2C(C1)C(CCC2=C)C(C)C
520680	3-isopropylbenzaldehyde	O=Cc1cccc(c1)C(C)C
520826	5-isopropenyl-3,8-dimethyl-1,2,3,3a,4,5,6,7-octahydroazulene	CC(=C)C1CCC(=C2C(C1)C(C)CC2)C
520957	2,6,6,9-tetramethyltricyclo[5.4.0.02,8]undec-9-ene	CC1=CCC2C3C1C2(C)CCCC3(C)C
520965	1-isoamylcyclohexene	CC(CCC1=CCCCC1)C
521207	2,6,6,8-tetramethyltricyclo[5.3.1.01,5]undec-8-ene	CC1=CCC23CC1C(C)(C)C2CCC3C
521214	7-isopropylidene-1,4a-dimethyl-decalin-1-ol	CC(=C1CCC2(C(C1)C(C)(O)CCC2)C)C
521215	2-(4a-methyl-8-methylene-decalin-2-yl)propan-2-ol	C=C1CCCC2(C1CC(CC2)C(O)(C)C)C
521216	2-(4a,8-dimethyl-2,3,4,5,6,8a-hexahydro-1H-naphthalen-2-yl)propan-2-ol	CC1=CCCC2(C1CC(CC2)C(O)(C)C)C
521243	1,1,4,7-tetramethyl-1a,2,3,4,4a,5,6,7b-octahydrocycloprop[e]azulene	CC1CCC2C(C3=C(CCC13)C)C2(C)C
521245	2-(3,8-dimethyl-1,2,3,4,5,6,7,8-octahydroazulen-5-yl)propan-2-ol	CC1CCC(CC2=C1CCC2C)C(O)(C)C
521314	(6,6-dimethylnorpinan-2-yl)methanol	OCC1CCC2CC1C2(C)C
521334	7-isopropylidene-4a-methyl-1-methylene-decalin	C=C1CCCC2(C1CC(=C(C)C)CC2)C
521380	1-isopropyl-4,7-dimethyl-1,2,4a,5,8,8a-hexahydronaphthalene	CC1=CCC2C(C1)C(CC=C2C)C(C)C
521502	3-methylpentylbenzene	CCC(CCc1ccccc1)C
521559	2-chloro-1-(2,4-dimethylphenyl)-2-methyl-propan-1-one	Cc1ccc(c(c1)C)C(=O)C(Cl)(C)C
521569	6-methyl-2-methylene-6-(4-methylpent-3-enyl)norpinane	CC(=CCCC1(C)C2CCC(=C)C1C2)C
522020	2,5,9-trimethyldecane	CC(CCC(C)C)CCCC(C)C
522161	2-(4-methylenecyclohex-2-en-1-yl)propan-2-ol	CC(C1CCC(=C)C=C1)(O)C
522266	1,1,7-trimethyl-4-methylene-1a,2,3,4a,5,6,7a,7b-octahydrocycloprop[h]azulen-7-ol	C=C1CCC2C(C3C1CCC3(C)O)C2(C)C
522296	3-isopropylidene-5,8a-dimethyl-1,2,4,4a,7,8-hexahydronaphthalene	CC1=CCCC2(C1CC(=C(C)C)CC2)C
522667	2,6,6,8-tetramethyltricyclo[5.3.1.01,5]undecan-8-ol	CC1CCC2C31CCC(C(C3)C2(C)C)(C)O
523035	1,3,3-trimethyl-2-oxabicyclo[2.2.2]oct-5-ene	CC12CCC(C=C1)C(O2)(C)C
524194	1,2,6-trimethyl-8-methylene-tricyclo[5.3.1.02,6]undecane	C=C1CCC2(CC1C1(C)CCCC21C)C
524815	4-isopropylidene-1,8-dimethyl-spiro[4.5]dec-8-ene	CC1=CCC2(CC1)C(C)CCC2=C(C)C
526657	4-isopropyl-1-methyl-cyclohex-2-en-1-ol	CC(C1CCC(C=C1)(C)O)C
527256	2-(4a,8-dimethyl-3,4,5,6,7,8-hexahydro-2H-naphthalen-2-yl)propan-2-ol	CC1CCCC2(C1=CC(CC2)C(O)(C)C)C
528759	1,1,7-trimethylspiro[2,3,4a,5,6,7,7a,7b-octahydro-1aH-cycloprop[e]azulene-4,2'-oxirane]	CC1CCC2C1C1C(C1(C)C)CCC12OC1
529452	7-isopropenyl-1-methyl-1,2,3,5,6,7,8,8a-octahydroazulene-4-carbaldehyde	O=CC1=C2CCC(C2CC(CC1)C(=C)C)C
530422	4,7,7-trimethylbicyclo[4.1.0]hept-2-ene	CC1C=CC2C(C1)C2(C)C
530426	1,1,4,7-tetramethyl-1a,2,3,4,5,6,7,7b-octahydrocycloprop[e]azulene	CC1CCC2C(C3=C1CCC3C)C2(C)C
530428	2,6,6,11-tetramethyltricyclo[5.4.0.02,8]undec-10-en-9-one	CC1=CC(=O)C2C3C1C2(C)CCCC3(C)C
534497	3,7,7,10-tetramethyl-2-oxatetracyclo[7.3.0.01,3.06,8]dodecane	CC1CCC23C1C1C(C1(C)C)CCC3(O2)C
535130	2,2,8-trimethyl-3,3a,8,8a-tetrahydro-1H-azulene-5,6-dicarbaldehyde	O=CC1=CC(C)C2C(C=C1C=O)CC(C2)(C)C
535246	2,3-dimethylbut-2-enoic acid	CC(=C(C(=O)O)C)C
539806	7-isopropyl-4-methyl-1,4,5,6,7,7a-hexahydroinden-2-one	O=C1C=C2C(C1)C(CCC2C)C(C)C
543400	2-hydroxycyclopentadecanone	OC1CCCCCCCCCCCCCC1=O
544165	15-(4-isopropyl-1-methyl-pent-4-enyl)-7,7,12,16-tetramethyl-pentacyclo[9.7.0.01,3.03,8.012,16]octadecan-6-ol	C=C(C(C)C)CCC(C1CCC2(C1(C)CCC13C2CCC2C3(C1)CCC(C2(C)C)O)C)C
544628	5,6-dimethyltetrahydropyran-2-one	CC1OC(=O)CCC1C
545098	propionic acid 2-hydroxyethyl ester	OCCOC(=O)CC
545612	2,4,6-trimethyloctane	CCC(CC(CC(C)C)C)C
547972	2-(3-isopropenyl-4-methyl-4-vinyl-cyclohexyl)propan-2-ol	C=CC1(C)CCC(CC1C(=C)C)C(O)(C)C
549155	butylidenecyclohexane	CCCC=C1CCCCC1
549623	1,1,2,3-tetramethylcyclohexane	CC1CCCC(C1C)(C)C
549664	3-ethyl-4-methyl-pentan-1-ol	OCCC(C(C)C)CC
550823	2-tert-butyl-3-(3,3-dimethylbutyl)oxirane	CC(CCC1OC1C(C)(C)C)(C)C
556470	6-butylcyclohepta-1,4-diene	CCCCC1C=CCC=CC1
556685	cyclohex-3-en-1-ol	OC1CCC=CC1
556697	2-isopropenyl-3-methyl-norbornane	CC(=C)C1C2CCC(C1C)C2
557637	2,2-dimethylcyclohexanol	OC1CCCCC1(C)C
564260	1-isopropyl-4-methylene-bicyclo[3.1.0]hexan-3-ol	CC(C12CC2C(=C)C(C1)O)C
567099	5-heptyl-4-methyl-tetrahydrofuran-2-one	CCCCCCCC1OC(=O)CC1C
570529	2,6,6,9-tetramethyltricyclo[5.4.0.02,9]undec-3-ene	CC1(C)CC=CC2(C3C1CC2(C)CC3)C
577600	7,7-dimethyl-1-vinyl-norbornan-2-one	C=CC12CCC(C2(C)C)CC1=O
578237	1,5,5-trimethyl-6-methylene-cyclohexene	CC1=CCCC(C1=C)(C)C
579791	2-(4a,8-dimethyl-2,3,4,5,6,7-hexahydro-1H-naphthalen-2-yl)prop-2-en-1-ol	OCC(=C)C1CCC2(C(=C(C)CCC2)C1)C
584854	1-methoxyadamantane	COC12CC3CC(C2)CC(C1)C3
589433	1,1,7-trimethyl-4-methylene-2,3,6,7,7a,7b-hexahydro-1aH-cycloprop[e]azulene	CC1CC=C2C1C1C(C1(C)C)CCC2=C
590280	2-(3-isopropyl-4-methyl-pent-3-en-1-ynyl)-2-methyl-cyclobutanone	CC(C(=C(C)C)C#CC1(C)CCC1=O)C
594234	6-isopropenyl-4,8a-dimethyl-2,3,5,6,7,8-hexahydro-1H-naphthalen-2-ol	OC1CC(=C2C(C1)(C)CCC(C2)C(=C)C)C
595133	2,2,4a-trimethyl-8-methylene-2a,3,4,5,6,7-hexahydro-1H-cyclobut[i]indene	C=C1CCCC2(C31CC(C3CC2)(C)C)C
595941	1,3,3-trimethyl-2-(2-methylcyclopropyl)cyclohexene	CC1CC1C1=C(C)CCCC1(C)C
596186	4,4,8-trimethyltricyclo[6.3.1.01,5]dodecane-2,9-diol	OC1CC(C2C31CCC(C(C3)(C)CC2)O)(C)C
600670	9-hydroxy-8,8-dimethyl-9,10-dihydropyrano[2,3-h]chromen-2-one	O=c1ccc2c(o1)c1CC(O)C(Oc1cc2)(C)C
600671	3-hydroxy-2,2-dimethyl-3,4-dihydropyrano[3,2-g]chromen-8-one	O=c1ccc2c(o1)cc1c(c2)CC(C(O1)(C)C)O
601829	11,17-dimethoxy-6,8,12-trioxa-22-azapentacyclo[11.9.0.02,10.05,9.014,19]docosa-2(10),3,5(9),14,16,18-hexaen-16-ol	COC1OC2c3cc(O)c(cc3CCNC2c2c1c1OCOc1cc2)OC
604512	2-(1-hydroxy-1-methyl-ethyl)-2,3-dihydrofuro[3,2-g]chromen-7-one	O=c1ccc2c(o1)cc1c(c2)CC(O1)C(O)(C)C
605019	2-isopropenyl-4a,8-dimethyl-2,3,4,5,6,7-hexahydro-1H-naphthalene	CC(=C)C1CCC2(C(=C(C)CCC2)C1)C
610016	3,4-dicarbomethoxybenzoic acid	COC(=O)c1cc(ccc1C(=O)OC)C(=O)O
611513	2-[1-methyl-1-(3,4,5-trihydroxy-6-methylol-tetrahydropyran-2-yl)oxy-ethyl]-2,3-dihydrofuro[3,2-g]chromen-7-one	OCC1OC(OC(C2Oc3c(C2)cc2c(c3)oc(=O)cc2)(C)C)C(C(C1O)O)O
611537	3-methylbut-2-enoic acid (8-keto-2,2-dimethyl-3,4-dihydropyrano[3,2-g]chromen-3-yl) ester	O=C(C=C(C)C)OC1Cc2cc3ccc(=O)oc3cc2OC1(C)C
611672	2-isopropenyl-2,3-dihydrofuro[3,2-g]chromen-7-one	CC(=C)C1Cc2c(O1)cc1c(c2)ccc(=O)o1
612736	2-(3,4-dichlorophenyl)succinic acid	OC(=O)CC(c1ccc(c(c1)Cl)Cl)C(=O)O
616303	5,7-dimethoxy-8-(3-methylbut-2-enoyl)coumarin	COc1cc(OC)c2c(c1C(=O)C=C(C)C)oc(=O)cc2
619166	10-hydroxy-2,2,6a,6b,9,9,12a-heptamethyl-1,3,4,5,6,6a,7,8,8a,10,11,12,13,14b-tetradecahydropicene-4a-carboxylic acid	OC1CCC2(C(C1(C)C)CCC1(C2CC=C2C1(C)CCC1(C2CC(C)(C)CC1)C(=O)O)C)C
631084	palmitic acid (2-pentadecyl-1,3-dioxolan-4-yl)methyl ester	CCCCCCCCCCCCCCCC(=O)OCC1COC(O1)CCCCCCCCCCCCCCC
637308	(E)-3-(4-hydroxy-3-methoxy-phenyl)acrylic acid 2-(4-hydroxyphenyl)ethyl ester	COc1cc(/C=C/C(=O)OCCc2ccc(cc2)O)ccc1O
637517	elaidic acid	CCCCCCCC/C=C/CCCCCCCC(=O)O
637775	(E)-3-(4-hydroxy-3,5-dimethoxy-phenyl)acrylic acid	COc1cc(/C=C/C(=O)O)cc(c1O)OC
637796	5-[(E)-prop-1-enyl]-1,3-benzodioxole	C/C=C/c1ccc2c(c1)OCO2
638667	1-(9H-beta-carbolin-1-yl)ethanone	CC(=O)c1nccc2c1[nH]c1c2cccc1
642373	(3Z)-3-butylidene-4-hydroxy-phthalide	CCC/C=C/1\OC(=O)c2c1c(O)ccc2
642374	(3Z)-3-butylidene-5-hydroxy-phthalide	CCC/C=C/1\OC(=O)c2c1cc(O)cc2
642376	(3Z)-3-butylidenephthalide	CCC/C=C/1\OC(=O)c2c1cccc2
668081	(Z)-2-methylbut-2-enoic acid [(9R)-2-keto-8,8-dimethyl-9,10-dihydropyrano[2,3-h]chromen-9-yl] ester	C/C=C(\C(=O)O[C@@H]1Cc2c(OC1(C)C)ccc1c2oc(=O)cc1)/C
676946	(E)-3-(4-hydroxyphenyl)acrylic acid ethyl ester	CCOC(=O)/C=C/c1ccc(cc1)O
677576	2-isopropylfuro[3,2-g]chromen-7-one	O=c1ccc2c(o1)cc1c(c2)cc(o1)C(C)C
689043	(E)-3-(3,4-dihydroxyphenyl)acrylic acid	OC(=O)/C=C/c1ccc(c(c1)O)O
717531	(E)-3-(3,4-dimethoxyphenyl)acrylic acid	COc1cc(/C=C/C(=O)O)ccc1OC
821449	9-methoxy-4-(3-methylbut-2-enoxy)furo[3,2-g]chromen-7-one	COc1c2occc2c(c2c1oc(=O)cc2)OCC=C(C)C
853433	2-methoxy-4-[(E)-prop-1-enyl]phenol	C/C=C/c1ccc(c(c1)OC)O
899657	4-[(2S)-2,3-dihydroxy-3-methyl-butoxy]furo[3,2-g]chromen-7-one	O=c1ccc2c(o1)cc1c(c2OC[C@@H](C(O)(C)C)O)cco1
928465	4-[[(2R)-3,3-dimethyloxiran-2-yl]methoxy]furo[3,2-g]chromen-7-one	O=c1ccc2c(o1)cc1c(c2OC[C@H]2OC2(C)C)cco1
1201551	(2S)-6-methyl-2-[(1R)-4-methylcyclohex-3-en-1-yl]hept-5-en-2-ol	CC(=CCC[C@@]([C@@H]1CCC(=CC1)C)(O)C)C
1548883	(Z)-3-(4-hydroxy-3-methoxy-phenyl)acrylic acid	COc1cc(/C=C\C(=O)O)ccc1O
1548943	(E)-8-methyl-N-vanillyl-non-6-enamide	COc1cc(CNC(=O)CCCC/C=C/C(C)C)ccc1O
1549026	acetic acid [(2E)-3,7-dimethylocta-2,6-dienyl] ester	C/C(=C\COC(=O)C)/CCC=C(C)C
1549041	2-methoxy-4-[(Z)-prop-1-enyl]phenol	C/C=C\c1ccc(c(c1)OC)O
1781947	2-methoxy-5-[(E)-prop-1-enyl]phenol	C/C=C/c1ccc(c(c1)O)OC
2837663	8-(2,3-dihydroxy-3-methyl-butoxy)-4-methoxy-1-methyl-carbostyril	COc1cc(=O)n(c2c1cccc2OCC(C(O)(C)C)O)C
3002043	5-propyl-2-thioxo-1H-pyrimidin-4-one	CCCc1c[nH]c(=S)[nH]c1=O
3080635	(4aS,8aR)-3,8a-dimethyl-5-methylene-4,4a,6,7,8,9-hexahydrobenzo[f]benzofuran	C=C1CCC[C@]2([C@H]1Cc1c(C2)occ1C)C
3083581	5-hydroxy-7-methoxy-2,6-dimethyl-chromone	COc1cc2oc(C)cc(=O)c2c(c1C)O
3083595	(2S)-4-hydroxy-2-(1-hydroxy-1-methyl-ethyl)-7-methyl-2,3-dihydrofuro[3,2-g]chromen-5-one	Cc1cc(=O)c2c(o1)cc1c(c2O)C[C@H](O1)C(O)(C)C
3083857	(3S,3aR)-3-butyl-3a,4,5,6-tetrahydro-3H-isobenzofuran-1-one	CCCC[C@@H]1OC(=O)C2=CCCC[C@@H]12
3085257	(3S)-3-butyl-4,5-dihydro-3H-isobenzofuran-1-one	CCCC[C@@H]1OC(=O)C2=C1CCC=C2
3086648	2-[(2R,3R,3aR,6S,7S,9bR)-6-(2-carboxyethyl)-2-hydroxy-7-isopropenyl-3a,6,9b-trimethyl-1,2,3,4,7,8-hexahydrobenz[e]inden-3-yl]-6-methyl-hept-5-enoic acid	OC(=O)CC[C@@]1(C)[C@@H](CC=C2C1=CC[C@]1([C@@]2(C)C[C@H]([C@@H]1[C@H](C(=O)O)CCC=C(C)C)O)C)C(=C)C
3357644	3,4,5-trihydroxybenzoic acid (5,6-digalloyloxy-3,4-dihydroxy-tetrahydropyran-2-yl)methyl ester	OC1C(COC(=O)c2cc(O)c(c(c2)O)O)OC(C(C1O)OC(=O)c1cc(O)c(c(c1)O)O)OC(=O)c1cc(O)c(c(c1)O)O
3488097	2,12-dimethoxy-2,4a,5,6,8,9-hexahydro-1H-indol[7a,1-a]isoquinoline	COC1C=CC2C3(C1)N(CC2)CCc1c3cc(OC)cc1
3534338	1-methoxy-2-methyl-9,10-anthraquinone	COc1c(C)ccc2c1C(=O)c1c(C2=O)cccc1
3694932	10,11-dihydroxy-2,2,6a,6b,9,9,12a-heptamethyl-1,3,4,5,6,6a,7,8,8a,10,11,12,13,14b-tetradecahydropicene-4a-carboxylic acid	OC1CC2(C)C(C(C1O)(C)C)CCC1(C2CC=C2C1(C)CCC1(C2CC(C)(C)CC1)C(=O)O)C
3804259	3-hydroxyphthalide	O=C1OC(c2c1cccc2)O
4125253	2,3,4,5-tetrahydroxy-6-[3,4,5-trihydroxy-6-[(3,4,5-trihydroxy-6-methylol-tetrahydropyran-2-yl)oxymethyl]tetrahydropyran-2-yl]oxy-hexanal	O=CC(C(C(C(COC1OC(COC2OC(CO)C(C(C2O)O)O)C(C(C1O)O)O)O)O)O)O
4300518	2-ammonio-3-(4-hydroxyphenyl)propionate	OC(=O)C(Cc1ccc(cc1)O)N
4481462	2-(3-hydroxy-4,4,10,13,14-pentamethyl-2,3,5,6,7,11,12,15,16,17-decahydro-1H-cyclopenta[a]phenanthren-17-yl)-6-methyl-hept-5-enoic acid	CC(=CCCC(C1CCC2(C1(C)CCC1=C2CCC2C1(C)CCC(C2(C)C)O)C)C(=O)O)C
4486113	1-[4-methoxy-2-[3,4,5-trihydroxy-6-[(3,4,5-trihydroxytetrahydropyran-2-yl)oxymethyl]tetrahydropyran-2-yl]oxy-phenyl]ethanone	COc1ccc(c(c1)OC1OC(COC2OCC(C(C2O)O)O)C(C(C1O)O)O)C(=O)C
4486613	3-galloyloxy-1,4,5-trihydroxy-cyclohexanecarboxylic acid	OC1CC(O)(CC(C1O)OC(=O)c1cc(O)c(c(c1)O)O)C(=O)O
4628122	3,4,5-trihydroxybenzoic acid (3,4,5-trihydroxy-6-methylol-tetrahydropyran-2-yl) ester	OCC1OC(OC(=O)c2cc(O)c(c(c2)O)O)C(C(C1O)O)O
5018391	3-butyl-3a,4,5,6-tetrahydro-3H-isobenzofuran-1-one	CCCCC1OC(=O)C2=CCCCC12
5153644	3,4,5-trihydroxybenzoic acid (4,5,6-trigalloyloxy-3-hydroxy-tetrahydropyran-2-yl)methyl ester	OC1C(COC(=O)c2cc(O)c(c(c2)O)O)OC(C(C1OC(=O)c1cc(O)c(c(c1)O)O)OC(=O)c1cc(O)c(c(c1)O)O)OC(=O)c1cc(O)c(c(c1)O)O
5153915	3,4,5-trihydroxybenzoic acid (12-galloyloxy-3,4,5,13,21,22,23-heptahydroxy-8,18-diketo-9,14,17-trioxatetracyclo[17.4.0.02,7.010,15]tricosa-1(23),2,4,6,19,21-hexaen-11-yl) ester	OC1OC2COC(=O)c3cc(O)c(c(c3c3c(C(=O)OC2C(C1OC(=O)c1cc(O)c(c(c1)O)O)OC(=O)c1cc(O)c(c(c1)O)O)cc(O)c(c3O)O)O)O
5205968	acetic acid (4,4,6a,6a,8a,11,11,14b-octamethyl-1,2,3,4a,5,6,8,9,10,12,12a,13,14,14a-tetradecahydropicen-3-yl) ester	CC(=O)OC1CCC2(C(C1(C)C)CCC1(C2CCC2(C1=CCC1(C2CC(C)(C)CC1)C)C)C)C
5237032	2-ammonio-3-methyl-butyrate	NC(C(=O)O)C(C)C
5248275	acetic acid (3,8a-dimethyl-5-methylene-4,4a,6,7,8,9-hexahydrobenzo[f]benzofuran-6-yl) ester	CC(=O)OC1CCC2(C(C1=C)Cc1c(C2)occ1C)C
5248709	2-amino-6-ammonio-hexanoate	NCCCCC(C(=O)O)N
5257127	2-ammonioacetate	NCC(=O)O
5280343	2-(3,4-dihydroxyphenyl)-3,5,7-trihydroxy-chromone	Oc1cc(O)c2c(c1)oc(c(c2=O)O)c1ccc(c(c1)O)O
5280443	5,7-dihydroxy-2-(4-hydroxyphenyl)chromone	Oc1ccc(cc1)c1cc(=O)c2c(o1)cc(cc2O)O
5280445	2-(3,4-dihydroxyphenyl)-5,7-dihydroxy-chromone	Oc1cc(O)c2c(c1)oc(cc2=O)c1ccc(c(c1)O)O
5280450	(9Z,12Z)-octadeca-9,12-dienoic acid	CCCCC/C=C\C/C=C\CCCCCCCC(=O)O
5280460	scopoletin	COc1cc2ccc(=O)oc2cc1O
5280863	3,5,7-trihydroxy-2-(4-hydroxyphenyl)chromone	Oc1ccc(cc1)c1oc2cc(O)cc(c2c(=O)c1O)O
5281045	(1R,3R)-2,2-dimethyl-3-(2-methylprop-1-enyl)cyclopropanecarboxylic acid [(1S)-4-keto-2-methyl-3-[(2Z)-penta-2,4-dienyl]cyclopent-2-en-1-yl] ester	C=C/C=C\CC1=C(C)[C@H](CC1=O)OC(=O)[C@@H]1[C@H](C1(C)C)C=C(C)C
5281168	(E)-hex-2-enal	CCC/C=C/C=O
5281416	esculetin	O=c1ccc2c(o1)cc(c(c2)O)O
5281426	umbelliferone	Oc1ccc2c(c1)oc(=O)cc2
5281516	(3E,6E)-3,7,11-trimethyldodeca-1,3,6,10-tetraene	C=C/C(=C/C/C=C(/CCC=C(C)C)\C)/C
5281517	(6E)-7,11-dimethyl-3-methylene-dodeca-1,6,10-triene	C=CC(=C)CC/C=C(/CCC=C(C)C)\C
5281553	(3E)-3,7-dimethylocta-1,3,6-triene	C=C/C(=C/CC=C(C)C)/C
5281555	(1R,3R)-3-[(E)-3-keto-3-methoxy-2-methyl-prop-1-enyl]-2,2-dimethyl-cyclopropanecarboxylic acid [(1S)-4-keto-2-methyl-3-[(2Z)-penta-2,4-dienyl]cyclopent-2-en-1-yl] ester	C=C/C=C\CC1=C(C)[C@H](CC1=O)OC(=O)[C@@H]1[C@H](C1(C)C)/C=C(/C(=O)OC)\C
5281559	(3Z)-3-butylidene-7-hydroxy-phthalide	CCC/C=C/1\OC(=O)c2c1cccc2O
5281677	5-hydroxy-2-(4-hydroxy-3-methoxy-phenyl)-3,7-dimethoxy-chromone	COc1cc(O)c2c(c1)oc(c(c2=O)OC)c1ccc(c(c1)OC)O
5281758	1,2,4-trimethoxy-5-[(Z)-prop-1-enyl]benzene	C/C=C\c1cc(OC)c(cc1OC)OC
5282184	(9Z,12Z)-octadeca-9,12-dienoic acid ethyl ester	CCCCC/C=C\C/C=C\CCCCCCCC(=O)OCC
5282457	(9E,12E)-octadeca-9,12-dienoic acid	CCCCC/C=C/C/C=C/CCCCCCCC(=O)O
5282729	(E)-dodec-2-enoic acid	CCCCCCCCC/C=C/C(=O)O
5282730	(E)-dodec-4-enoic acid	CCCCCCC/C=C/CCC(=O)O
5282796	(9E,11E)-octadeca-9,11-dienoic acid	CCCCCC/C=C/C=C/CCCCCCCC(=O)O
5282822	(9E,12E,15E)-octadeca-9,12,15-trienoic acid	CC/C=C/C/C=C/C/C=C/CCCCCCCC(=O)O
5283263	(9E)-heptadeca-1,9-dien-4,6-diyne-3,8-diol	CCCCCCC/C=C/C(C#CC#CC(C=C)O)O
5283316	(E)-hept-2-enal	CCCC/C=C/C=O
5283324	(E)-oct-2-enal	CCCCC/C=C/C=O
5283335	(E)-non-2-enal	CCCCCC/C=C/C=O
5283345	(E)-dec-2-enal	CCCCCCC/C=C/C=O
5283349	(2E,4E)-deca-2,4-dienal	CCCCC/C=C/C=C/C=O
5283356	(E)-undec-2-enal	CCCCCCCC/C=C/C=O
5283383	(9E,12E)-octadeca-9,12-dienal	CCCCC/C=C/C/C=C/CCCCCCCC=O
5283469	(9Z,12Z)-octadeca-9,12-dienoic acid glyceryl ester	CCCCC/C=C\C/C=C\CCCCCCCC(=O)OCC(CO)O
5284421	(9Z,12Z)-octadeca-9,12-dienoic acid methyl ester	CCCCC/C=C\C/C=C\CCCCCCCC(=O)OC
5284507	(6E)-3,7,11-trimethyldodeca-1,6,10-trien-3-ol	C=CC(CC/C=C(/CCC=C(C)C)\C)(O)C
5312377	(E)-dodec-5-enoic acid	CCCCCC/C=C/CCCC(=O)O
5315140	(E)-5-(2,6-dimethyl-6-bicyclo[3.1.1]hept-2-enyl)-2-methyl-pent-2-en-1-ol	OC/C(=C/CCC1(C)C2CC=C(C1C2)C)/C
5315165	2-valerylbenzoic acid	CCCCC(=O)c1ccccc1C(=O)O
5315167	2-amino-3-methyl-butyric acid (2-amino-3-methyl-butanoyl) ester	NC(C(=O)OC(=O)C(C(C)C)N)C(C)C
5315566	3-butyl-4,5,6,7-tetrahydro-3H-isobenzofuran-1-one	CCCCC1OC(=O)C2=C1CCCC2
5315567	benzene-1,2-dicarboxylic acid O1-butyl ester O2-(2-ethylbutyl) ester	CCCCOC(=O)c1ccccc1C(=O)OCC(CC)CC
5315568	3-butyl-3,6,7-trihydroxy-4,5,6,7-tetrahydroisobenzofuran-1-one	CCCCC1(O)OC(=O)C2=C1CCC(C2O)O
5315645	1,7-dimethyl-7-(4-methylpent-3-enyl)norbornan-2-ol	CC(=CCCC1(C)C2CCC1(C)C(C2)O)C
5315803	1,5,5-trimethyl-6-(4-methylcyclohex-3-en-1-yl)cyclohexene	CC1=CCC(CC1)C1C(=CCCC1(C)C)C
5315832	3-[(E)-3-(3,4-dihydroxyphenyl)acryloyl]oxy-1,4,5-trihydroxy-cyclohexanecarboxylic acid	O=C(OC1CC(O)(CC(C1O)O)C(=O)O)/C=C/c1ccc(c(c1)O)O
5315862	(1Z)-1-butylidene-8-hydroxy-isochroman-4-one	CCC/C=C/1\OCC(=O)c2c1c(O)ccc2
5315981	3-butyl-5,6,7,7a-tetrahydro-3H-isobenzofuran-1-one	CCCCC1OC(=O)C2C1=CCCC2
5316009	2-(3,16-diacetoxy-4,4,10,13,14-pentamethyl-2,3,5,6,7,11,12,15,16,17-decahydro-1H-cyclopenta[a]phenanthren-17-yl)-6-methyl-5-methylol-enanthic acid	OCC(C(C)C)CCC(C1C(OC(=O)C)CC2(C1(C)CCC1=C2CCC2C1(C)CCC(C2(C)C)OC(=O)C)C)C(=O)O
5316525	7-hydroxy-6-(3-methylbut-2-enyl)coumarin	CC(=CCc1cc2ccc(=O)oc2cc1O)C
5316704	(3Z)-3-butylidene-6,7-dihydroxy-4,5,6,7-tetrahydroisobenzofuran-1-one	CCC/C=C/1\OC(=O)C2=C1CCC(C2O)O
5316705	5,7-dihydroxy-2,6-dimethyl-8-(3-methylbut-2-enyl)chroman-4-one	CC1CC(=O)c2c(O1)c(CC=C(C)C)c(c(c2O)C)O
5316708	(16Z)-6-butyl-16-butylidene-5,15-dioxapentacyclo[9.5.2.01,13.02,10.03,7]octadeca-3(7),12-diene-4,14-quinone	CCCCC1OC(=O)C2=C1CCC1C2C23CCC1C=C3C(=O)O/C/2=C\CCC
5316734	3a,4-dihydroisobenzofuran-1,3-quinone	O=C1OC(=O)C2C1=CC=CC2
5316756	3-butyl-4,7-dihydroxy-phthalide	CCCCC1OC(=O)c2c1c(O)ccc2O
5316848	(3'Z)-3'-butylidene-6'-propyl-spiro[4,5-dihydroisobenzofuran-3,7'-5,5a,6,7a-tetrahydro-4H-cyclobut[g]isobenzofuran]-1,1'-quinone	CCC/C=C/1\OC(=O)C2=C1CCC1C2C2(C1CCC)OC(=O)C1=C2CCC=C1
5316849	(2S,6Z,10S,16Z)-6,16-di(butylidene)-5,15-dioxapentacyclo[9.5.2.01,13.02,10.03,7]octadeca-3(7),12-diene-4,14-quinone	CCC/C=C/1\OC(=O)C2=C1CC[C@@H]1[C@H]2C23CCC1C=C3C(=O)O/C/2=C\CCC
5317139	(4Z)-4-butylidene-1a,2,3,6b-tetrahydrooxiren[2,3-g]isobenzofuran-6-one	CCC/C=C/1\OC(=O)C2=C1CCC1C2O1
5317140	2-(5-ethyl-5-methyl-tetrahydrofuran-2-yl)propan-2-ol	CCC1(C)CCC(O1)C(O)(C)C
5317250	15-methylpalmitic acid ethyl ester	CCOC(=O)CCCCCCCCCCCCCC(C)C
5317251	16-methylheptadecanoic acid ethyl ester	CCOC(=O)CCCCCCCCCCCCCCC(C)C
5317260	3,4,5-trihydroxybenzoic acid (4-carbethoxy-2,6-dihydroxy-phenyl) ester	CCOC(=O)c1cc(O)c(c(c1)O)OC(=O)c1cc(O)c(c(c1)O)O
5317424	(5Z,9Z)-3,6,10-trimethyl-4,7,8,11-tetrahydrocyclodeca[b]furan	CC1=CCc2c(CC(=CCC1)C)occ2C
5318116	2-hydroxy-6-[(E)-2-(4-hydroxyphenyl)vinyl]benzoic acid	Oc1ccc(cc1)/C=C/c1cccc(c1C(=O)O)O
5318667	9-hydroxy-1-isopropenyl-5a,5b,8,11a-tetramethyl-8-methylol-1,2,3,4,5,6,7,7a,9,10,11,11b,12,13,13a,13b-hexadecahydrocyclopenta[a]chrysene-3a-carboxylic acid	OCC1(C)C(O)CCC2(C1CCC1(C2CCC2C1(C)CCC1(C2C(CC1)C(=C)C)C(=O)O)C)C
5318734	(1R,4aR,8aR)-7-isopropylidene-1,4a-dimethyl-decalin-1-ol	CC(=C1CC[C@@]2([C@@H](C1)[C@](C)(O)CCC2)C)C
5319022	(3Z)-3-butylidene-4,5-dihydroisobenzofuran-1-one	CCC/C=C/1\OC(=O)C2=C1CCC=C2
5319469	2-methoxy-4-[(E)-3-methoxyprop-1-enyl]phenol	COC/C=C/c1ccc(c(c1)OC)O
5319529	2-methylbutyric acid [(2E,4E,10E)-1-(2-acetoxyethyl)-12-hydroxy-dodeca-2,4,10-trien-6,8-diynyl] ester	OC/C=C/C#CC#C/C=C/C=C/C(OC(=O)C(CC)C)CCOC(=O)C
5319530	2-methylbutyric acid [(2E,4Z,10E)-1-(2-acetoxyethyl)-12-hydroxy-dodeca-2,4,10-trien-6,8-diynyl] ester	OC/C=C/C#CC#C/C=C\C=C\C(OC(=O)C(CC)C)CCOC(=O)C
5319531	2-methylbutyric acid [(4E,6E,12E)-3,14-dihydroxytetradeca-4,6,12-trien-8,10-diynyl] ester	OC/C=C/C#CC#C/C=C/C=C/C(CCOC(=O)C(CC)C)O
5319532	2-methylbutyric acid [(4E,6Z,12E)-3,14-dihydroxytetradeca-4,6,12-trien-8,10-diynyl] ester	OC/C=C/C#CC#C/C=C\C=C\C(CCOC(=O)C(CC)C)O
5319548	10,13-dimethyl-17-[(E)-1,4,5-trimethylhex-2-enyl]-2,3,4,5,6,9,11,12,14,15,16,17-dodecahydro-1H-cyclopenta[a]phenanthren-3-ol	OC1CCC2(C(C1)CC=C1C2CCC2(C1CCC2C(/C=C/C(C(C)C)C)C)C)C
5319551	10,13-dimethyl-17-[(E)-1,4,5-trimethylhex-2-enyl]-2,3,4,9,11,12,14,15,16,17-decahydro-1H-cyclopenta[a]phenanthren-3-ol	OC1CCC2(C(=CC=C3C2CCC2(C3CCC2C(/C=C/C(C(C)C)C)C)C)C1)C
5319599	2-methyldodecan-5-one	CCCCCCCC(=O)CCC(C)C
5319601	2-lauryl-1-methyl-4-quinolone	CCCCCCCCCCCCc1cc(=O)c2c(n1C)cccc2
5319691	(6E)-5-isopropyl-8-methyl-nona-6,8-dien-2-one	CC(=O)CCC(C(C)C)/C=C/C(=C)C
5319705	(9E,13E)-octadeca-9,13-dienoic acid methyl ester	CCCC/C=C/CC/C=C/CCCCCCCC(=O)OC
5320377	(3E)-2,5,5-trimethylhepta-1,3,6-triene	C=CC(/C=C/C(=C)C)(C)C
5320441	(1R,2S,19R,20R,22R)-7,8,9,12,13,14,20,28,29,30,33,34,35-tridecahydroxy-3,18,21,24,39-pentaoxaheptacyclo[20.17.0.02,19.05,10.011,16.026,31.032,37]nonatriaconta-5,7,9,11,13,15,26,28,30,32,34,36-dodecaene-4,17,25,38-diquinone	O[C@@H]1O[C@@H]2COC(=O)c3cc(O)c(c(c3c3c(C(=O)O[C@H]2[C@H]2[C@H]1OC(=O)c1cc(O)c(c(c1c1c(C(=O)O2)cc(c(c1O)O)O)O)O)cc(O)c(c3O)O)O)O
5320605	2-methyl-6-[(E)-prop-1-enyl]piperidine	C/C=C/C1CCCC(N1)C
5320667	(2R)-2-[(10S,13R,14R,16R,17R)-16-hydroxy-3-keto-4,4,10,13,14-pentamethyl-1,2,5,6,12,15,16,17-octahydrocyclopenta[a]phenanthren-17-yl]-5-isopropyl-hex-5-enoic acid	CC(C(=C)CCC([C@H]1[C@H](O)C[C@@]2([C@]1(C)CC=C1C2=CCC2[C@]1(C)CCC(=O)C2(C)C)C)C(=O)O)C
5321018	(4aS,8aS)-3,8a-dimethyl-5-methylene-4a,6,7,8-tetrahydro-4H-benzo[f]benzofuran-2-one	C=C1CCC[C@]2([C@H]1CC1=C(C)C(=O)OC1=C2)C
5321038	(4E,6E,12E)-tetradeca-4,6,12-trien-8,10-diyne-1,3,14-triol	OC/C=C/C#CC#C/C=C/C=C/C(CCO)O
5321047	2-[(1E,7E)-nona-1,7-dien-3,5-diynyl]furan	C/C=C/C#CC#C/C=C/c1ccco1
5321065	3,8a-dimethyl-5-methylene-4,4a,6,7,8,9-hexahydrobenzo[f]benzofuran	C=C1CCCC2(C1Cc1c(C2)occ1C)C
5321206	3-(3,17-diisopropenyl-4,9,10,14-tetramethyl-2,3,5,6,7,8,11,12,13,15,16,17-dodecahydro-1H-cyclopenta[a]phenanthren-4-yl)propionic acid	OC(=O)CCC1(C)C(CCC2(C1CCC1C2(C)CCC2C1(C)CCC2C(=C)C)C)C(=C)C
5321250	(3S)-3-butyl-3-hydroxy-4,5-dihydroisobenzofuran-1-one	CCCC[C@]1(O)OC(=O)C2=C1CCC=C2
5321251	(3Z,6S,7R)-3-butylidene-6,7-dihydroxy-4,5,6,7-tetrahydroisobenzofuran-1-one	CCC/C=C/1\OC(=O)C2=C1CC[C@@H]([C@@H]2O)O
5321252	3-butyl-4-hydroxy-4,5-dihydro-3H-isobenzofuran-1-one	CCCCC1OC(=O)C2=C1C(O)CC=C2
5321253	(3Z)-3-butylidene-6-butyryl-7-hydroxy-4,5,6,7-tetrahydroisobenzofuran-1-one	CCC/C=C/1\OC(=O)C2=C1CCC(C2O)C(=O)CCC
5321541	(3Z)-3-piperonylidene-4-veratryl-tetrahydrofuran-2-one	COc1cc(ccc1OC)CC1COC(=O)/C/1=C\c1ccc2c(c1)OCO2
5321950	(E)-2-methylbut-2-enal	C/C=C(/C=O)\C
5322038	3,4,5-trihydroxybenzoic acid [(2S,3R,4S,5R,6R)-2,3-digalloyloxy-5-hydroxy-6-methylol-tetrahydropyran-4-yl] ester	OC[C@H]1O[C@@H](OC(=O)c2cc(O)c(c(c2)O)O)[C@@H]([C@H]([C@@H]1O)OC(=O)c1cc(O)c(c(c1)O)O)OC(=O)c1cc(O)c(c(c1)O)O
5322111	(4Z)-4,11,11-trimethyl-8-methylene-bicyclo[7.2.0]undec-4-ene	CC1=CCCC(=C)C2C(CC1)C(C2)(C)C
5324562	7-hydroxy-6-(3-hydroxy-2-keto-3-methyl-butyl)coumarin	O=C(C(O)(C)C)Cc1cc2ccc(=O)oc2cc1O
5326154	(E)-4-hydroxy-2-methyl-but-2-enoic acid [(3S)-8-keto-2,2-dimethyl-3,4-dihydropyrano[3,2-g]chromen-3-yl] ester	OC/C=C(/C(=O)O[C@H]1Cc2cc3ccc(=O)oc3cc2OC1(C)C)\C
5326436	palmitic acid	CC[CH-]C[CH-]C[CH-]CCCCCCCCC(=O)O
5352004	(1S,2S,3E,7R,11E,13R,15R)-2,15-dihydroxy-7-methyl-6-oxabicyclo[11.3.0]hexadeca-3,11-dien-5-one	O[C@H]1C[C@H]2[C@H](C1)/C=C/CCC[C@@H](OC(=O)/C=C/[C@@H]2O)C
5352264	(E)-hexadec-7-ene	CCCCCCCC/C=C/CCCCCC
5352278	(E)-hexadec-11-en-1-ol	CCCC/C=C/CCCCCCCCCCO
5352437	(4E)-4-(1,5-dimethylhex-4-enylidene)-1-methyl-cyclohexene	CC(=CCC/C(=C/1\CCC(=CC1)C)/C)C
5352837	(Z)-oct-5-en-1-ol	OCCCC/C=C\CC
5352876	(3E,5E)-octa-3,5-dien-2-one	CC/C=C/C=C/C(=O)C
5352912	(E)-tetradec-2-ene	CCCCCCCCCCC/C=C/C
5352973	hexanoic acid [(E)-hex-2-enyl] ester	CCCCCC(=O)OC/C=C/CCC
5353013	(E)-tetradec-5-ene	CCCCCCCC/C=C/CCCC
5353370	(E)-octadec-9-enamide	CCCCCCCC/C=C/CCCCCCCC(=O)N
5353446	(3Z,11Z)-2,15-dihydroxy-7-methyl-6-oxabicyclo[11.3.0]hexadeca-3,11-dien-5-one	OC1CC2C(C1)/C=C\CCCC(OC(=O)/C=C\C2O)C
5353538	[5-(5,6-dimethylbenzimidazol-1-yl)-4-hydroxy-2-methylol-tetrahydrofuran-3-yl] [1-methyl-2-[3-[(4Z,9Z,14Z)-2,13,18-tris(2-amino-2-keto-ethyl)-7,12,17-tris(3-amino-3-keto-propyl)-3,5,8,8,13,15,18,19-octamethyl-2,7,12,17-tetrahydrocorrin-3-yl]propanoylamino]ethyl] hydrogen phosphate	OCC1OC(C(C1OP(=O)(OC(CNC(=O)CCC1(C)/C/2=C(\C)/C3=N/C(=C\C4=N/C(=C(\C5=NC(C(=N2)C1CC(=O)N)(C)C(C)(CC(=O)N)C5CCC(=O)N)/C)/C(C4CCC(=O)N)(C)CC(=O)N)/C(C3CCC(=O)N)(C)C)C)O)O)n1cnc2c1cc(C)c(c2)C
5353620	(9E)-heptadeca-1,9-dien-4,6-diyn-3-ol	CCCCCCC/C=C/CC#CC#CC(C=C)O
5354264	(E)-2-ethylhex-2-enal	CCC/C=C(/C=O)\CC
5362706	(E)-hexadec-2-en-1-ol	CCCCCCCCCCCCC/C=C/CO
5362726	(E)-tetradec-7-en-1-ol	CCCCCC/C=C/CCCCCCO
5362793	(9E,12E)-octadeca-9,12-dienoic acid methyl ester	CCCCC/C=C/C/C=C/CCCCCCCC(=O)OC
5364447	(E)-undec-5-ene	CCCCC/C=C/CCCC
5364458	(E)-dec-4-ene	CCCCC/C=C/CCC
5364509	(Z)-octadec-9-enoic acid methyl ester	CCCCCCCC/C=C\CCCCCCCC(=O)OC
5364555	(E)-heptadec-8-ene	CCCCCCCC/C=C/CCCCCCC
5364569	17-[(E)-4-ethyl-1,5-dimethyl-hex-2-enyl]-10,13-dimethyl-2,3,4,7,8,9,11,12,14,15,16,17-dodecahydro-1H-cyclopenta[a]phenanthren-3-ol	CCC(C(C)C)/C=C/C(C1CCC2C1(C)CCC1C2CC=C2C1(C)CCC(C2)O)C
5364599	(E)-octadec-9-ene	CCCCCCCC/C=C/CCCCCCCC
5364649	10,13-dimethyl-17-[(E)-1,4,5-trimethylhex-2-enyl]-1,2,6,9,11,12,14,15,16,17-decahydrocyclopenta[a]phenanthren-3-one	CC(C(/C=C/C(C1CCC2C1(C)CCC1C2=CCC2=CC(=O)CCC12C)C)C)C
5364941	(E)-non-2-en-1-ol	CCCCCC/C=C/CO
5365672	(9E,12E)-octadeca-9,12-dienoic acid ethyl ester	CCCCC/C=C/C/C=C/CCCCCCCC(=O)OCC
5365682	(9Z,12Z)-octadeca-9,12-dien-1-ol	CCCCC/C=C\C/C=C\CCCCCCCCO
5365770	(E)-dec-3-en-2-ol	CCCCCC/C=C/C(O)C
5365833	(E)-2,3,3-trimethylnon-4-ene	CCCC/C=C/C(C(C)C)(C)C
5365984	(E)-octadec-3-ene	CCCCCCCCCCCCCC/C=C/CC
5367385	(E)-undec-5-en-3-yne	CCCCC/C=C/C#CCC
5367387	(E)-non-2-en-4-yne	CCCCC#C/C=C/C
5367412	(3E,5E)-undeca-1,3,5-triene	CCCCC/C=C/C=C/C=C
5367416	(3E,5E)-dodeca-1,3,5-triene	CCCCCC/C=C/C=C/C=C
5367462	(9E,12E,15E)-octadeca-9,12,15-trienoic acid methyl ester	CC/C=C/C/C=C/C/C=C/CCCCCCCC(=O)OC
5368360	(3E)-3-allylidenecyclobutene	C=C/C=C/1\CC=C1
5368766	(2E,4E,6E)-octa-2,4,6-triene	C/C=C/C=C/C=C/C
5368777	(3E)-2,4,6-trimethylhepta-1,3,6-triene	CC(=C)C/C(=C/C(=C)C)/C
5368821	(4E,6E)-2,6-dimethylocta-2,4,6-triene	C/C=C(/C=C/C=C(C)C)\C
5371264	2,2-dimethyl-3-(2-methylprop-1-enyl)cyclopropanecarboxylic acid [4-keto-2-methyl-3-[(2E)-penta-2,4-dienyl]cyclopent-2-en-1-yl] ester	C=C/C=C/CC1=C(C)C(CC1=O)OC(=O)C1C(C1(C)C)C=C(C)C
5371904	3-[(E)-3-keto-3-methoxy-2-methyl-prop-1-enyl]-2,2-dimethyl-cyclopropanecarboxylic acid [4-keto-2-methyl-3-[(2E)-penta-2,4-dienyl]cyclopent-2-en-1-yl] ester	C=C/C=C/CC1=C(C)C(CC1=O)OC(=O)C1C(C1(C)C)/C=C(/C(=O)OC)\C
5373727	(1Z,6Z)-8-isopropyl-1-methyl-5-methylene-cyclodeca-1,6-diene	CC1=CCCC(=C)C=CC(CC1)C(C)C
5376313	2-[(1E,3E,5E,7E,9E,11E,13E,15E)-16-(4-hydroxy-2,6,6-trimethyl-cyclohex-2-en-1-yl)-1,5,10,14-tetramethyl-hexadeca-1,3,5,7,9,11,13,15-octaenyl]-4,4,7a-trimethyl-2,5,6,7-tetrahydrobenzofuran-6-ol	C/C(=C\C=C\C=C(\C=C\C=C(\C1C=C2C(O1)(C)CC(CC2(C)C)O)/C)/C)/C=C/C=C(/C=C/C1C(=CC(CC1(C)C)O)C)\C
5377283	10,13-dimethyl-17-[(E)-1,4,5-trimethylhex-2-enyl]-1,2,3,4,6,9,11,12,14,15,16,17-dodecahydrocyclopenta[a]phenanthrene-3,5,6-triol	OC1CCC2(C(C1)(O)C(O)C=C1C2CCC2(C1CCC2C(/C=C/C(C(C)C)C)C)C)C
5378246	17-[(Z)-4-isopropyl-1-methyl-hex-4-enyl]-4,10,13-trimethyl-2,3,4,5,6,9,11,12,14,15,16,17-dodecahydro-1H-cyclopenta[a]phenanthren-3-ol	C/C=C(\C(C)C)/CCC(C1CCC2C1(C)CCC1C2=CCC2C1(C)CCC(C2C)O)C
5385553	5-hydroxy-2-(4-hydroxyphenyl)-7-(3,4,5-trihydroxy-6-methylol-tetrahydropyran-2-yl)oxy-chromone	OCC1OC(Oc2cc(O)c3c(c2)oc(cc3=O)c2ccc(cc2)O)C(C(C1O)O)O
5460104	formic acid (2-formyloxy-3-phosphonooxy-propyl) ester	O=COCC(COP(=O)(O)O)OC=O
5462193	5,7-dihydroxy-2-(4-hydroxyphenyl)-3-(3,4,5-trihydroxy-6-methylol-tetrahydropyran-2-yl)oxy-chromone	OCC1OC(Oc2c(oc3c(c2=O)c(O)cc(c3)O)c2ccc(cc2)O)C(C(C1O)O)O
5462627	(4Z,6E)-2,6-dimethylocta-2,4,6-triene	C/C=C(/C=C\C=C(C)C)\C
5471966	(2R)-2-[(2R,3R,3aR,6S,7S,9bR)-6-(2-carboxyethyl)-2-hydroxy-7-isopropenyl-3a,6,9b-trimethyl-1,2,3,4,5,7,8,9-octahydrobenz[e]inden-3-yl]-6-methyl-hept-5-enoic acid	OC(=O)CC[C@@]1(C)[C@@H](CCC2=C1CC[C@]1([C@@]2(C)C[C@H]([C@@H]1[C@H](C(=O)O)CCC=C(C)C)O)C)C(=C)C
5484385	(2R)-2-[(3S,5R,10S,13R,14R,16R,17R)-3-acetoxy-16-hydroxy-4,4,10,13,14-pentamethyl-2,3,5,6,7,11,12,15,16,17-decahydro-1H-cyclopenta[a]phenanthren-17-yl]-5-isopropyl-hex-5-enoic acid	CC(=O)O[C@H]1CC[C@]2([C@H](C1(C)C)CCC1=C2CC[C@]2([C@@]1(C)C[C@H]([C@@H]2C(C(=O)O)CCC(=C)C(C)C)O)C)C
5843505	(2Z)-2-butylidene-8-propyl-spiro[3-oxatricyclo[5.2.2.01,5]undec-5-ene-9,3'-4,5-dihydroisobenzofuran]-1',4-quinone	CCC/C=C/1\OC(=O)C2=CC3CCC12C1(OC(=O)C2=C1CCC=C2)C3CCC
5860420	acetic acid [(8Z)-13-keto-3,8-dimethyl-12-methylene-4,14-dioxatricyclo[9.3.0.03,5]tetradec-8-en-10-yl] ester	CC(=O)OC1C=C(C)CCC2C(CC3C1C(=C)C(=O)O3)(C)O2
5885030	2-[4-[(E)-3-hydroxyprop-1-enyl]-2,6-dimethoxy-phenoxy]-6-methylol-tetrahydropyran-3,4,5-triol	OC/C=C/c1cc(OC)c(c(c1)OC)OC1OC(CO)C(C(C1O)O)O
5916072	(E)-2-methylbut-2-enoic acid (8-keto-2,2-dimethyl-3,4-dihydropyrano[3,2-g]chromen-3-yl) ester	C/C=C(/C(=O)OC1Cc2cc3ccc(=O)oc3cc2OC1(C)C)\C
6161490	(E)-octadec-13-enoic acid	CCCC/C=C/CCCCCCCCCCCC(=O)O
6370843	(1Z,5Z)-8-isopropylidene-1,5-dimethyl-cyclodeca-1,5-diene	CC1=CCCC(=CCC(=C(C)C)CC1)C
6420231	oxalic acid O2-allyl ester O1-nonyl ester	CCCCCCCCCOC(=O)C(=O)OCC=C
6426853	3-caproyloxy-4-(trimethylammonio)butyrate	CCCCCC(=O)OC(C[N+](C)(C)C)CC(=O)[O-]
6427476	6,6-dimethyl-4-methylene-bicyclo[3.1.1]hept-2-ene	C=C1C=CC2CC1C2(C)C
6428281	(1R,5R)-4-isopropylidene-1,8-dimethyl-spiro[4.5]dec-8-ene	CC1=CC[C@]2(CC1)[C@H](C)CCC2=C(C)C
6428860	7-isopropylidene-1,4a-dimethyl-1,2,3,4,5,6-hexahydronaphthalene	CC1CCCC2(C1=CC(=C(C)C)CC2)C
6429206	8-isopropenyl-2,5-dimethyl-1,2,3,4,4a,5,6,7-octahydronaphthalene	CC1CCC2C(=C(CCC2C)C(=C)C)C1
6430801	2,2,3-trimethylcyclopent-3-ene-1-carbaldehyde	O=CC1CC=C(C1(C)C)C
6431015	(1S,2R,5S,7S)-2,6,6,8-tetramethyltricyclo[5.3.1.01,5]undec-8-ene	CC1=CC[C@@]23C[C@@H]1C(C)(C)[C@@H]2CC[C@H]3C
6438503	(E)-1-[2-hydroxy-4-methoxy-3-(3-methylbut-2-enyl)phenyl]-3-(4-hydroxyphenyl)prop-2-en-1-one	COc1ccc(c(c1CC=C(C)C)O)C(=O)/C=C/c1ccc(cc1)O
6440421	(Z)-2-[[(Z)-2-methylbut-2-enoyl]oxymethyl]but-2-enoic acid	C/C=C(\C(=O)O)/COC(=O)/C(=C\C)/C
6441913	(E)-3-(4-hydroxy-3-methoxy-phenyl)acrylic acid [(E)-3-(4-hydroxy-3-methoxy-phenyl)allyl] ester	COc1cc(/C=C/COC(=O)/C=C/c2ccc(c(c2)OC)O)ccc1O
6443191	(E)-dodec-1-en-1-ol	CCCCCCCCCC/C=C/O
6443553	acetic acid [(5E,11E)-3-acetoxytrideca-5,11-dien-7,9-diynyl] ester	C/C=C/C#CC#C/C=C/CC(OC(=O)C)CCOC(=O)C
6444285	(E)-2-methylbut-2-enoic acid [(9R,10R)-9-hydroxy-2-keto-8,8-dimethyl-9,10-dihydropyrano[2,3-f]chromen-10-yl] ester	C/C=C(/C(=O)O[C@@H]1c2c(ccc3c2oc(=O)cc3)OC([C@@H]1O)(C)C)\C
6508206	(1Z,4Z,8Z)-2,6,6,9-tetramethylcycloundeca-1,4,8-triene	CC1=CCC(C)(C)C=CCC(=CCC1)C
9562674	[(E)-butylideneamino]-[2-(methylthio)pyrimidin-4-yl]amine	CCC/C=N/Nc1ccnc(n1)SC
9821539	(Z)-2-methylbut-2-enoic acid [(9R,10R)-10-acetoxy-2-keto-8,8-dimethyl-9,10-dihydropyrano[2,3-f]chromen-9-yl] ester	C/C=C(\C(=O)O[C@@H]1[C@H](OC(=O)C)c2c(OC1(C)C)ccc1c2oc(=O)cc1)/C
9841735	(3S,5R,8R,9R,10S,14S)-3,17-dihydroxy-4,4,8,10,14-pentamethyl-2,3,5,6,7,9-hexahydro-1H-cyclopenta[a]phenanthrene-15,16-quinone	O=C1C(=C2[C@](C1=O)(C)[C@]1(C)CC[C@@H]3[C@]([C@H]1C=C2)(C)CC[C@@H](C3(C)C)O)O
9859260	3-isopropylidene-8a-methyl-5-methylene-decalin-2-one	C=C1CCCC2(C1CC(=C(C)C)C(=O)C2)C
9918701	3,4,5-trihydroxybenzoic acid [(10R,11S,12R,13R,15R)-12-galloyloxy-3,4,5,13,21,22,23-heptahydroxy-8,18-diketo-9,14,17-trioxatetracyclo[17.4.0.02,7.010,15]tricosa-1(23),2,4,6,19,21-hexaen-11-yl] ester	O[C@@H]1O[C@@H]2COC(=O)c3cc(O)c(c(c3c3c(C(=O)O[C@H]2[C@@H]([C@H]1OC(=O)c1cc(O)c(c(c1)O)O)OC(=O)c1cc(O)c(c(c1)O)O)cc(O)c(c3O)O)O)O
10005581	(2R)-2-[(3R,5R,10S,13R,14R,16R,17R)-3,16-dihydroxy-4,4,10,13,14-pentamethyl-2,3,5,6,12,15,16,17-octahydro-1H-cyclopenta[a]phenanthren-17-yl]-5-isopropyl-hex-5-enoic acid	CC(C(=C)CCC([C@H]1[C@H](O)C[C@@]2([C@]1(C)CC=C1C2=CC[C@@H]2[C@]1(C)CC[C@H](C2(C)C)O)C)C(=O)O)C
10013283	3-butyl-3-hydroxy-4,5-dihydroisobenzofuran-1-one	CCCCC1(O)OC(=O)C2=C1CCC=C2
10058085	(2-amylphenyl)methanol	CCCCCc1ccccc1CO
10081437	(3R,3aR,6S,7aR)-6-hydroxy-3,6-dimethyl-3a,4,7,7a-tetrahydro-3H-benzofuran-2,5-quinone	C[C@H]1C(=O)O[C@H]2[C@@H]1CC(=O)[C@@](C2)(C)O
10086296	(1R,4aS,4bR,7R,10aS)-1,4a,7-trimethyl-7-vinyl-3,4,4b,5,6,9,10,10a-octahydro-2H-phenanthrene-1-carboxylic acid	C=C[C@@]1(C)CC[C@@H]2C(=C1)CC[C@H]1[C@@]2(C)CCC[C@@]1(C)C(=O)O
10104370	(4S)-1-methyl-4-(5-methyl-1-methylene-hex-4-enyl)cyclohexene	CC(=CCCC(=C)[C@H]1CCC(=CC1)C)C
10236014	2,3,6-trimethylbenzaldehyde	O=Cc1c(C)ccc(c1C)C
10255445	2-[(2R,3R,3aR,6S,7S,9bR)-6-(2-carboxyethyl)-2-hydroxy-7-isopropenyl-3a,6,9b-trimethyl-1,2,3,4,5,7,8,9-octahydrobenz[e]inden-3-yl]-5-isopropyl-hex-5-enoic acid	OC(=O)CC[C@@]1(C)[C@@H](CCC2=C1CC[C@]1([C@@]2(C)C[C@H]([C@@H]1C(C(=O)O)CCC(=C)C(C)C)O)C)C(=C)C
10368709	(2R)-2-[(3R,5R,10S,13R,14R,16R,17R)-3,16-dihydroxy-4,4,10,13,14-pentamethyl-2,3,5,6,12,15,16,17-octahydro-1H-cyclopenta[a]phenanthren-17-yl]-5-(1-hydroxy-1-methyl-ethyl)hex-5-enoic acid	OC(=O)C([C@H]1[C@H](O)C[C@@]2([C@]1(C)CC=C1C2=CC[C@@H]2[C@]1(C)CC[C@H](C2(C)C)O)C)CCC(=C)C(O)(C)C
10375422	(3aR,6S,7aR)-6-hydroxy-6-methyl-3-methylene-3a,4,7,7a-tetrahydrobenzofuran-2,5-quinone	O=C1O[C@H]2[C@@H](C1=C)CC(=O)[C@@](C2)(C)O
10483388	(2R,3R,4S,5S,6R)-2-[[(1S,2R,3R)-7-hydroxy-1-(4-hydroxy-3,5-dimethoxy-phenyl)-6,8-dimethoxy-3-methylol-tetralin-2-yl]methoxy]-6-methylol-tetrahydropyran-3,4,5-triol	OC[C@@H]1Cc2cc(OC)c(c(c2[C@@H]([C@H]1CO[C@@H]1O[C@H](CO)[C@H]([C@@H]([C@H]1O)O)O)c1cc(OC)c(c(c1)OC)O)OC)O
11020886	(1R,2R,7S,8R)-8-isopropyl-1,5-dimethyl-11-oxatricyclo[6.2.1.02,6]undec-5-en-7-ol	CC1=C2[C@H](O)[C@@]3(CC[C@]([C@@H]2CC1)(O3)C)C(C)C
11074544	3-butyl-4-hydroxy-phthalide	CCCCC1OC(=O)c2c1c(O)ccc2
11085323	2-valerylbenzoic acid methyl ester	CCCCC(=O)c1ccccc1C(=O)OC
11107141	2-(carboxymethylamino)-4-chloro-benzoic acid	OC(=O)CNc1cc(Cl)ccc1C(=O)O
11116832	(3S)-3-butylphthalide	CCCC[C@@H]1OC(=O)c2c1cccc2
11240776	6-methoxycoumarin	COc1ccc2c(c1)ccc(=O)o2
11241196	(3Z)-3-(2-hydroxybutylidene)-4,5-dihydroisobenzofuran-1-one	CCC(/C=C/1\OC(=O)C2=C1CCC=C2)O
11244847	(Z)-2-methylbut-2-enoic acid [(9R,10R)-10-hydroxy-2-keto-8,8-dimethyl-9,10-dihydropyrano[2,3-f]chromen-9-yl] ester	C/C=C(\C(=O)O[C@@H]1[C@H](O)c2c(OC1(C)C)ccc1c2oc(=O)cc1)/C
11264524	3-butyryl-3-hydroxy-4,5-dihydroisobenzofuran-1-one	CCCC(=O)C1(O)OC(=O)C2=C1CCC=C2
11265913	(3Z,6S,7R)-3-butylidene-6-butyryl-7-hydroxy-4,5,6,7-tetrahydroisobenzofuran-1-one	CCC/C=C/1\OC(=O)C2=C1CC[C@@H]([C@H]2O)C(=O)CCC
11290871	(E)-4-hydroxy-3-methyl-but-2-enoic acid [(3S)-8-keto-2,2-dimethyl-3,4-dihydropyrano[3,2-g]chromen-3-yl] ester	OC/C(=C/C(=O)O[C@H]1Cc2cc3ccc(=O)oc3cc2OC1(C)C)/C
11325377	(2S,3S)-2,3-dimethyloxirane-2-carboxylic acid [(3S)-8-keto-2,2-dimethyl-3,4-dihydropyrano[3,2-g]chromen-3-yl] ester	C[C@@H]1O[C@]1(C)C(=O)O[C@H]1Cc2cc3ccc(=O)oc3cc2OC1(C)C
11351264	3-[(2R,3S)-3-hydroxy-2-(1-hydroxy-1-methyl-ethyl)-4-[(2S,3R,4S,5S,6R)-3,4,5-trihydroxy-6-methylol-tetrahydropyran-2-yl]oxy-coumaran-5-yl]propionic acid	OC[C@H]1O[C@@H](Oc2c(CCC(=O)O)ccc3c2[C@H](O)[C@@H](O3)C(O)(C)C)[C@@H]([C@H]([C@@H]1O)O)O
11462054	(2R,3R)-2,3-dimethyloxirane-2-carboxylic acid [(3S)-8-keto-2,2-dimethyl-3,4-dihydropyrano[3,2-g]chromen-3-yl] ester	C[C@H]1O[C@@]1(C)C(=O)O[C@H]1Cc2cc3ccc(=O)oc3cc2OC1(C)C
11521428	(3Z,6S,7S)-3-butylidene-6,7-dihydroxy-4,5,6,7-tetrahydroisobenzofuran-1-one	CCC/C=C/1\OC(=O)C2=C1CC[C@@H]([C@H]2O)O
11654315	(E)-3-(4-hydroxy-3-methoxy-phenyl)acrylic acid [2-hydroxy-3-(4-hydroxy-3-methoxy-phenyl)-3-methoxy-propyl] ester	COC(c1ccc(c(c1)OC)O)C(COC(=O)/C=C/c1ccc(c(c1)OC)O)O
11830530	(3Z)-3-(2-hydroxybutylidene)phthalide	CCC(/C=C/1\OC(=O)c2c1cccc2)O
11832833	2,6-diphenylthiopyran-4-thione	S=c1cc(sc(c1)c1ccccc1)c1ccccc1
11975273	(6Z,10E,14E,18E)-2,6,10,15,19,23-hexamethyltetracosa-2,6,10,14,18,22-hexaene	C/C(=C\CC/C=C(/CC/C=C(/CCC=C(C)C)\C)\C)/CC/C=C(\CCC=C(C)C)/C
12050842	7-hydroxy-6-[(2R)-2-hydroxy-3-methyl-but-3-enyl]coumarin	CC(=C)[C@@H](Cc1cc2ccc(=O)oc2cc1O)O
12235602	(E)-2-ethyl-3-(4-methoxyphenyl)acrylic acid	CC/C(=C\c1ccc(cc1)OC)/C(=O)O
12304250	1-methyl-4-(1,2,2-trimethylcyclopentyl)cyclohexa-1,3-diene	CC1=CC=C(CC1)C1(C)CCCC1(C)C
12304761	2-[4-(16-amino-6-hydroxy-7,9,13-trimethyl-5-oxapentacyclo[10.8.0.02,9.04,8.013,18]eicosan-6-yl)-2-methyl-butoxy]-6-methylol-tetrahydropyran-3,4,5-triol	OCC1OC(OCC(CCC2(O)OC3C(C2C)C2(C(C3)C3CCC4C(C3CC2)(C)CCC(C4)N)C)C)C(C(C1O)O)O
12308704	3-(3,4-dihydroxy-5-methylol-tetrahydrofuran-2-yl)oxy-2-(3,4-dihydroxyphenyl)-5,7-dihydroxy-chromone	OCC1OC(C(C1O)O)Oc1c(oc2c(c1=O)c(O)cc(c2)O)c1ccc(c(c1)O)O
12309443	(2R)-2-[(3S,5R,10S,13R,14R,17R)-3-hydroxy-4,4,10,13,14-pentamethyl-2,3,5,6,7,11,12,15,16,17-decahydro-1H-cyclopenta[a]phenanthren-17-yl]-6-methyl-hept-5-enoic acid	CC(=CCC[C@H]([C@H]1CC[C@@]2([C@]1(C)CCC1=C2CC[C@@H]2[C@]1(C)CC[C@@H](C2(C)C)O)C)C(=O)O)C
12314284	[(1R,4aS,4bR,7R,10aS)-1,4a,7-trimethyl-7-vinyl-3,4,4b,5,6,9,10,10a-octahydro-2H-phenanthren-1-yl]methanol	C=C[C@@]1(C)CC[C@@H]2C(=C1)CC[C@H]1[C@@]2(C)CCC[C@@]1(C)CO
12314445	2-(3,16-dihydroxy-4,4,10,13,14-pentamethyl-2,3,5,6,7,11,12,15,16,17-decahydro-1H-cyclopenta[a]phenanthren-17-yl)-5-isopropyl-hex-5-enoic acid	CC(C(=C)CCC(C1C(O)CC2(C1(C)CCC1=C2CCC2C1(C)CCC(C2(C)C)O)C)C(=O)O)C
12314446	(2R)-2-[(3S,5R,10S,13R,14R,16R,17R)-3,16-dihydroxy-4,4,10,13,14-pentamethyl-2,3,5,6,7,11,12,15,16,17-decahydro-1H-cyclopenta[a]phenanthren-17-yl]-5-isopropyl-hex-5-enoic acid	CC(C(=C)CC[C@H]([C@H]1[C@H](O)C[C@@]2([C@]1(C)CCC1=C2CC[C@@H]2[C@]1(C)CC[C@@H](C2(C)C)O)C)C(=O)O)C
12315453	(3S,3aS)-3-butyl-3a,4,5,6-tetrahydro-3H-isobenzofuran-1-one	CCCC[C@@H]1OC(=O)C2=CCCC[C@H]12
12367058	6-valerylcyclohexene-1-carboxylic acid	CCCCC(=O)C1CCCC=C1C(=O)O
12632676	[(E)-1,2-diphenylvinyl]-trimethyl-silane	C[Si](/C(=C/c1ccccc1)/c1ccccc1)(C)C
12797290	6-[2-(dimethylamino)acetyl]oxy-2,3,4,5-tetrahydroxy-hexanoic acid	OC(C(C(C(C(=O)O)O)O)O)COC(=O)CN(C)C
12895771	2-[[17-[(E)-4-ethyl-1,5-dimethyl-hex-2-enyl]-10,13-dimethyl-2,3,4,7,8,9,11,12,14,15,16,17-dodecahydro-1H-cyclopenta[a]phenanthren-3-yl]oxy]-6-methylol-tetrahydropyran-3,4,5-triol	CCC(C(C)C)/C=C/C(C1CCC2C1(C)CCC1C2CC=C2C1(C)CCC(C2)OC1OC(CO)C(C(C1O)O)O)C
13647408	5-hydroxy-2-(4-hydroxyphenyl)-3,7-bis[(3,4,5-trihydroxy-6-methylol-tetrahydropyran-2-yl)oxy]chromone	OCC1OC(Oc2cc(O)c3c(c2)oc(c(c3=O)OC2OC(CO)C(C(C2O)O)O)c2ccc(cc2)O)C(C(C1O)O)O
13747834	palmitic acid [17-(4-ethyl-1,5-dimethyl-hexyl)-10,13-dimethyl-2,3,4,7,8,9,11,12,14,15,16,17-dodecahydro-1H-cyclopenta[a]phenanthren-3-yl] ester	CCCCCCCCCCCCCCCC(=O)OC1CCC2(C(=CCC3C2CCC2(C3CCC2C(CCC(C(C)C)CC)C)C)C1)C
13892025	1,1,4,7-tetramethyl-1a,2,4a,5,6,7,7a,7b-octahydrocycloprop[e]azulene	CC1CCC2C1C1C(C1(C)C)CC=C2C
13917511	3,4,5-trihydroxybenzoic acid (3,4,5,11,12,21,22,23-octahydroxy-8,18-diketo-9,14,17-trioxatetracyclo[17.4.0.02,7.010,15]tricosa-1(23),2,4,6,19,21-hexaen-13-yl) ester	OC1C(OC2C(C1O)OC(=O)c1cc(O)c(c(c1c1c(C(=O)OC2)cc(c(c1O)O)O)O)O)OC(=O)c1cc(O)c(c(c1)O)O
13939318	3-(2,4-dihydroxy-6-methoxy-phenyl)-1-(4-hydroxyphenyl)propan-1-one	COc1cc(O)cc(c1CCC(=O)c1ccc(cc1)O)O
13964086	17-[(E)-4-ethyl-1,5-dimethyl-hex-2-enyl]-10,13-dimethyl-2,3,4,5,6,7,8,9,11,12,14,15,16,17-tetradecahydro-1H-cyclopenta[a]phenanthren-3-ol	CCC(C(C)C)/C=C/C(C1CCC2C1(C)CCC1C2CCC2C1(C)CCC(C2)O)C
13965085	(6Z,16Z)-6,16-di(butylidene)-5,15-dioxapentacyclo[9.5.2.01,13.02,10.03,7]octadeca-3(7),12-diene-4,14-quinone	CCC/C=C/1\OC(=O)C2=C1CCC1C2C23CCC1C=C3C(=O)O/C/2=C\CCC
13965087	(3Z,6R,7R)-3-butylidene-6,7-dihydroxy-4,5,6,7-tetrahydroisobenzofuran-1-one	CCC/C=C/1\OC(=O)C2=C1CC[C@H]([C@@H]2O)O
13965751	(3S,4R)-3-butyl-4-hydroxy-4,5-dihydro-3H-isobenzofuran-1-one	CCCC[C@@H]1OC(=O)C2=C1[C@H](O)CC=C2
13965754	(3Z)-3-butylidene-7-chloro-6-hydroxy-4,5,6,7-tetrahydroisobenzofuran-1-one	CCC/C=C/1\OC(=O)C2=C1CCC(C2Cl)O
13970031	3-butyl-3a,4,5,7a-tetrahydro-3H-isobenzofuran-1-one	CCCCC1OC(=O)C2C1CCC=C2
13986100	(4aS,8aR)-3-isopropylidene-8a-methyl-5-methylene-decalin-2-one	C=C1CCC[C@]2([C@H]1CC(=C(C)C)C(=O)C2)C
14035453	(10R,13R,14R,15S)-3,4,5,11,14,20,21,22-octahydroxy-13-methylol-9,12,16-trioxatetracyclo[16.4.0.02,7.010,15]docosa-1(22),2,4,6,18,20-hexaene-8,17-quinone	OC[C@H]1OC(O)[C@H]2[C@H]([C@@H]1O)OC(=O)c1cc(O)c(c(c1c1c(C(=O)O2)cc(O)c(c1O)O)O)O
14036809	acetic acid [1-(3,3-dimethyloxiran-2-yl)-3-(11-hydroxy-3-keto-4,4,8,10,14-pentamethyl-1,2,5,6,7,9,11,12,15,16-decahydrocyclopenta[a]phenanthren-17-yl)butyl] ester	CC(=O)OC(C1OC1(C)C)CC(C1=C2CC(O)C3C(C2(CC1)C)(C)CCC1C3(C)CCC(=O)C1(C)C)C
14036811	acetic acid [(1S,3R)-1-[(2R)-3,3-dimethyloxiran-2-yl]-3-[(5R,8S,9S,10S,11S,14R)-11-hydroxy-3-keto-4,4,8,10,14-pentamethyl-1,2,5,6,7,9,11,12,15,16-decahydrocyclopenta[a]phenanthren-17-yl]butyl] ester	CC(=O)O[C@H](C(O)(C)C)[C@H](C[C@@H](C1=C2CC(O)[C@@H]3[C@]([C@]2(CC1)C)(C)CC[C@@H]1[C@]3(C)CCC(=O)C1(C)C)C)O
14036811	acetic acid [(1S,3R)-1-[(2R)-3,3-dimethyloxiran-2-yl]-3-[(5R,8S,9S,10S,11S,14R)-11-hydroxy-3-keto-4,4,8,10,14-pentamethyl-1,2,5,6,7,9,11,12,15,16-decahydrocyclopenta[a]phenanthren-17-yl]butyl] ester	CC(=O)O[C@H]([C@H]1OC1(C)C)C[C@H](C1=C2C[C@H](O)[C@@H]3[C@]([C@]2(CC1)C)(C)CC[C@@H]1[C@]3(C)CCC(=O)C1(C)C)C
14036812	acetic acid [1-(3,3-dimethyloxiran-2-yl)-3-(11-hydroxy-3,16-diketo-4,4,8,10,14-pentamethyl-2,5,6,7,9,11,12,15-octahydro-1H-cyclopenta[a]phenanthren-17-yl)butyl] ester	CC(=O)OC(C1OC1(C)C)CC(C1=C2CC(O)C3C(C2(CC1=O)C)(C)CCC1C3(C)CCC(=O)C1(C)C)C
14038848	1,1,4,7-tetramethyl-2,3,5,6,7a,7b-hexahydro-1aH-cycloprop[h]azulen-7-ol	CC1=C2CCC(C2C2C(CC1)C2(C)C)(C)O
14057170	2-ethoxy-2,5-dimethylol-tetrahydrofuran-3,4-diol	CCOC1(CO)OC(C(C1O)O)CO
14101624	17-(4-isopropyl-1-methyl-heptyl)-10,13-dimethyl-2,3,4,7,8,9,11,12,14,15,16,17-dodecahydro-1H-cyclopenta[a]phenanthren-3-ol	CCCC(C(C)C)CCC(C1CCC2C1(C)CCC1C2CC=C2C1(C)CCC(C2)O)C
14132335	4-hydroxy-3-(3,4,5-trihydroxy-6-methylol-tetrahydropyran-2-yl)oxy-benzoic acid	OCC1OC(Oc2cc(ccc2O)C(=O)O)C(C(C1O)O)O
14137626	(E)-6-(15-acetoxy-3-hydroxy-4,4,10,13,14-pentamethyl-2,3,5,6,12,15,16,17-octahydro-1H-cyclopenta[a]phenanthren-17-yl)-2-methyl-hept-2-enoic acid	CC(=O)OC1CC(C2(C1(C)C1=CCC3C(C1=CC2)(C)CCC(C3(C)C)O)C)C(CC/C=C(/C(=O)O)\C)C
14186852	5,7-dihydroxy-2-(4-hydroxy-3-methoxy-phenyl)-8-methoxy-3-(3,4,5-trihydroxy-6-methylol-tetrahydropyran-2-yl)oxy-chromone	OCC1OC(Oc2c(oc3c(c2=O)c(O)cc(c3OC)O)c2ccc(c(c2)OC)O)C(C(C1O)O)O
14236613	7-[(2S,3R,4S,5S,6R)-6-[[(2R,3R,4R)-3,4-dihydroxy-4-methylol-tetrahydrofuran-2-yl]oxymethyl]-3,4,5-trihydroxy-tetrahydropyran-2-yl]oxycoumarin	OC[C@@]1(O)CO[C@H]([C@@H]1O)OC[C@H]1O[C@@H](Oc2ccc3c(c2)oc(=O)cc3)[C@@H]([C@H]([C@@H]1O)O)O
14336596	6-hydroxy-3,6-dimethyl-3a,4,7,7a-tetrahydro-3H-benzofuran-2,5-quinone	CC1C(=O)OC2C1CC(=O)C(C2)(C)O
14336603	6-hydroxy-6-methyl-3-methylene-3a,4,7,7a-tetrahydrobenzofuran-2,5-quinone	O=C1OC2C(C1=C)CC(=O)C(C2)(C)O
14448069	3,8a-dimethyl-5-methylene-4a,6,7,8,9,9a-hexahydro-4H-benzo[f]benzofuran-2-one	C=C1CCCC2(C1CC1=C(C)C(=O)OC1C2)C
14448072	3,8a-dimethyl-5-methylene-4a,6,7,8-tetrahydro-4H-benzo[f]benzofuran-2-one	C=C1CCCC2(C1CC1=C(C)C(=O)OC1=C2)C
14507473	3,8-dihydroxy-3-methyl-8-methylol-5-[1-methyl-1-(3,4,5-trihydroxy-6-methylol-tetrahydropyran-2-yl)oxy-ethyl]-3a,4,5,6,7,8a-hexahydro-1H-azulen-2-one	OCC1OC(OC(C2CCC(C3C(C2)C(C)(O)C(=O)C3)(O)CO)(C)C)C(C(C1O)O)O
14507477	2-methylol-6-[1-methyl-1-(2,3,8-trihydroxy-3-methyl-8-methylol-1,2,3a,4,5,6,7,8a-octahydroazulen-5-yl)ethoxy]tetrahydropyran-3,4,5-triol	OCC1OC(OC(C2CCC(C3C(C2)C(C)(O)C(C3)O)(O)CO)(C)C)C(C(C1O)O)O
14583650	(1S,2Z,7R,8R,9R)-2-butylidene-9-propyl-spiro[3-oxatricyclo[5.2.2.01,5]undec-5-ene-8,3'-4,5-dihydroisobenzofuran]-1',4-quinone	CCC[C@@H]1[C@]23CC[C@@H]([C@]41OC(=O)C1=C4CCC=C1)C=C3C(=O)O/C/2=C\CCC
14605160	4-galloyloxy-1,3,5-trihydroxy-cyclohexanecarboxylic acid	OC1CC(O)(CC(C1OC(=O)c1cc(O)c(c(c1)O)O)O)C(=O)O
14734232	benzoic acid (6-hydroxy-2,5-diketo-6-methyl-3a,4,7,7a-tetrahydro-3H-benzofuran-3-yl)methyl ester	O=C1OC2C(C1COC(=O)c1ccccc1)CC(=O)C(C2)(C)O
15108314	7-methoxy-5-(3-methylbut-2-enoxy)coumarin	COc1cc(OCC=C(C)C)c2c(c1)oc(=O)cc2
15138552	(3S,6S,7S)-3-butyl-6,7-dihydroxy-4,5,6,7-tetrahydro-3H-isobenzofuran-1-one	CCCC[C@@H]1OC(=O)C2=C1CC[C@@H]([C@H]2O)O
15138553	(3S,6R,7R)-3-butyl-6,7-dihydroxy-4,5,6,7-tetrahydro-3H-isobenzofuran-1-one	CCCC[C@@H]1OC(=O)C2=C1CC[C@H]([C@@H]2O)O
15225964	(2R)-2-[(3S,5R,10S,13R,14R,16R,17R)-3,16-dihydroxy-4,4,10,13,14-pentamethyl-2,3,5,6,12,15,16,17-octahydro-1H-cyclopenta[a]phenanthren-17-yl]-5-isopropyl-hex-5-enoic acid	CC(C(=C)CCC([C@H]1[C@H](O)C[C@@]2([C@]1(C)CC=C1C2=CC[C@@H]2[C@]1(C)CC[C@@H](C2(C)C)O)C)C(=O)O)C
15250826	(2R)-2-[(3S,5R,10S,13R,14R,17R)-3-hydroxy-4,4,10,13,14-pentamethyl-2,3,5,6,12,15,16,17-octahydro-1H-cyclopenta[a]phenanthren-17-yl]-5-isopropyl-hex-5-enoic acid	CC(C(=C)CC[C@H]([C@H]1CC[C@@]2([C@]1(C)CC=C1C2=CC[C@@H]2[C@]1(C)CC[C@@H](C2(C)C)O)C)C(=O)O)C
15341575	2-ammonio-3-hydroxy-butyrate	CC(C(C(=O)O)N)O
15558589	benzoic acid [4-hydroxy-8-keto-6-methyl-1-(3,4,5-trihydroxy-6-methylol-tetrahydropyran-2-yl)oxy-7-oxatricyclo[4.3.0.03,9]nonan-9-yl]methyl ester	OCC1OC(OC23CC4C3(COC(=O)c3ccccc3)C(=O)OC2(C)CC4O)C(C(C1O)O)O
15558614	11-hydroxy-4,4,8,10,14-pentamethyl-17-(3,4,5-trihydroxy-1,5-dimethyl-hexyl)-1,2,5,6,7,9,11,12,15,16-decahydrocyclopenta[a]phenanthren-3-one	OC(C(C(O)(C)C)O)CC(C1=C2CC(O)C3C(C2(CC1)C)(C)CCC1C3(C)CCC(=O)C1(C)C)C
15558616	(5R,8S,9S,10S,11S,14R)-11-hydroxy-4,4,8,10,14-pentamethyl-17-[(1R,3S,4R)-3,4,5-trihydroxy-1,5-dimethyl-hexyl]-1,2,5,6,7,9,11,12,15,16-decahydrocyclopenta[a]phenanthren-3-one	O[C@H]([C@H](C(O)(C)C)O)C[C@H](C1=C2C[C@H](O)[C@@H]3[C@]([C@]2(CC1)C)(C)CC[C@@H]1[C@]3(C)CCC(=O)C1(C)C)C
15558617	17-[3-(3,3-dimethyloxiran-2-yl)-3-hydroxy-1-methyl-propyl]-11-hydroxy-4,4,8,10,14-pentamethyl-1,2,5,6,7,9,11,12,15,16-decahydrocyclopenta[a]phenanthren-3-one	OC1CC2=C(CCC2(C2(C1C1(C)CCC(=O)C(C1CC2)(C)C)C)C)C(CC(C1OC1(C)C)O)C
15559460	2-(3,4-dihydroxyphenyl)-7-hydroxy-5-(3,4,5-trihydroxy-6-methylol-tetrahydropyran-2-yl)oxy-chromone	OCC1OC(Oc2cc(O)cc3c2c(=O)cc(o3)c2ccc(c(c2)O)O)C(C(C1O)O)O
15945069	9-[(2R)-2-hydroxy-3-methoxy-3-methyl-butoxy]-4-methoxy-furo[3,2-g]chromen-7-one	COc1c2ccoc2c(c2c1ccc(=O)o2)OC[C@H](C(OC)(C)C)O
16129878	3,4,5-trihydroxybenzoic acid [2,3-dihydroxy-5-[[3,4,5,6-tetrakis[(3-galloyloxy-4,5-dihydroxy-benzoyl)oxy]tetrahydropyran-2-yl]methoxycarbonyl]phenyl] ester	O=C(c1cc(O)c(c(c1)OC(=O)c1cc(O)c(c(c1)O)O)O)OC1C(COC(=O)c2cc(O)c(c(c2)OC(=O)c2cc(O)c(c(c2)O)O)O)OC(C(C1OC(=O)c1cc(O)c(c(c1)OC(=O)c1cc(O)c(c(c1)O)O)O)OC(=O)c1cc(O)c(c(c1)OC(=O)c1cc(O)c(c(c1)O)O)O)OC(=O)c1cc(O)c(c(c1)OC(=O)c1cc(O)c(c(c1)O)O)O
16219364	8-(2,3-dihydroxy-3-methoxy-butoxy)-4-methoxy-1-methyl-carbostyril	COc1cc(=O)n(c2c1cccc2OCC(C(OC)(O)C)O)C
16244444	4-iodoindoline	Ic1cccc2c1CCN2
16398562	benzoic acid [(1S,3R,5R,6S,8S)-6-hydroxy-8-methyl-3-[(2S,3R,4S,5S,6R)-3,4,5-trihydroxy-6-methylol-tetrahydropyran-2-yl]oxy-9,10-dioxatetracyclo[4.3.1.02,5.03,8]decan-2-yl]methyl ester	OC[C@H]1O[C@@H](O[C@@]23C[C@@H]4C3(COC(=O)c3ccccc3)[C@H]3O[C@@]2(C)C[C@@]4(O3)O)[C@@H]([C@H]([C@@H]1O)O)O
18183610	hydron;phthalate	OC(=O)c1ccccc1C(=O)O
18413781	pentadecanethioic S-acid	CCCCCCCCCCCCCCC(=O)S
19770757	hydron;2,3,4,5-tetrahydroxy-6-keto-hexanoate	O=CC(C(C(C(C(=O)O)O)O)O)O
19854132	3-allyl-2-methyl-phenol	Cc1c(CC=C)cccc1O
20055537	(1R,4S,5R)-4-isopropenyl-1,8-dimethyl-spiro[4.5]dec-8-ene	CC1=CC[C@]2(CC1)[C@H](C)CC[C@H]2C(=C)C
20063091	2-methylbenzoic acid formyl ester	O=COC(=O)c1ccccc1C
20130941	hydron;2-hydroxysuccinate	OC(=O)CC(C(=O)O)O
20144841	hydron;benzoate	OC(=O)c1ccccc1
20763017	17-[(E)-4-ethyl-1,5-dimethyl-hex-2-enyl]-3,10,13-trimethyl-2,3,4,7,8,9,11,12,14,15,16,17-dodecahydro-1H-cyclopenta[a]phenanthrene	CCC(C(C)C)/C=C/C(C1CCC2C1(C)CCC1C2CC=C2C1(C)CCC(C2)C)C
20832381	2-[6-(2-carboxyethyl)-2-hydroxy-7-isopropenyl-3a,6,9b-trimethyl-1,2,3,4,5,7,8,9-octahydrobenz[e]inden-3-yl]-6-methyl-hept-5-enoic acid	OC(=O)CCC1(C)C(CCC2=C1CCC1(C2(C)CC(C1C(C(=O)O)CCC=C(C)C)O)C)C(=C)C
21159022	(2Z,6Z)-3,7,11,11-tetramethylbicyclo[8.1.0]undeca-2,6-diene	CC1=CCCC(=CC2C(CC1)C2(C)C)C
21159064	(1Z,5Z)-1,4,4-trimethyl-8-methylene-cycloundeca-1,5-diene	C=C1CCCC(=CCC(C=CC1)(C)C)C
21159065	(2R)-2-[(3S,5R,10S,13R,14R,16R,17R)-16-acetoxy-3-hydroxy-4,4,10,13,14-pentamethyl-2,3,5,6,12,15,16,17-octahydro-1H-cyclopenta[a]phenanthren-17-yl]-6-methyl-hept-5-enoic acid	CC(=O)O[C@@H]1C[C@@]2([C@]([C@H]1[C@H](C(=O)O)CCC=C(C)C)(C)CC=C1C2=CC[C@@H]2[C@]1(C)CC[C@@H](C2(C)C)O)C
21574504	(2R,3R,4S)-4-(4-hydroxy-3,5-dimethoxy-phenyl)-7-methoxy-2,3-dimethylol-tetralin-6-ol	OC[C@@H]1Cc2cc(OC)c(cc2[C@H]([C@H]1CO)c1cc(OC)c(c(c1)OC)O)O
21592256	3-[6-[(2S,3R,4S,5S,6R)-3,4,5-trihydroxy-6-methylol-tetrahydropyran-2-yl]oxybenzofuran-5-yl]propionic acid	OC[C@H]1O[C@@H](Oc2cc3occc3cc2CCC(=O)O)[C@@H]([C@H]([C@@H]1O)O)O
21883788	hydron;fumarate	OC(=O)/C=C/C(=O)O
21911201	3-(tert-butoxycarbonylamino)-4-(2,5-difluorophenyl)butyric acid	OC(=O)CC(Cc1cc(F)ccc1F)NC(=O)OC(C)(C)C
21952380	hydron;succinate	OC(=O)CCC(=O)O
22116985	benzoic acid [1-[(4,5-dihydroxycyclohex-2-ene-1-carbonyl)oxymethyl]-3-(5,7-dioxatricyclo[4.2.1.03,9]nona-3,6(9)-dien-1-yloxy)-5,6-dihydroxy-4-methyl-2-oxabicyclo[2.2.1]heptan-3-yl]methyl ester	OC1CC(C=CC1O)C(=O)OCC12CC(C(O1)(COC(=O)c1ccccc1)OC13COc4c3c(C1)co4)(C(C2O)O)C
22116986	benzoic acid (8-hydroxy-5-keto-3-methyl-2,9-dioxatricyclo[4.3.1.03,8]decan-10-yl)methyl ester	O=C(c1ccccc1)OCC1C2OC3(C(O2)(CC1C(=O)C3)O)C
22134159	2-(3,16-dihydroxy-4,4,10,13,14-pentamethyl-2,3,5,6,12,15,16,17-octahydro-1H-cyclopenta[a]phenanthren-17-yl)-5-isopropyl-hex-5-enoic acid	CC(C(=C)CCC(C1C(O)CC2(C1(C)CC=C1C2=CCC2C1(C)CCC(C2(C)C)O)C)C(=O)O)C
22486802	hydron;phosphate	OP(=O)(O)O
23274265	(3Z,7Z)-1,5,5,8-tetramethyl-12-oxabicyclo[9.1.0]dodeca-3,7-diene	CC1=CCC(C)(C)C=CCC2(C(CC1)O2)C
23443619	2-aminosuccinate;hydron	OC(=O)CC(C(=O)O)N
23511544	hydron;malonate	OC(=O)CC(=O)O
24066895	(9R,10R)-10-hydroxy-8,8-dimethyl-9-[(2S,3R,4S,5S,6R)-3,4,5-trihydroxy-6-methylol-tetrahydropyran-2-yl]oxy-9,10-dihydropyrano[2,3-f]chromen-2-one	OC[C@H]1O[C@@H](O[C@@H]2[C@H](O)c3c(OC2(C)C)ccc2c3oc(=O)cc2)[C@H]([C@H]([C@@H]1O)O)O
24121290	3-butyl-6,7-dihydroxy-4,5,6,7-tetrahydro-3H-isobenzofuran-1-one	CCCCC1OC(=O)C2=C1CCC(C2O)O
24202865	(2R)-2-[(2R,3R,3aR,6S,9bR)-6-(2-carboxyethyl)-2-hydroxy-7-isopropenyl-3a,6,9b-trimethyl-1,2,3,4,7,8-hexahydrobenz[e]inden-3-yl]-5-(1-hydroxy-1-methyl-ethyl)hex-5-enoic acid	OC(=O)CC[C@@]1(C)C(CC=C2C1=CC[C@]1([C@@]2(C)C[C@H]([C@@H]1[C@H](C(=O)O)CCC(=C)C(O)(C)C)O)C)C(=C)C
24203733	(1S,2R,4aS,6aR,6aS,6bR,8aR,10S,12aR,14bS)-10-[(E)-3-(4-hydroxyphenyl)acryloyl]oxy-1,2,6a,6b,9,9,12a-heptamethyl-2,3,4,5,6,6a,7,8,8a,10,11,12,13,14b-tetradecahydro-1H-picene-4a-carboxylic acid	O=C(O[C@H]1CC[C@]2([C@H](C1(C)C)CC[C@@]1([C@@H]2CC=C2[C@@]1(C)CC[C@@]1([C@H]2[C@@H](C)[C@H](C)CC1)C(=O)O)C)C)/C=C/c1ccc(cc1)O
24867638	1,8-dihydroxy-3-methyl-4a,9a-dihydroanthracene-9,10-quinone	CC1=CC2C(C(=C1)O)C(=O)c1c(C2=O)cccc1O
24990947	10-hydroxy-13-keto-2,2,6a,6b,9,9,12a-heptamethyl-3,4,5,6,6a,7,8,8a,10,11,12,14b-dodecahydro-1H-picene-4a-carboxylic acid	O=C1C=C2C3CC(C)(C)CCC3(CCC2(C2(C1C1(C)CCC(C(C1CC2)(C)C)O)C)C)C(=O)O
25095141	(2Z)-2-butylidene-8-propyl-spiro[3-oxatricyclo[5.2.2.01,5]undec-5-ene-9,3'-phthalan]-1',4-quinone	CCC/C=C/1\OC(=O)C2=CC3CCC12C1(OC(=O)c2c1cccc2)C3CCC
25202927	3-methylene-6-(1,2,2-trimethylcyclopentyl)cyclohexene	C=C1CCC(C=C1)C1(C)CCCC1(C)C
25244336	(5-formyl-3-furyl)methyl dihydrogen phosphate	O=Cc1occ(c1)COP(=O)(O)O
29927927	2-keto-2-(4-methoxycyclohexa-1,3-dien-1-yl)acetic acid	COC1=CC=C(CC1)C(=O)C(=O)O
44134965	2-[3-[(6-amino-2-methyl-pyrimidin-4-yl)methyl]-4-methyl-thiazol-3-ium-5-yl]ethanol	OCCc1sc[n+](c1C)Cc1cc(N)nc(n1)C
44144279	6-[(2R)-2,3-dihydroxy-3-methyl-butyl]-7-[(2S,3R,4S,5S,6R)-3,4,5-trihydroxy-6-methylol-tetrahydropyran-2-yl]oxy-coumarin	OC[C@H]1O[C@@H](Oc2cc3oc(=O)ccc3cc2C[C@H](C(O)(C)C)O)[C@H]([C@H]([C@@H]1O)O)O
44309848	2-methylbutyric acid [(9R,10R)-2-keto-8,8-dimethyl-9-[(E)-2-methylbut-2-enoyl]oxy-9,10-dihydropyrano[2,3-f]chromen-10-yl] ester	CCC(C(=O)O[C@@H]1c2c(ccc3c2oc(=O)cc3)OC([C@H]1OC(=O)/C(=C/C)/C)(C)C)C
44715456	3-[2-(1-hydroxy-1-methyl-ethyl)-6-[(2S,3R,4S,5S,6R)-3,4,5-trihydroxy-6-methylol-tetrahydropyran-2-yl]oxy-coumaran-5-yl]propionic acid	OC[C@H]1O[C@@H](Oc2cc3OC(Cc3cc2CCC(=O)O)C(O)(C)C)[C@@H]([C@H]([C@@H]1O)O)O
49769955	6-(3,5-dimethylbenzyl)-5-ethyl-1-[[4-[2-(13-ethyl-17-hydroxy-3-keto-1,2,6,7,8,9,10,11,12,14,15,16-dodecahydrocyclopenta[a]phenanthren-17-yl)ethynyl]benzyl]oxymethyl]pyrimidine-2,4-quinone	CCC12CCC3C(C1CCC2(O)C#Cc1ccc(cc1)COCn1c(=O)[nH]c(=O)c(c1Cc1cc(C)cc(c1)C)CC)CCC1=CC(=O)CCC31
49771170	(4Z)-2-methyl-4-(5-phenylisoxazolidin-3-ylidene)cyclohexa-2,5-dien-1-one	O=C1C=C/C(=C\2/NOC(C2)c2ccccc2)/C=C1C
51900595	(Z)-2-methylbut-2-enoic acid [(1S)-2-hydroxy-1-[(7-ketofuro[3,2-g]chromen-4-yl)oxymethyl]-2-methyl-propyl] ester	C/C=C(\C(=O)O[C@H](C(O)(C)C)COc1c2ccoc2cc2c1ccc(=O)o2)/C
52914864	(3E,9E)-undeca-3,9-dienoic acid	C/C=C/CCCC/C=C/CC(=O)O
53398727	9-methoxy-5-(3-methylbut-2-enoxy)furo[3,2-g]chromen-7-one	COc1c2oc(=O)cc(c2cc2c1occ2)OCC=C(C)C
53398748	5-[(3,3-dimethyloxiran-2-yl)methoxy]-3,7-dihydrofuro[3,2-g]chromen-2-one	O=C1Oc2c(C1)cc1c(c2)OCC=C1OCC1OC1(C)C
53399246	16-(4-ethyl-1,5-dimethyl-hexyl)-10,13-dimethyl-2,3,4,7,8,9,11,12,14,15,16,17-dodecahydro-1H-cyclopenta[a]phenanthren-3-ol	CCC(C(C)C)CCC(C1CC2C(C1)(C)CCC1C2CC=C2C1(C)CCC(C2)O)C
53463552	3,17-dihydroxy-4,4,8,10,14-pentamethyl-2,3,5,6,7,9-hexahydro-1H-cyclopenta[a]phenanthrene-15,16-quinone	O=C1C(=C2C(C1=O)(C)C1(C)CCC3C(C1C=C2)(C)CCC(C3(C)C)O)O
53628050	hexylidyneoxonium	[CH2-]CCCCC#[O+]
53630514	3-ketobutan-1-olate	[O-]CCC(=O)[CH2+]
53630757	heptylidyneoxonium	[CH2-]CCCCCC#[O+]
57383916	2-ammoniopropionate	CC(C(=O)O)N
57397079	2-ammonio-3-methyl-valerate	CCC(C(C(=O)O)N)C
57397115	2-ammonio-3-phenyl-propionate	NC(C(=O)O)Cc1ccccc1
57459455	(8S,9R)-9-hydroxy-8-[1-methyl-1-[(2S,3R,4S,5S,6R)-3,4,5-trihydroxy-6-methylol-tetrahydropyran-2-yl]oxy-ethyl]-8,9-dihydrofuro[2,3-h]chromen-2-one	OC[C@H]1O[C@@H](OC([C@H]2Oc3c([C@H]2O)c2oc(=O)ccc2cc3)(C)C)[C@H]([C@H]([C@@H]1O)O)O
58183871	2-(2,4-dihydroxy-2,5-dimethylol-tetrahydrofuran-3-yl)oxy-6-methylol-tetrahydropyran-3,4,5-triol	OCC1OC(C(C1O)OC1OC(CO)C(C(C1O)O)O)(O)CO
59119146	2-ammonio-5-guanidino-valerate	NC(=N)NCCCC(C(=O)O)N
59271040	(E)-3-(4-hydroxy-3-methoxy-phenyl)acrylic acid [17-[(E)-4-ethyl-1,5-dimethyl-hex-2-enyl]-10,13-dimethyl-2,3,4,7,8,9,11,12,14,15,16,17-dodecahydro-1H-cyclopenta[a]phenanthren-3-yl] ester	CCC(C(C)C)/C=C/C(C1CCC2C1(C)CCC1C2CC=C2C1(C)CCC(C2)OC(=O)/C=C/c1ccc(c(c1)OC)O)C
68011105	2-(3,4-dihydroxyphenyl)-3-methyl-chroman-5,7-diol	Oc1cc2OC(c3ccc(c(c3)O)O)C(Cc2c(c1)O)C
71350623	1,6-dimethyl-1,2,3,4,4a,7-hexahydronaphthalene	CC1=CC2C(=CC1)C(C)CCC2
71406360	5,6-didehydronaphthalene	C1#CC2=C(C=C1)C#CC=C2
71773128	7-isopropyl-1,4-dimethyl-2,3,3a,5,6,8a-hexahydroazulene-1,4-diol	CC(C1=CC2C(C(CC1)(C)O)CCC2(C)O)C
72202422	(2R)-2-[(3S,5R,10S,13R,14R,16R,17R)-3-acetoxy-16-hydroxy-4,4,10,13,14-pentamethyl-2,3,5,6,7,11,12,15,16,17-decahydro-1H-cyclopenta[a]phenanthren-17-yl]-5-isopropyl-hex-5-enoic acid methyl ester	COC(=O)C([C@H]1[C@H](O)C[C@@]2([C@]1(C)CCC1=C2CC[C@@H]2[C@]1(C)CC[C@@H](C2(C)C)OC(=O)C)C)CCC(=C)C(C)C
73086972	6-(1,2-dihydroxy-2-methyl-propyl)-12-hydroxy-1,2,8,14,18,18-hexamethyl-5-oxapentacyclo[11.8.0.02,10.04,9.014,19]heneicos-9-en-17-one	OC1CC2=C3C(C)CC(OC3CC2(C2(C1C1(C)CCC(=O)C(C1CC2)(C)C)C)C)C(C(O)(C)C)O
73102746	7-isopropyl-1-methyl-4-methylene-2,3,3a,5,6,8a-hexahydroazulen-1-ol	C=C1CCC(=CC2C1CCC2(C)O)C(C)C
73157327	benzoic acid [6-[[2-(benzoyloxymethyl)-6-hydroxy-8-methyl-9,10-dioxatetracyclo[4.3.1.02,5.03,8]decan-3-yl]oxy]-3,4,5-trihydroxy-tetrahydropyran-2-yl]methyl ester	OC1C(OC(C(C1O)O)COC(=O)c1ccccc1)OC12CC3C2(COC(=O)c2ccccc2)C2OC1(C)CC3(O2)O
73189517	2-(3-acetoxy-16-hydroxy-4,4,10,13,14-pentamethyl-2,3,5,6,12,15,16,17-octahydro-1H-cyclopenta[a]phenanthren-17-yl)-5-isopropyl-hex-5-enoic acid	CC(=O)OC1CCC2(C(C1(C)C)CC=C1C2=CCC2(C1(C)CC(C2C(C(=O)O)CCC(=C)C(C)C)O)C)C
73190067	2-(3-hydroxy-4,4,10,13,14-pentamethyl-2,3,5,6,12,15,16,17-octahydro-1H-cyclopenta[a]phenanthren-17-yl)-5-isopropyl-hex-5-enoic acid	CC(C(=C)CCC(C1CCC2(C1(C)CC=C1C2=CCC2C1(C)CCC(C2(C)C)O)C)C(=O)O)C
73193775	2-(3-hydroxy-4,4,10,13,14-pentamethyl-2,3,5,6,12,15,16,17-octahydro-1H-cyclopenta[a]phenanthren-17-yl)-6-methyl-hept-5-enoic acid	CC(=CCCC(C1CCC2(C1(C)CC=C1C2=CCC2C1(C)CCC(C2(C)C)O)C)C(=O)O)C
73236937	2-(3,16-dihydroxy-4,4,10,13,14-pentamethyl-2,3,5,6,12,15,16,17-octahydro-1H-cyclopenta[a]phenanthren-17-yl)-6-methyl-hept-5-enoic acid	CC(=CCCC(C1C(O)CC2(C1(C)CC=C1C2=CCC2C1(C)CCC(C2(C)C)O)C)C(=O)O)C
73317041	formic acid [2-formyloxy-3-[hydroxy-(2,3,4,5,6-pentahydroxycyclohexoxy)phosphoryl]oxy-propyl] ester	O=COC(COC=O)COP(=O)(OC1C(O)C(O)C(C(C1O)O)O)O
73350767	(1R,4aS,4bS,7R,9R,10aS)-9-hydroxy-1,4a,7-trimethyl-7-vinyl-3,4,4b,5,6,9,10,10a-octahydro-2H-phenanthrene-1-carboxylic acid	C=C[C@@]1(C)CC[C@@H]2C(=C1)[C@H](O)C[C@H]1[C@@]2(C)CCC[C@@]1(C)C(=O)O
73356807	(1R,4aS,4bS,7R,10aS)-9-keto-1,4a,7-trimethyl-7-vinyl-2,3,4,4b,5,6,10,10a-octahydrophenanthrene-1-carboxylic acid	C=C[C@@]1(C)CC[C@@H]2C(=C1)C(=O)C[C@H]1[C@@]2(C)CCC[C@@]1(C)C(=O)O
73442968	(1R,4aS,4bS,7R,9S,10aS)-9-hydroxy-1,4a,7-trimethyl-7-vinyl-3,4,4b,5,6,9,10,10a-octahydro-2H-phenanthrene-1-carboxylic acid	C=C[C@@]1(C)CC[C@@H]2C(=C1)[C@@H](O)C[C@H]1[C@@]2(C)CCC[C@@]1(C)C(=O)O
73981645	benzoic acid (4,5-dihydroxy-14-keto-12-methyl-6-methylol-2,7,9,13-tetraoxapentacyclo[8.7.0.01,15.03,8.012,16]heptadecan-15-yl)methyl ester	OCC1OC2OC3CC4(C)OC(=O)C5(C3(OC2C(C1O)O)CC45)COC(=O)c1ccccc1
74257597	5-isopropyl-2-(3-keto-4,4,10,13,14-pentamethyl-1,2,5,6,12,15,16,17-octahydrocyclopenta[a]phenanthren-17-yl)hex-5-enoic acid	CC(C(=C)CCC(C1CCC2(C1(C)CC=C1C2=CCC2C1(C)CCC(=O)C2(C)C)C)C(=O)O)C
74344393	acetic acid [2-hydroxy-4-(11-hydroxy-3-keto-4,4,8,10,14-pentamethyl-1,2,5,6,7,9,11,12,15,16-decahydrocyclopenta[a]phenanthren-17-yl)-1-(1-hydroxy-1-methyl-ethyl)pentyl] ester	CC(=O)OC(C(O)(C)C)C(CC(C1=C2CC(O)C3C(C2(CC1)C)(C)CCC1C3(C)CCC(=O)C1(C)C)C)O
74999142	acetic acid [2,3-dihydroxy-1-[2-(11-hydroxy-3-keto-4,4,8,10,14-pentamethyl-1,2,5,6,7,9,11,12,15,16-decahydrocyclopenta[a]phenanthren-17-yl)propyl]-3-methyl-butyl] ester	CC(=O)OC(C(C(O)(C)C)O)CC(C1=C2CC(O)C3C(C2(CC1)C)(C)CCC1C3(C)CCC(=O)C1(C)C)C
75144771	17-[3-(3,3-dimethyloxiran-2-yl)-3-hydroxy-1-methyl-propyl]-11-hydroxy-4,4,8,10,14-pentamethyl-2,5,6,7,9,11,12,15-octahydro-1H-cyclopenta[a]phenanthrene-3,16-quinone	OC1CC2=C(C(CC(C3OC3(C)C)O)C)C(=O)CC2(C2(C1C1(C)CCC(=O)C(C1CC2)(C)C)C)C
75224978	2-[2-hydroxy-7-isopropenyl-6-(3-keto-3-methoxy-propyl)-3a,6,9b-trimethyl-1,2,3,4,7,8-hexahydrobenz[e]inden-3-yl]-5-isopropyl-hex-5-enoic acid	COC(=O)CCC1(C)C(CC=C2C1=CCC1(C2(C)CC(C1C(C(=O)O)CCC(=C)C(C)C)O)C)C(=C)C
78302688	2-[6-(2-carboxyethyl)-2-hydroxy-7-isopropenyl-3a,6,9b-trimethyl-1,2,3,4,7,8-hexahydrobenz[e]inden-3-yl]-6-methyl-hept-5-enoic acid	OC(=O)CCC1(C)C(CC=C2C1=CCC1(C2(C)CC(C1C(C(=O)O)CCC=C(C)C)O)C)C(=C)C
78384671	3,4,5-trihydroxybenzoic acid [3,4,5-trihydroxy-6-[(8-hydroxy-9,10-diketo-6-methyl-1-anthryl)oxy]tetrahydropyran-2-yl]methyl ester	Cc1cc(O)c2c(c1)C(=O)c1c(C2=O)c(ccc1)OC1OC(COC(=O)c2cc(O)c(c(c2)O)O)C(C(C1O)O)O
78385421	2-[6-(2-carboxyethyl)-2-hydroxy-7-isopropenyl-3a,6,9b-trimethyl-1,2,3,4,7,8-hexahydrobenz[e]inden-3-yl]-5-isopropyl-hex-5-enoic acid	OC(=O)CCC1(C)C(CC=C2C1=CCC1(C2(C)CC(C1C(C(=O)O)CCC(=C)C(C)C)O)C)C(=C)C
85082707	11-hydroxy-4,4,8,10,14-pentamethyl-17-(3,4,5-trihydroxy-1,5-dimethyl-hexyl)-2,5,6,7,9,11,12,15-octahydro-1H-cyclopenta[a]phenanthrene-3,16-quinone	OC(C(C(O)(C)C)O)CC(C1=C2CC(O)C3C(C2(CC1=O)C)(C)CCC1C3(C)CCC(=O)C1(C)C)C
85089293	17-[3-(3,3-dimethyloxiran-2-yl)-3-hydroxy-1-methyl-propyl]-4,4,8,10,14-pentamethyl-1,2,5,6,7,9,11,12,15,16-decahydrocyclopenta[a]phenanthren-3-one	OC(C1OC1(C)C)CC(C1=C2CCC3C(C2(CC1)C)(C)CCC1C3(C)CCC(=O)C1(C)C)C
85109919	17-(3,4-dihydroxy-1,5-dimethyl-hex-5-enyl)-11-hydroxy-4,4,8,10,14-pentamethyl-1,2,5,6,7,9,11,12,15,16-decahydrocyclopenta[a]phenanthren-3-one	CC(=C)C(C(CC(C1=C2CC(O)C3C(C2(CC1)C)(C)CCC1C3(C)CCC(=O)C1(C)C)C)O)O
85148159	3-methylbutyric acid [6,7-dihydroxy-7-methyl-4-[(3,4,5-trihydroxy-6-methylol-tetrahydropyran-2-yl)oxymethyl]-4a,5,6,7a-tetrahydro-1H-cyclopenta[c]pyran-1-yl] ester	OCC1OC(OCC2=COC(C3C2CC(C3(C)O)O)OC(=O)CC(C)C)C(C(C1O)O)O
88113319	2-(carboxymethyl)-2-hydroxy-succinate;hydron	OC(=O)C(CC(=O)O)(CC(=O)O)O
90473336	5,7-dibutyl-2,10-dimethyl-undecan-6-one	CCCCC(C(=O)C(CCC(C)C)CCCC)CCC(C)C
91726743	2-methyl-6-[(2E,6E)-3,7,11-trimethyldodeca-2,6,10-trienyl]-p-benzoquinone	C/C(=C\CC/C(=C/CC1=CC(=O)C=C(C1=O)C)/C)/CCC=C(C)C
91731751	(6Z)-16-butyl-6-butylidene-5,15-dioxapentacyclo[9.5.2.01,13.02,10.03,7]octadeca-3(7),12-diene-4,14-quinone	CCCCC1OC(=O)C2=CC3CCC12C1C3CCC2=C1C(=O)O/C/2=C\CCC
91750202	(1R,5S)-4-isopropylidene-1,8-dimethyl-spiro[4.5]dec-8-ene	CC1=CC[C@@]2(CC1)[C@H](C)CCC2=C(C)C
91752777	(3Z)-3-butylidene-3a,4-dihydroisobenzofuran-1-one	CCC/C=C/1\OC(=O)C2=CC=CCC12
100927580	(Z)-2-methylbut-2-enoic acid [(1R,3aR,4R,8aS)-8a-hydroxy-1-isopropyl-3a,6-dimethyl-1,2,3,4,7,8-hexahydroazulen-4-yl] ester	C/C=C(\C(=O)O[C@@H]1C=C(C)CC[C@]2([C@]1(C)CC[C@@H]2C(C)C)O)/C
100941982	[(1R,3aS,4S,8aR)-1,4-dihydroxy-7-isopropyl-1-methyl-2,3,3a,5,6,8a-hexahydroazulen-4-yl]methanesulfonic acid	CC(C1=C[C@@H]2[C@@H]([C@](CC1)(O)CS(=O)(=O)O)CC[C@@]2(C)O)C
100941983	(E)-[(1R,3aS,8aR)-1-hydroxy-7-isopropyl-1-methyl-2,3,3a,5,6,8a-hexahydroazulen-4-ylidene]methanesulfonic acid	CC(C1=C[C@@H]2[C@@H](/C(=C/S(=O)(=O)O)/CC1)CC[C@@]2(C)O)C
100978860	acetic acid [(2R,3R,4S)-3-(acetoxymethyl)-6-hydroxy-4-(4-hydroxy-3,5-dimethoxy-phenyl)-7-methoxy-tetralin-2-yl]methyl ester	COc1cc2C[C@@H](COC(=O)C)[C@@H]([C@H](c2cc1O)c1cc(OC)c(c(c1)OC)O)COC(=O)C
100978861	acetic acid [(2R,3R,4S)-3-(acetoxymethyl)-6-hydroxy-4-(4-hydroxy-3,5-dimethoxy-phenyl)-5,7-dimethoxy-tetralin-2-yl]methyl ester	COc1cc2C[C@@H](COC(=O)C)[C@@H]([C@@H](c2c(c1O)OC)c1cc(OC)c(c(c1)OC)O)COC(=O)C
101001579	(1R,3aS,4S,8aR)-4-hydroxy-7-isopropyl-1,4-dimethyl-2,3,3a,5,6,8a-hexahydroazulene-1-sulfonic acid	CC(C1=C[C@@H]2[C@@H]([C@@](CC1)(C)O)CC[C@@]2(C)S(=O)(=O)O)C
101661272	acetic acid [(1S,2S)-2,3-dihydroxy-1-[(2R)-2-[(5R,8S,9S,10S,11S,14R)-11-hydroxy-3-keto-4,4,8,10,14-pentamethyl-1,2,5,6,7,9,11,12,15,16-decahydrocyclopenta[a]phenanthren-17-yl]propyl]-3-methyl-butyl] ester	CC(=O)O[C@H]([C@@H](C(O)(C)C)O)C[C@@H](C1=C2CC(O)[C@@H]3[C@]([C@]2(CC1)C)(C)CC[C@@H]1[C@]3(C)CCC(=O)C1(C)C)C
101973934	(1R,2R,3R,6R)-2-isopropenyl-3,7,7-trimethyl-3-vinyl-norcarane	C=C[C@@]1(C)CC[C@@H]2[C@H]([C@H]1C(=C)C)C2(C)C
117629482	hydron;nicotinate	OC(=O)c1cccnc1
122194873	(5R,8S,9S,10R,14R)-4,4,8,10,14-pentamethyl-17-[(1R,3S,4R)-3,4,5-trihydroxy-1,5-dimethyl-hexyl]-1,2,5,6,7,9,11,12,15,16-decahydrocyclopenta[a]phenanthren-3-one	O[C@H]([C@H](C(O)(C)C)O)C[C@H](C1=C2CC[C@@H]3[C@]([C@]2(CC1)C)(C)CC[C@@H]1[C@]3(C)CCC(=O)C1(C)C)C
129716150	3-keto-4,6,6-trimethyl-cyclohexa-1,4-diene-1-carbaldehyde	O=CC1=CC(=O)C(=CC1(C)C)C
