# Supplementary material for: Systems pharmacology-based approach to investigate the mechanisms of Danggui-Shaoyao-san prescription for treatment of Alzheimer’s disease
Source: BMC Complement Med Ther. 2020 Sep 18;20:282. doi: 10.1186/s12906-020-03066-4 (PMC7501700; doi:10.1186/s12906-020-03066-4)
Supplement: Supplementary file 3 — Additional file 3: Table S3. The top 20 putative targets for each compound in DSS with known targets. [file 12906_2020_3066_MOESM3_ESM.xlsx]

## Sheet: Sheet1
Pubchem CID	Target	Types
72	CA5A	Predicted
72	CA13	Predicted
72	CA3	Predicted
72	CA5B	Predicted
72	POLB	Predicted
72	HSD17B10	Predicted
72	GLA	Predicted
72	ALDH1A1	Predicted
72	TDP1	Predicted
72	KDM4E	Predicted
72	KMT2A	Predicted
72	HPGD	Predicted
72	CYP3A4	Predicted
72	CASP2	Predicted
72	LMNA	Predicted
72	RECQL	Predicted
72	THPO	Predicted
72	TP53	Predicted
72	SERPINE1	Predicted
72	APEX1	Predicted
119	GABRR2	Predicted
119	GABRA4	Predicted
119	ADORA3	Predicted
119	VCP	Predicted
119	PGF	Predicted
119	VEGFA	Predicted
119	NFKB1	Predicted
119	MAPT	Predicted
119	OPRD1	Predicted
119	OPRK1	Predicted
119	MCL1	Predicted
119	HSD17B10	Predicted
119	TSHR	Predicted
119	RECQL	Predicted
119	ALDH1A1	Predicted
119	TDP1	Predicted
119	ALOX15	Predicted
119	APEX1	Predicted
119	RAB9A	Predicted
119	THRB	Predicted
125	ESR2	Predicted
125	ESR1	Predicted
125	TAAR1	Predicted
125	MAPT	Predicted
125	TSHR	Predicted
125	LMNA	Predicted
125	CYP3A4	Predicted
125	CA2	Predicted
125	ALDH1A1	Predicted
125	CYP19A1	Predicted
125	RAB9A	Predicted
125	KMT2A	Predicted
125	CA5B	Predicted
125	CA5A	Predicted
125	ABCG2	Predicted
125	TDP1	Predicted
125	NPC1	Predicted
125	ACHE	Predicted
125	CA1	Predicted
125	PTPN1	Predicted
135	CA13	Predicted
135	HSD17B10	Predicted
135	GLA	Predicted
135	CASP2	Predicted
135	LMNA	Predicted
135	SERPINE1	Predicted
135	MB	Predicted
135	TDP1	Predicted
135	ESR2	Predicted
135	F2	Predicted
135	MAPT	Predicted
135	HPGD	Predicted
135	CYP3A4	Predicted
135	THPO	Predicted
135	TSHR	Predicted
135	HCAR2	Predicted
135	HRH4	Predicted
135	CYP2A6	Predicted
135	ALDH1A1	Predicted
135	GAA	Predicted
143	DHFR	Predicted
143	LMNA	Predicted
143	TSHR	Predicted
143	ALDH1A1	Predicted
143	SMN1	Predicted
143	HTR2C	Predicted
143	CYP3A4	Predicted
143	MAPT	Predicted
143	HTR2B	Predicted
143	TDP1	Predicted
143	BLM	Predicted
143	GDA	Predicted
143	KMT2A	Predicted
143	ACHE	Predicted
143	MAPK1	Predicted
143	GRIK1	Predicted
143	CYP2C19	Predicted
143	MAOA	Predicted
143	RAB9A	Predicted
143	CYP2D6	Predicted
176	LMNA	Predicted
176	TSHR	Predicted
176	CYP3A4	Predicted
176	MAPT	Predicted
176	ALDH1A1	Predicted
176	TDP1	Predicted
176	CA1	Predicted
176	MAPK1	Predicted
176	SMN1	Predicted
176	CA9	Predicted
176	CA2	Predicted
176	PTPN1	Predicted
176	TP53	Predicted
176	CA12	Predicted
176	KMT2A	Predicted
176	MAOA	Predicted
176	RAB9A	Predicted
176	ABCG2	Predicted
176	CYP19A1	Predicted
176	KDM4E	Predicted
190	TSHR	Predicted
190	BLM	Predicted
190	HTT	Predicted
190	ALDH1A1	Predicted
190	HSD17B10	Predicted
190	ACHE	Predicted
190	MAPT	Predicted
190	HIF1A	Predicted
190	RAB9A	Predicted
190	CYP3A4	Predicted
190	CCNE1	Predicted
190	SMN1	Predicted
190	TP53	Predicted
190	GDA	Predicted
190	NPC1	Predicted
190	CYP2D6	Predicted
190	CYP2C19	Predicted
190	RECQL	Predicted
190	TRPA1	Predicted
190	PMP22	Predicted
191	P2RY1	Predicted
191	LMNA	Predicted
191	HSC70A	Predicted
191	ADORA1	Predicted
191	SMN1	Predicted
191	AHCY	Predicted
191	HTT	Predicted
191	THRB	Predicted
191	TSHR	Predicted
191	MAPT	Predicted
191	CYP3A4	Predicted
191	HIF1A	Predicted
191	CDK5R1	Predicted
191	RECQL	Predicted
191	GALR3	Predicted
191	PRKD1	Predicted
191	ATIC	Predicted
191	FBP1	Predicted
191	TDP1	Predicted
191	GDA	Predicted
206	IL2	Predicted
206	LMNA	Predicted
206	AKR1B1	Predicted
206	HSP90AA1	Predicted
206	TDP1	Predicted
206	CYP3A4	Predicted
206	RAB9A	Predicted
206	L3MBTL1	Predicted
206	MAPT	Predicted
206	SMN1	Predicted
206	POLB	Predicted
206	NPC1	Predicted
206	TSHR	Predicted
206	APEX1	Predicted
206	PSIP1	Predicted
206	TNF	Predicted
206	GAA	Predicted
206	PDE5A	Predicted
206	BACE1	Predicted
206	PRKCA	Predicted
236	LMNA	Predicted
236	TSHR	Predicted
236	BLM	Predicted
236	CA5A	Predicted
236	CA5B	Predicted
236	TDP1	Predicted
236	KDM2A	Predicted
236	PHF8	Predicted
236	CAPN1	Predicted
236	CYP3A4	Predicted
236	KDM6B	Predicted
236	MAPT	Predicted
236	SMN1	Predicted
236	KDM7A	Predicted
236	KMT2A	Predicted
236	ALDH1A1	Predicted
236	CA1	Predicted
236	CA2	Predicted
236	KDM5C	Predicted
236	MAPK1	Predicted
244	LMNA	Predicted
244	TP53	Predicted
244	LTA4H	Predicted
244	TBXAS1	Predicted
244	DAO	Predicted
244	NFKB1	Predicted
244	THPO	Predicted
244	CYP2C19	Predicted
244	TDP1	Predicted
244	CYP3A4	Predicted
244	HPGD	Predicted
244	HSD17B10	Predicted
244	HIF1A	Predicted
244	ALOX15	Predicted
244	MAPK1	Predicted
244	CYP2D6	Predicted
244	NPSR1	Predicted
244	ALDH1A1	Predicted
244	CYP1A2	Predicted
244	TAAR1	Predicted
261	TRPA1	Predicted
261	HPGD	Predicted
261	MAPT	Predicted
261	HSD17B10	Predicted
261	ALOX15	Predicted
261	CYP2A6	Predicted
261	TDP1	Predicted
261	LMNA	Predicted
261	CYP3A4	Predicted
261	IMPDH2	Predicted
261	KDM4E	Predicted
261	HIF1A	Predicted
261	KMT2A	Predicted
261	RECQL	Predicted
261	TP53	Predicted
261	MIF	Predicted
261	DUSP3	Predicted
261	GAA	Predicted
261	MAPK1	Predicted
261	BRCA1	Predicted
262	LMNA	Predicted
262	TSHR	Predicted
262	MAPT	Predicted
262	CYP3A4	Predicted
262	TDP1	Predicted
262	SMN1	Predicted
262	PTPN1	Predicted
262	ALDH1A1	Predicted
262	CYP19A1	Predicted
262	RAB9A	Predicted
262	BACE1	Predicted
262	TP53	Predicted
262	NPC1	Predicted
262	MAPK1	Predicted
262	ALOX15	Predicted
262	KMT2A	Predicted
262	ACHE	Predicted
262	KDM4E	Predicted
262	POLB	Predicted
262	L3MBTL1	Predicted
263	TSHR	Predicted
263	LMNA	Predicted
263	SMN1	Predicted
263	ALDH1A1	Predicted
263	MAPT	Predicted
263	CNR2	Predicted
263	CYP3A4	Predicted
263	CNR1	Predicted
263	TAAR1	Predicted
263	TRPV1	Predicted
263	MAPK1	Predicted
263	ALOX15	Predicted
263	MPEG1	Predicted
263	ALOX5	Predicted
263	PPARG	Predicted
263	PTPN1	Predicted
263	HMGCR	Predicted
263	FAAH	Predicted
263	TDP1	Predicted
263	ACHE	Predicted
264	HDAC10	Predicted
264	HDAC1	Predicted
264	NEK6	Predicted
264	PKN1	Predicted
264	HDAC8	Predicted
264	HDAC2	Predicted
264	NEK2	Predicted
264	HDAC6	Predicted
264	AXL	Predicted
264	ALK	Predicted
264	NUAK1	Predicted
264	AKT1	Predicted
264	PLK1	Predicted
264	PTK2	Predicted
264	IGF1R	Predicted
264	AURKB	Predicted
264	SRC	Predicted
264	KDR	Predicted
264	MET	Predicted
264	PIM1	Predicted
305	BBOX1	Predicted
305	CHRFAM7A	Predicted
305	CHRNB2	Predicted
305	TSHR	Predicted
305	TAAR1	Predicted
305	HTR2C	Predicted
305	HTR2A	Predicted
305	LMNA	Predicted
305	CYP2D6	Predicted
305	HTR2B	Predicted
305	CYP3A4	Predicted
305	CHRM2	Predicted
305	CHRM4	Predicted
305	ACHE	Predicted
305	HRH3	Predicted
305	ALDH1A1	Predicted
305	CHRM5	Predicted
305	SMN1	Predicted
305	MAOA	Predicted
305	DRD1	Predicted
325	LMNA	Predicted
325	TSHR	Predicted
325	MAPT	Predicted
325	TYR	Predicted
325	ESR1	Predicted
325	CYP19A1	Predicted
325	ESR2	Predicted
325	CNR2	Predicted
325	CYP3A4	Predicted
325	CNR1	Predicted
325	TAAR1	Predicted
325	ALDH1A1	Predicted
325	PTPN1	Predicted
325	PTGS1	Predicted
325	ACHE	Predicted
325	TDP1	Predicted
325	TRPA1	Predicted
325	PPARG	Predicted
325	KMT2A	Predicted
325	NPC1	Predicted
326	CYP2A6	Predicted
326	ALDH1A1	Predicted
326	TYR	Predicted
326	LMNA	Predicted
326	TSHR	Predicted
326	MAPT	Predicted
326	TRPA1	Predicted
326	CNR2	Predicted
326	CYP19A1	Predicted
326	CNR1	Predicted
326	CYP3A4	Predicted
326	RAB9A	Predicted
326	TDP1	Predicted
326	PPARG	Predicted
326	NPC1	Predicted
326	PTGS1	Predicted
326	ACHE	Predicted
326	ESR1	Predicted
326	PTPN1	Predicted
326	KMT2A	Predicted
332	CYP3A4	Predicted
332	MAPT	Predicted
332	TSHR	Predicted
332	ALDH1A1	Predicted
332	TP53	Predicted
332	ABCG2	Predicted
332	TDP1	Predicted
332	LMNA	Predicted
332	KDM4E	Predicted
332	ALOX15	Predicted
332	MAOA	Predicted
332	RAB9A	Predicted
332	NPC1	Predicted
332	ACHE	Predicted
332	CA9	Predicted
332	CYP19A1	Predicted
332	CA12	Predicted
332	ALOX5	Predicted
332	CNR2	Predicted
332	HSD17B10	Predicted
335	ACHE	Predicted
335	TSHR	Predicted
335	HPGD	Predicted
335	MAOA	Predicted
335	TP53	Predicted
335	MAPT	Predicted
335	CYP3A4	Predicted
335	CA2	Predicted
335	LMNA	Predicted
335	ALDH1A1	Predicted
335	CA1	Predicted
335	ABCG2	Predicted
335	HTR2B	Predicted
335	CA12	Predicted
335	RAB9A	Predicted
335	NPC1	Predicted
335	CYP2C19	Predicted
335	CYP2C9	Predicted
335	AKR1B1	Predicted
335	MAPK1	Predicted
338	CA9	Predicted
338	CA7	Predicted
338	CA14	Predicted
338	CA13	Predicted
338	CA6	Predicted
338	CA5A	Predicted
338	CA4	Predicted
338	CA5B	Predicted
338	CA3	Predicted
338	HSD17B10	Predicted
338	MB	Predicted
338	HSD17B3	Predicted
338	GLA	Predicted
338	HPGD	Predicted
338	LMNA	Predicted
338	TSHR	Predicted
338	AR	Predicted
338	TDP1	Predicted
338	CYP3A4	Predicted
338	MAPT	Predicted
342	BCHE	Predicted
342	GDA	Predicted
342	LMNA	Predicted
342	ADORA2A	Predicted
342	TOP1	Predicted
342	KCNH2	Predicted
342	CYP2A6	Predicted
342	SENP8	Predicted
342	CYP3A4	Predicted
342	CYP2A13	Predicted
342	CYP2D6	Predicted
342	CYP2C19	Predicted
342	CASP1	Predicted
342	NMUR2	Predicted
342	BACE1	Predicted
342	BLM	Predicted
342	CYP2C9	Predicted
342	HSD17B10	Predicted
342	PRKCE	Predicted
342	CES1	Predicted
356	TSHR	Predicted
356	MPEG1	Predicted
356	HMGCR	Predicted
356	FAAH	Predicted
356	TRPV1	Predicted
356	ALOX5	Predicted
356	LMNA	Predicted
356	CNR2	Predicted
356	CNR1	Predicted
356	PPARG	Predicted
356	FABP3	Predicted
356	FNTA	Predicted
356	PPARA	Predicted
356	PPARD	Predicted
356	CCR5	Predicted
356	MAPT	Predicted
356	SAE1	Predicted
356	ACHE	Predicted
356	PTPN1	Predicted
356	ALDH1A1	Predicted
370	CA13	Predicted
370	CYP3A4	Predicted
370	ALOX15	Predicted
370	RECQL	Predicted
370	TSHR	Predicted
370	APEX1	Predicted
370	KMT2A	Predicted
370	GLA	Predicted
370	HIF1A	Predicted
370	GAA	Predicted
370	THPO	Predicted
370	MMP7	Predicted
370	NFKB1	Predicted
370	SMN1	Predicted
370	BLM	Predicted
370	CYP2C19	Predicted
370	MAPK1	Predicted
370	POLB	Predicted
370	RAB9A	Predicted
370	L3MBTL1	Predicted
379	TP53	Predicted
379	CYP3A4	Predicted
379	HSD17B10	Predicted
379	BLM	Predicted
379	HTT	Predicted
379	NFKB1	Predicted
379	CYP2C19	Predicted
379	ALDH1A1	Predicted
379	MAPT	Predicted
379	HIF1A	Predicted
379	THPO	Predicted
379	TDP1	Predicted
379	RAB9A	Predicted
379	CYP2D6	Predicted
379	LTA4H	Predicted
379	SMN1	Predicted
379	ALOX15	Predicted
379	TBXAS1	Predicted
379	MAPK1	Predicted
379	ACHE	Predicted
389	LMNA	Predicted
389	TAAR1	Predicted
389	TSHR	Predicted
389	CA5A	Predicted
389	CA5B	Predicted
389	BLM	Predicted
389	NFKB1	Predicted
389	TDP1	Predicted
389	ALDH1A1	Predicted
389	CYP3A4	Predicted
389	MAPT	Predicted
389	SMN1	Predicted
389	CA1	Predicted
389	KMT2A	Predicted
389	CA2	Predicted
389	HSD17B10	Predicted
389	CA14	Predicted
389	CA6	Predicted
389	CYP2C19	Predicted
389	ALOX15	Predicted
453	LMNA	Predicted
453	TDP1	Predicted
453	TSHR	Predicted
453	MAPT	Predicted
453	CYP3A4	Predicted
453	SMN1	Predicted
453	L3MBTL1	Predicted
453	IL2	Predicted
453	PTPN1	Predicted
453	AKR1B1	Predicted
453	RAB9A	Predicted
453	THRB	Predicted
453	NPC1	Predicted
453	POLB	Predicted
453	MAPK1	Predicted
453	APEX1	Predicted
453	KMT2A	Predicted
453	ALDH1A1	Predicted
453	HSP90AA1	Predicted
453	CYP19A1	Predicted
454	TSHR	Predicted
454	MPEG1	Predicted
454	FAAH	Predicted
454	HMGCR	Predicted
454	LMNA	Predicted
454	ALOX5	Predicted
454	TRPV1	Predicted
454	PPARG	Predicted
454	CNR1	Predicted
454	MAPT	Predicted
454	ALDH1A1	Predicted
454	FABP3	Predicted
454	CNR2	Predicted
454	PTPN1	Predicted
454	FNTA	Predicted
454	PPARA	Predicted
454	PPARD	Predicted
454	CYP3A4	Predicted
454	TDP1	Predicted
454	ACHE	Predicted
460	CA1	Predicted
460	CA12	Predicted
460	CA9	Predicted
460	CA14	Predicted
460	CA7	Predicted
460	CA5A	Predicted
460	CA5B	Predicted
460	CA6	Predicted
460	MAPT	Predicted
460	CA4	Predicted
460	LMNA	Predicted
460	HPGD	Predicted
460	CYP3A4	Predicted
460	TBXAS1	Predicted
460	CA3	Predicted
460	HSD17B10	Predicted
460	THPO	Predicted
460	ALOX15	Predicted
460	SMN1	Predicted
460	CYP2C19	Predicted
568	CELA1	Predicted
568	BACE1	Predicted
568	PTPN1	Predicted
568	CYP3A4	Predicted
568	MAPK1	Predicted
568	PTGES	Predicted
568	CYP2A6	Predicted
568	ESR1	Predicted
568	MAPT	Predicted
568	LMNA	Predicted
568	ESR2	Predicted
568	ALDH1A1	Predicted
568	MAOA	Predicted
568	NFKB1	Predicted
568	KMT2A	Predicted
568	CYP2D6	Predicted
568	NPC1	Predicted
568	CYP2C19	Predicted
568	PLA2G1B	Predicted
568	PTGS1	Predicted
610	LMNA	Predicted
610	TDP1	Predicted
610	SMN1	Predicted
610	MAPT	Predicted
610	CYP3A4	Predicted
610	AKR1B1	Predicted
610	TSHR	Predicted
610	IL2	Predicted
610	POLB	Predicted
610	PTPN1	Predicted
610	RAB9A	Predicted
610	GAA	Predicted
610	L3MBTL1	Predicted
610	NPC1	Predicted
610	HSP90AA1	Predicted
610	TNF	Predicted
610	PSIP1	Predicted
610	KDM4E	Predicted
610	APEX1	Predicted
610	TOP1	Predicted
611	GRM6	Predicted
611	GRIK4	Predicted
611	FOLH1	Predicted
611	Homer1	Predicted
611	SLC7A11	Predicted
611	PKM	Predicted
611	BLM	Predicted
611	LMNA	Predicted
611	CYP2D6	Predicted
611	ADORA2B	Predicted
611	ADORA1	Predicted
611	NFKB1	Predicted
611	ADORA2A	Predicted
611	TDP1	Predicted
611	ALDH1A1	Predicted
611	KDM4E	Predicted
611	CYP3A4	Predicted
611	MAPT	Predicted
611	TSHR	Predicted
611	ADK	Predicted
614	TSHR	Predicted
614	BLM	Predicted
614	HTT	Predicted
614	HSD17B10	Predicted
614	ALDH1A1	Predicted
614	MAPT	Predicted
614	ACHE	Predicted
614	RAB9A	Predicted
614	CYP3A4	Predicted
614	HIF1A	Predicted
614	SMN1	Predicted
614	TP53	Predicted
614	NPC1	Predicted
614	CYP2D6	Predicted
614	CYP2C19	Predicted
614	TRPA1	Predicted
614	PMP22	Predicted
614	ALOX15	Predicted
614	TDP1	Predicted
614	GSG2	Predicted
617	LMNA	Predicted
617	TSHR	Predicted
617	CA5A	Predicted
617	BLM	Predicted
617	TDP1	Predicted
617	CA5B	Predicted
617	CA1	Predicted
617	CA2	Predicted
617	CYP3A4	Predicted
617	MAPT	Predicted
617	KMT2A	Predicted
617	SMN1	Predicted
617	ALDH1A1	Predicted
617	GRM1	Predicted
617	HSD17B10	Predicted
617	ALOX15	Predicted
617	MAPK1	Predicted
617	RGS12	Predicted
617	TAAR1	Predicted
617	RECQL	Predicted
702	LMNA	Predicted
702	TP53	Predicted
702	LTA4H	Predicted
702	TBXAS1	Predicted
702	NFKB1	Predicted
702	DAO	Predicted
702	THPO	Predicted
702	CYP2C19	Predicted
702	TDP1	Predicted
702	CYP3A4	Predicted
702	HPGD	Predicted
702	HSD17B10	Predicted
702	MAPK1	Predicted
702	ALOX15	Predicted
702	HIF1A	Predicted
702	CYP2D6	Predicted
702	ALDH1A1	Predicted
702	NPSR1	Predicted
702	CYP1A2	Predicted
702	MAPT	Predicted
716	LMNA	Predicted
716	SMN1	Predicted
716	CYP3A4	Predicted
716	MAPT	Predicted
716	TSHR	Predicted
716	TDP1	Predicted
716	RAB9A	Predicted
716	AKR1B1	Predicted
716	IL2	Predicted
716	NPC1	Predicted
716	L3MBTL1	Predicted
716	PTPN1	Predicted
716	POLB	Predicted
716	CYP19A1	Predicted
716	HSP90AA1	Predicted
716	BACE1	Predicted
716	APEX1	Predicted
716	TP53	Predicted
716	ALDH1A1	Predicted
716	GAA	Predicted
765	LMNA	Predicted
765	SMN1	Predicted
765	MAPT	Predicted
765	TSHR	Predicted
765	GDA	Predicted
765	ADORA1	Predicted
765	CYP3A4	Predicted
765	MAPK1	Predicted
765	THRB	Predicted
765	RECQL	Predicted
765	TDP1	Predicted
765	ATIC	Predicted
765	HTT	Predicted
765	P2RY1	Predicted
765	TP53	Predicted
765	ALDH1A1	Predicted
765	RAB9A	Predicted
765	HIF1A	Predicted
765	ACHE	Predicted
765	KMT2A	Predicted
773	CA12	Predicted
773	CA3	Predicted
773	CA13	Predicted
773	CASP2	Predicted
773	LMNA	Predicted
773	HSD17B10	Predicted
773	MAPT	Predicted
773	TDP1	Predicted
773	HPGD	Predicted
773	THPO	Predicted
773	SERPINE1	Predicted
773	GLA	Predicted
773	TSHR	Predicted
773	ALDH1A1	Predicted
773	HRH4	Predicted
773	HCAR2	Predicted
773	ESR2	Predicted
773	CYP2C19	Predicted
773	F2	Predicted
773	GAA	Predicted
798	CA5A	Predicted
798	CA2	Predicted
798	CA1	Predicted
798	CA14	Predicted
798	CA7	Predicted
798	CA3	Predicted
798	CA5B	Predicted
798	CA9	Predicted
798	CA12	Predicted
798	CASP2	Predicted
798	GLA	Predicted
798	CA13	Predicted
798	SERPINE1	Predicted
798	TDP1	Predicted
798	F2	Predicted
798	CYP2A6	Predicted
798	THPO	Predicted
798	ANPEP	Predicted
798	GAA	Predicted
798	HPGD	Predicted
827	LMNA	Predicted
827	TSHR	Predicted
827	TDP1	Predicted
827	MAPT	Predicted
827	CYP3A4	Predicted
827	SMN1	Predicted
827	PTPN1	Predicted
827	THRB	Predicted
827	L3MBTL1	Predicted
827	MAPK1	Predicted
827	RAB9A	Predicted
827	KMT2A	Predicted
827	ALDH1A1	Predicted
827	CYP19A1	Predicted
827	BACE1	Predicted
827	NPC1	Predicted
827	APEX1	Predicted
827	POLB	Predicted
827	AKR1B1	Predicted
827	DPP4	Predicted
849	LMNA	Predicted
849	TSHR	Predicted
849	CYP3A4	Predicted
849	TDP1	Predicted
849	BLM	Predicted
849	CYP2C19	Predicted
849	SMN1	Predicted
849	MAPT	Predicted
849	CYP2D6	Predicted
849	ALDH1A1	Predicted
849	KMT2A	Predicted
849	NFKB1	Predicted
849	PTPN1	Predicted
849	CA5A	Predicted
849	MAPK1	Predicted
849	ACHE	Predicted
849	CA5B	Predicted
849	CA1	Predicted
849	CHRNB2	Predicted
849	HMGCR	Predicted
876	LMNA	Predicted
876	TSHR	Predicted
876	TRPA1	Predicted
876	BLM	Predicted
876	TDP1	Predicted
876	MIF	Predicted
876	ALDH1A1	Predicted
876	CTSB	Predicted
876	CA5A	Predicted
876	CYP3A4	Predicted
876	HDAC11	Predicted
876	CA5B	Predicted
876	KMT2A	Predicted
876	SOAT1	Predicted
876	SMN1	Predicted
876	MAPT	Predicted
876	CA2	Predicted
876	CA1	Predicted
876	ALOX15	Predicted
876	HSD17B10	Predicted
892	LMNA	Predicted
892	MAPT	Predicted
892	CYP3A4	Predicted
892	PTPN1	Predicted
892	TSHR	Predicted
892	TDP1	Predicted
892	SMN1	Predicted
892	IL2	Predicted
892	AKR1B1	Predicted
892	RAB9A	Predicted
892	NPC1	Predicted
892	POLB	Predicted
892	L3MBTL1	Predicted
892	GAA	Predicted
892	HSP90AA1	Predicted
892	APEX1	Predicted
892	MAPK1	Predicted
892	TNF	Predicted
892	BACE1	Predicted
892	CYP19A1	Predicted
931	HTR7	Predicted
931	ADRA2B	Predicted
931	SLC6A2	Predicted
931	SLC6A3	Predicted
931	NISCH	Predicted
931	ADRA1A	Predicted
931	ADRA2C	Predicted
931	TAAR1	Predicted
931	ADRA1B	Predicted
931	ADRA1C	Predicted
931	HRH3	Predicted
931	ADRA1D	Predicted
931	SLC6A4	Predicted
931	HTR1D	Predicted
931	ADRB3	Predicted
931	ADRB1	Predicted
931	HTR1A	Predicted
931	HTR1B	Predicted
931	LMNA	Predicted
931	CYP2D6	Predicted
936	CAMK2D	Predicted
936	PRKCB	Predicted
936	PRKCE	Predicted
936	CDK4	Predicted
936	PRKACA	Predicted
936	PRKCA	Predicted
936	PIM1	Predicted
936	HCAR2	Predicted
936	LMNA	Predicted
936	CYP2A6	Predicted
936	ALDH1A1	Predicted
936	GDA	Predicted
936	GAA	Predicted
936	MAPK1	Predicted
936	FDPS	Predicted
936	CHRFAM7A	Predicted
936	MAP2K1	Predicted
936	PARP1	Predicted
936	CHRNB2	Predicted
936	TSHR	Predicted
957	TSHR	Predicted
957	LMNA	Predicted
957	MPEG1	Predicted
957	HMGCR	Predicted
957	FAAH	Predicted
957	ALOX5	Predicted
957	SMN1	Predicted
957	TRPV1	Predicted
957	CNR2	Predicted
957	CNR1	Predicted
957	MAPT	Predicted
957	PPARG	Predicted
957	FABP3	Predicted
957	FNTA	Predicted
957	CYP3A4	Predicted
957	PPARA	Predicted
957	ALDH1A1	Predicted
957	PTPN1	Predicted
957	PPARD	Predicted
957	ALOX15	Predicted
985	PPARG	Predicted
985	FABP1	Predicted
985	FFAR1	Predicted
985	FFAR4	Predicted
985	OXER1	Predicted
985	FAAH	Predicted
985	TERT	Predicted
985	TDP1	Predicted
985	ALOX15	Predicted
985	SLCO1B3	Predicted
985	SLCO1B1	Predicted
985	USP2	Predicted
985	RECQL	Predicted
985	HPGD	Predicted
985	ALDH1A1	Predicted
985	TSHR	Predicted
985	HSD17B10	Predicted
985	LMNA	Predicted
985	CYP3A4	Predicted
985	ABCB11	Predicted
996	CA1	Predicted
996	CA7	Predicted
996	CA6	Predicted
996	CA14	Predicted
996	CA5A	Predicted
996	CA5B	Predicted
996	CA13	Predicted
996	HSD17B10	Predicted
996	MB	Predicted
996	GAA	Predicted
996	HPGD	Predicted
996	NFKB1	Predicted
996	LMNA	Predicted
996	AHR	Predicted
996	KMT2A	Predicted
996	HSD17B3	Predicted
996	SERPINE1	Predicted
996	TSHR	Predicted
996	ALDH1A1	Predicted
996	MAPT	Predicted
998	TSHR	Predicted
998	TAAR1	Predicted
998	ALDH1A1	Predicted
998	CYP2A6	Predicted
998	MAPT	Predicted
998	RAB9A	Predicted
998	TP53	Predicted
998	LMNA	Predicted
998	NPC1	Predicted
998	CYP3A4	Predicted
998	TRPA1	Predicted
998	CYP19A1	Predicted
998	KMT2A	Predicted
998	TDP1	Predicted
998	ABCG2	Predicted
998	MAPK1	Predicted
998	SMN1	Predicted
998	MIF	Predicted
998	PTPN1	Predicted
998	CYP2C19	Predicted
999	USP4	Predicted
999	USP5	Predicted
999	HDAC6	Predicted
999	TSHR	Predicted
999	LMNA	Predicted
999	MAPT	Predicted
999	TAAR1	Predicted
999	CYP3A4	Predicted
999	TP53	Predicted
999	TDP1	Predicted
999	ALDH1A1	Predicted
999	RAB9A	Predicted
999	KMT2A	Predicted
999	CYP19A1	Predicted
999	AKR1B1	Predicted
999	CA5A	Predicted
999	GSK3B	Predicted
999	NPC1	Predicted
999	CA5B	Predicted
999	PTPN1	Predicted
1027	PTPN1	Predicted
1027	LMNA	Predicted
1027	GPBAR1	Predicted
1027	MAPT	Predicted
1027	TSHR	Predicted
1027	CYP3A4	Predicted
1027	SHBG	Predicted
1027	SMN1	Predicted
1027	HSD11B1	Predicted
1027	RAB9A	Predicted
1027	TNF	Predicted
1027	CYP19A1	Predicted
1027	ALDH1A1	Predicted
1027	ALOX5	Predicted
1027	TDP1	Predicted
1027	MAPK1	Predicted
1027	NPC1	Predicted
1027	AKR1B10	Predicted
1027	NPSR1	Predicted
1027	KMT2A	Predicted
1032	TSHR	Predicted
1032	ALDH1A1	Predicted
1032	LMNA	Predicted
1032	MAPT	Predicted
1032	CYP3A4	Predicted
1032	TDP1	Predicted
1032	HMGCR	Predicted
1032	CYP19A1	Predicted
1032	PPARG	Predicted
1032	PTPN1	Predicted
1032	SMN1	Predicted
1032	MAPK1	Predicted
1032	CA1	Predicted
1032	OXER1	Predicted
1032	TP53	Predicted
1032	CA2	Predicted
1032	CA9	Predicted
1032	KMT2A	Predicted
1032	NFKB1	Predicted
1032	ABCG2	Predicted
1057	CA12	Predicted
1057	CA4	Predicted
1057	CA9	Predicted
1057	CA7	Predicted
1057	CA14	Predicted
1057	CA5A	Predicted
1057	CA5B	Predicted
1057	CA3	Predicted
1057	ALOX15	Predicted
1057	MAPT	Predicted
1057	KDM4E	Predicted
1057	APEX1	Predicted
1057	CYP3A4	Predicted
1057	CA13	Predicted
1057	LMNA	Predicted
1057	TP53	Predicted
1057	L3MBTL1	Predicted
1057	BLM	Predicted
1057	TSHR	Predicted
1057	POLB	Predicted
1064	LMNA	Predicted
1064	PTPN1	Predicted
1064	TSHR	Predicted
1064	MAPT	Predicted
1064	SMN1	Predicted
1064	CYP3A4	Predicted
1064	AKR1B10	Predicted
1064	GPBAR1	Predicted
1064	TDP1	Predicted
1064	RAB9A	Predicted
1064	HSD11B1	Predicted
1064	NPC1	Predicted
1064	MAPK1	Predicted
1064	TP53	Predicted
1064	KMT2A	Predicted
1064	TOP1	Predicted
1064	CYP19A1	Predicted
1064	HMGCR	Predicted
1064	AKR1B1	Predicted
1064	NPSR1	Predicted
1101	LMNA	Predicted
1101	TSHR	Predicted
1101	MAPT	Predicted
1101	CYP3A4	Predicted
1101	TDP1	Predicted
1101	SMN1	Predicted
1101	PTPN1	Predicted
1101	ALOX5	Predicted
1101	CYP19A1	Predicted
1101	MAPK1	Predicted
1101	RAB9A	Predicted
1101	L3MBTL1	Predicted
1101	MPEG1	Predicted
1101	KMT2A	Predicted
1101	ALDH1A1	Predicted
1101	ABCG2	Predicted
1101	THRB	Predicted
1101	BACE1	Predicted
1101	NPC1	Predicted
1101	KDM4E	Predicted
1115	LMNA	Predicted
1115	IL2	Predicted
1115	AKR1B1	Predicted
1115	HSP90AA1	Predicted
1115	SMN1	Predicted
1115	TDP1	Predicted
1115	CYP3A4	Predicted
1115	MAPT	Predicted
1115	RAB9A	Predicted
1115	L3MBTL1	Predicted
1115	NPC1	Predicted
1115	POLB	Predicted
1115	TSHR	Predicted
1115	APEX1	Predicted
1115	PSIP1	Predicted
1115	TNF	Predicted
1115	GAA	Predicted
1115	PTPN1	Predicted
1115	CYP19A1	Predicted
1115	BACE1	Predicted
1119	MIF	Predicted
1119	TRPA1	Predicted
1119	APOBEC3G	Predicted
1119	TPMT	Predicted
1119	CTSB	Predicted
1119	ALDH1A1	Predicted
1119	HTT	Predicted
1119	LMNA	Predicted
1119	IDO1	Predicted
1119	HPGD	Predicted
1119	TSHR	Predicted
1119	HSD17B10	Predicted
1119	HDAC11	Predicted
1119	CYP3A4	Predicted
1119	SMN1	Predicted
1119	NT5E	Predicted
1119	ALOX15	Predicted
1119	PTGS2	Predicted
1119	MAOA	Predicted
1119	TP53	Predicted
1130	TSHR	Predicted
1130	NOS1	Predicted
1130	HTR2B	Predicted
1130	LMNA	Predicted
1130	HRH1	Predicted
1130	TAAR1	Predicted
1130	ALDH1A1	Predicted
1130	MAPT	Predicted
1130	CYP3A4	Predicted
1130	SMN1	Predicted
1130	AHCY	Predicted
1130	EPAS1	Predicted
1130	MAPK1	Predicted
1130	ALOX15	Predicted
1130	ECE1	Predicted
1130	THRB	Predicted
1130	CDK5R1	Predicted
1130	ACHE	Predicted
1130	TP53	Predicted
1130	GDA	Predicted
1140	BCHE	Predicted
1140	TSHR	Predicted
1140	GDA	Predicted
1140	BLM	Predicted
1140	CYP3A4	Predicted
1140	HSD17B10	Predicted
1140	ADORA2A	Predicted
1140	CYP2C19	Predicted
1140	CYP2D6	Predicted
1140	MAPT	Predicted
1140	TP53	Predicted
1140	ALDH1A1	Predicted
1140	HTT	Predicted
1140	HIF1A	Predicted
1140	TOP1	Predicted
1140	SMN1	Predicted
1140	RAB9A	Predicted
1140	KCNH2	Predicted
1140	CYP2A6	Predicted
1140	CYP2C9	Predicted
1145	BBOX1	Predicted
1145	CHRFAM7A	Predicted
1145	CHRNB2	Predicted
1145	TSHR	Predicted
1145	CHRM4	Predicted
1145	CHRM5	Predicted
1145	CYP2D6	Predicted
1145	HTR2C	Predicted
1145	DAO	Predicted
1145	CHRM2	Predicted
1145	CHRM1	Predicted
1145	LMNA	Predicted
1145	HTR2B	Predicted
1145	ACHE	Predicted
1145	HTR2A	Predicted
1145	TAAR1	Predicted
1145	CHRM3	Predicted
1145	CCNE1	Predicted
1145	MAOA	Predicted
1145	DRD1	Predicted
1146	TSHR	Predicted
1146	HTR2C	Predicted
1146	CYP2D6	Predicted
1146	CHRNB2	Predicted
1146	CHRFAM7A	Predicted
1146	HTR2B	Predicted
1146	HTR2A	Predicted
1146	CCNE1	Predicted
1146	TAAR1	Predicted
1146	LMNA	Predicted
1146	DRD1	Predicted
1146	MAOA	Predicted
1146	ACHE	Predicted
1146	CYP3A4	Predicted
1146	BBOX1	Predicted
1146	HRH3	Predicted
1146	F3	Predicted
1146	HTR1A	Predicted
1146	ALDH1A1	Predicted
1146	BCHE	Predicted
1174	GDA	Predicted
1174	MAPT	Predicted
1174	PARP1	Predicted
1174	LMNA	Predicted
1174	ALDH1A1	Predicted
1174	CYP3A4	Predicted
1174	MAOA	Predicted
1174	ACHE	Predicted
1174	SMN1	Predicted
1174	TK1	Predicted
1174	TSHR	Predicted
1174	THRB	Predicted
1174	KDM4E	Predicted
1174	KMT2A	Predicted
1174	RAB9A	Predicted
1174	CYP2C19	Predicted
1174	MAPK1	Predicted
1174	TP53	Predicted
1174	HTR2C	Predicted
1174	TOP1	Predicted
1177	LMNA	Predicted
1177	MAPT	Predicted
1177	SMN1	Predicted
1177	CYP3A4	Predicted
1177	THRB	Predicted
1177	TSHR	Predicted
1177	ALDH1A1	Predicted
1177	TK1	Predicted
1177	CYP2C19	Predicted
1177	TDP1	Predicted
1177	RAB9A	Predicted
1177	KMT2A	Predicted
1177	AGL	Predicted
1177	ACHE	Predicted
1177	P2RX3	Predicted
1177	HTT	Predicted
1177	SLC28A1	Predicted
1177	SLC28A3	Predicted
1177	TP53	Predicted
1177	GDA	Predicted
1183	RECQL	Predicted
1183	APEX1	Predicted
1183	ALDH1A1	Predicted
1183	HPGD	Predicted
1183	HSD17B10	Predicted
1183	L3MBTL1	Predicted
1183	KDM4E	Predicted
1183	ALOX15	Predicted
1183	MAPT	Predicted
1183	TSHR	Predicted
1183	BLM	Predicted
1183	POLB	Predicted
1183	ABCC1	Predicted
1183	BRCA1	Predicted
1183	LMNA	Predicted
1183	TP53	Predicted
1183	HIF1A	Predicted
1183	MCL1	Predicted
1183	USP2	Predicted
1183	AHR	Predicted
1203	OPRL1	Predicted
1203	MMP12	Predicted
1203	KDM4E	Predicted
1203	CYP19A1	Predicted
1203	PGD	Predicted
1203	CBR1	Predicted
1203	SLC6A4	Predicted
1203	HSD17B1	Predicted
1203	HPGD	Predicted
1203	PGF	Predicted
1203	VEGFA	Predicted
1203	VCP	Predicted
1203	POLB	Predicted
1203	ABCC1	Predicted
1203	DHFR	Predicted
1203	GABRA2	Predicted
1203	F2	Predicted
1203	SLC6A2	Predicted
1203	MAPK14	Predicted
1203	GABRA1	Predicted
1249	SLC5A2	Predicted
1249	MAPK14	Predicted
1249	CYP2B6	Predicted
1249	MAPK10	Predicted
1249	BCHE	Predicted
1249	F10	Predicted
1249	ACHE	Predicted
1249	PRKD1	Predicted
1249	PTGS1	Predicted
1249	PTPN2	Predicted
1249	CYP2C9	Predicted
1249	ANPEP	Predicted
1249	ESR1	Predicted
1249	GLO1	Predicted
1249	CYP2D6	Predicted
1249	CYP2C19	Predicted
1249	SIGMAR1	Predicted
1249	HRH3	Predicted
1249	APP	Predicted
1249	CYP3A4	Predicted
1254	TRPM8	Predicted
1254	LMNA	Predicted
1254	PTPN1	Predicted
1254	TSHR	Predicted
1254	MAPT	Predicted
1254	GPBAR1	Predicted
1254	CYP3A4	Predicted
1254	RAB9A	Predicted
1254	NPC1	Predicted
1254	SMN1	Predicted
1254	TDP1	Predicted
1254	HSD11B1	Predicted
1254	CYP19A1	Predicted
1254	SHBG	Predicted
1254	TP53	Predicted
1254	MAPK1	Predicted
1254	KMT2A	Predicted
1254	ALOX15	Predicted
1254	ACHE	Predicted
1254	ALDH1A1	Predicted
2266	RELA	Predicted
2266	THPO	Predicted
2266	HSD17B10	Predicted
2266	CYP3A4	Predicted
2266	HIF1A	Predicted
2266	TP53	Predicted
2266	CYP2D6	Predicted
2266	MAPT	Predicted
2266	RAB9A	Predicted
2266	CYP2C19	Predicted
2266	BLM	Predicted
2266	MAPK1	Predicted
2266	NPSR1	Predicted
2266	TDP1	Predicted
2266	NPC1	Predicted
2266	ALOX15	Predicted
2266	ALDH1A1	Predicted
2266	HTT	Predicted
2266	SMN1	Predicted
2266	KDM4E	Predicted
2355	MAPT	Predicted
2355	LMNA	Predicted
2355	TP53	Predicted
2355	HIF1A	Predicted
2355	HSD17B10	Predicted
2355	NFKB1	Predicted
2355	ALDH1A1	Predicted
2355	HPGD	Predicted
2355	THPO	Predicted
2355	MAPK1	Predicted
2355	SMN1	Predicted
2355	ALOX15	Predicted
2355	PARP1	Predicted
2355	KDM4E	Predicted
2355	TDP1	Predicted
2355	CYP2A6	Predicted
2355	CYP2B6	Predicted
2355	ACHE	Predicted
2355	CYP1A1	Predicted
2355	THRB	Predicted
2371	PTPN1	Predicted
2371	GPBAR1	Predicted
2371	LMNA	Predicted
2371	HSD11B1	Predicted
2371	MAPT	Predicted
2371	TSHR	Predicted
2371	CYP3A4	Predicted
2371	AKR1B10	Predicted
2371	SMN1	Predicted
2371	SHBG	Predicted
2371	RAB9A	Predicted
2371	CYP19A1	Predicted
2371	TNF	Predicted
2371	PTPN2	Predicted
2371	NPSR1	Predicted
2371	NPC1	Predicted
2371	TDP1	Predicted
2371	SLCO1B3	Predicted
2371	SLCO1B1	Predicted
2371	ALDH1A1	Predicted
2537	CYP3A4	Predicted
2537	TP53	Predicted
2537	KMT2A	Predicted
2537	ALDH1A1	Predicted
2537	ALOX15	Predicted
2537	KDM4E	Predicted
2537	RAB9A	Predicted
2537	RECQL	Predicted
2537	HPGD	Predicted
2537	MAPK1	Predicted
2537	LMNA	Predicted
2537	NPC1	Predicted
2537	SMN1	Predicted
2537	USP2	Predicted
2537	CYP2C9	Predicted
2537	TDP1	Predicted
2537	CYP2C19	Predicted
2537	BLM	Predicted
2537	GAA	Predicted
2537	THRB	Predicted
2682	TSHR	Predicted
2682	BLM	Predicted
2682	HTT	Predicted
2682	ALDH1A1	Predicted
2682	MAPT	Predicted
2682	HSD17B10	Predicted
2682	ACHE	Predicted
2682	RAB9A	Predicted
2682	CYP3A4	Predicted
2682	HIF1A	Predicted
2682	SMN1	Predicted
2682	TP53	Predicted
2682	NPC1	Predicted
2682	CYP2D6	Predicted
2682	CYP2C19	Predicted
2682	TRPA1	Predicted
2682	ALOX15	Predicted
2682	PMP22	Predicted
2682	GSG2	Predicted
2682	TDP1	Predicted
2758	PTPN1	Predicted
2758	LMNA	Predicted
2758	MAPT	Predicted
2758	CYP3A4	Predicted
2758	TSHR	Predicted
2758	GPBAR1	Predicted
2758	RAB9A	Predicted
2758	SMN1	Predicted
2758	NPC1	Predicted
2758	HSD11B1	Predicted
2758	CYP19A1	Predicted
2758	MAPK1	Predicted
2758	TDP1	Predicted
2758	AKR1B10	Predicted
2758	SHBG	Predicted
2758	ACHE	Predicted
2758	KMT2A	Predicted
2758	TP53	Predicted
2758	ALDH1A1	Predicted
2758	SLCO1B1	Predicted
2826	LMNA	Predicted
2826	TSHR	Predicted
2826	CYP3A4	Predicted
2826	CHRM3	Predicted
2826	MAPT	Predicted
2826	CYP2D6	Predicted
2826	CHRM2	Predicted
2826	KCNH2	Predicted
2826	SMN1	Predicted
2826	ALDH1A1	Predicted
2826	SLC6A3	Predicted
2826	KMT2A	Predicted
2826	RAB9A	Predicted
2826	TDP1	Predicted
2826	PTPN1	Predicted
2826	ACHE	Predicted
2826	SLC6A2	Predicted
2826	BCHE	Predicted
2826	NPC1	Predicted
2826	CYP2C19	Predicted
2879	BCHE	Predicted
2879	GDA	Predicted
2879	LMNA	Predicted
2879	ADORA2A	Predicted
2879	TOP1	Predicted
2879	CYP2A6	Predicted
2879	KCNH2	Predicted
2879	SENP8	Predicted
2879	CYP2A13	Predicted
2879	CYP2C19	Predicted
2879	CYP2D6	Predicted
2879	CYP3A4	Predicted
2879	CASP1	Predicted
2879	NMUR2	Predicted
2879	BACE1	Predicted
2879	CYP2C9	Predicted
2879	BLM	Predicted
2879	HSD17B10	Predicted
2879	PRKCE	Predicted
2879	CES1	Predicted
2969	HMGCR	Predicted
2969	TSHR	Predicted
2969	LMNA	Predicted
2969	PPARG	Predicted
2969	PPARD	Predicted
2969	PPARA	Predicted
2969	OXER1	Predicted
2969	MPEG1	Predicted
2969	FAAH	Predicted
2969	FABP3	Predicted
2969	ALOX5	Predicted
2969	TRPV1	Predicted
2969	MAPT	Predicted
2969	PTPN1	Predicted
2969	PTGIR	Predicted
2969	TLR2	Predicted
2969	FNTA	Predicted
2969	CYP3A4	Predicted
2969	TDP1	Predicted
2969	NFKB1	Predicted
3026	TSHR	Predicted
3026	LMNA	Predicted
3026	CYP3A4	Predicted
3026	MAPT	Predicted
3026	SMN1	Predicted
3026	CYP2C19	Predicted
3026	ALDH1A1	Predicted
3026	TP53	Predicted
3026	IDO1	Predicted
3026	HPGD	Predicted
3026	ACHE	Predicted
3026	CDC25B	Predicted
3026	TDP1	Predicted
3026	BCL2	Predicted
3026	CA2	Predicted
3026	CA1	Predicted
3026	RAB9A	Predicted
3026	CA9	Predicted
3026	MAPK1	Predicted
3026	KMT2A	Predicted
3220	TP53	Predicted
3220	HPGD	Predicted
3220	ALDH1A1	Predicted
3220	CYP2D6	Predicted
3220	KDM4E	Predicted
3220	THPO	Predicted
3220	TDP1	Predicted
3220	NFKB1	Predicted
3220	KMT2A	Predicted
3220	RECQL	Predicted
3220	MAPK1	Predicted
3220	USP2	Predicted
3220	PKM	Predicted
3220	ALOX12	Predicted
3220	UGT1A1	Predicted
3220	SMN1	Predicted
3220	CFTR	Predicted
3220	APEX1	Predicted
3220	NPC1	Predicted
3220	CCNB3	Predicted
3251	HTR2C	Predicted
3251	HTR2B	Predicted
3251	LMNA	Predicted
3251	HTR2A	Predicted
3251	CYP3A4	Predicted
3251	KMT2A	Predicted
3251	SMN1	Predicted
3251	MAPT	Predicted
3251	CYP2D6	Predicted
3251	TSHR	Predicted
3251	HTR1A	Predicted
3251	MAOA	Predicted
3251	TBXAS1	Predicted
3251	HTR5A	Predicted
3251	CHRM3	Predicted
3251	HIF1A	Predicted
3251	TACR1	Predicted
3251	ALDH1A1	Predicted
3251	CNR2	Predicted
3251	CNR1	Predicted
3314	MAPT	Predicted
3314	CYP2C19	Predicted
3314	HPGD	Predicted
3314	MAPK1	Predicted
3314	CYP2C9	Predicted
3314	CYP2D6	Predicted
3314	SMN1	Predicted
3314	HSD17B10	Predicted
3314	TP53	Predicted
3314	ALDH1A1	Predicted
3314	LMNA	Predicted
3314	KDM4E	Predicted
3314	ALOX15	Predicted
3314	TSHR	Predicted
3314	NFKB1	Predicted
3314	THPO	Predicted
3314	CYP1A1	Predicted
3314	AR	Predicted
3314	CYP1A2	Predicted
3314	HIF1A	Predicted
3405	DHFR	Predicted
3405	LMNA	Predicted
3405	GDA	Predicted
3405	TSHR	Predicted
3405	ALDH1A1	Predicted
3405	SMN1	Predicted
3405	BLM	Predicted
3405	CYP3A4	Predicted
3405	TDP1	Predicted
3405	GRIK1	Predicted
3405	HSD17B10	Predicted
3405	MAPT	Predicted
3405	HMGCR	Predicted
3405	KMT2A	Predicted
3405	MAPK1	Predicted
3405	EPAS1	Predicted
3405	ACHE	Predicted
3405	CYP2C19	Predicted
3405	CTSV	Predicted
3405	HTR2C	Predicted
3426	LMNA	Predicted
3426	IL2	Predicted
3426	CYP3A4	Predicted
3426	MAPT	Predicted
3426	SMN1	Predicted
3426	TDP1	Predicted
3426	AKR1B1	Predicted
3426	TSHR	Predicted
3426	RAB9A	Predicted
3426	NPC1	Predicted
3426	HSP90AA1	Predicted
3426	L3MBTL1	Predicted
3426	POLB	Predicted
3426	PTPN1	Predicted
3426	APEX1	Predicted
3426	PSIP1	Predicted
3426	BACE1	Predicted
3426	TK1	Predicted
3426	GAA	Predicted
3426	TNF	Predicted
3893	LMNA	Predicted
3893	TP53	Predicted
3893	LTA4H	Predicted
3893	TBXAS1	Predicted
3893	NFKB1	Predicted
3893	DAO	Predicted
3893	THPO	Predicted
3893	CYP2C19	Predicted
3893	TDP1	Predicted
3893	CYP3A4	Predicted
3893	HPGD	Predicted
3893	HSD17B10	Predicted
3893	CYP2D6	Predicted
3893	HIF1A	Predicted
3893	MAPK1	Predicted
3893	ALOX15	Predicted
3893	NPSR1	Predicted
3893	CYP1A2	Predicted
3893	ALDH1A1	Predicted
3893	MAPT	Predicted
4114	CYP2E1	Predicted
4114	CYP2C9	Predicted
4114	MAPT	Predicted
4114	LMNA	Predicted
4114	ALDH1A1	Predicted
4114	BCHE	Predicted
4114	MIF	Predicted
4114	CHRM1	Predicted
4114	TSHR	Predicted
4114	NFKB1	Predicted
4114	HSD17B10	Predicted
4114	HIF1A	Predicted
4114	TAAR1	Predicted
4114	SMN1	Predicted
4114	TP53	Predicted
4114	HPGD	Predicted
4114	KDM4E	Predicted
4114	MPO	Predicted
4114	TRPA1	Predicted
4114	CYP1A2	Predicted
4276	MAPT	Predicted
4276	CYP2C19	Predicted
4276	HPGD	Predicted
4276	MAPK1	Predicted
4276	CYP2C9	Predicted
4276	CYP2D6	Predicted
4276	SMN1	Predicted
4276	HSD17B10	Predicted
4276	TP53	Predicted
4276	ALDH1A1	Predicted
4276	LMNA	Predicted
4276	KDM4E	Predicted
4276	ALOX15	Predicted
4276	TSHR	Predicted
4276	NFKB1	Predicted
4276	THPO	Predicted
4276	CYP1A1	Predicted
4276	AR	Predicted
4276	CYP1A2	Predicted
4276	HIF1A	Predicted
4580	LMNA	Predicted
4580	TDP1	Predicted
4580	CYP3A4	Predicted
4580	MAPT	Predicted
4580	TSHR	Predicted
4580	KMT2A	Predicted
4580	PPARG	Predicted
4580	SMN1	Predicted
4580	CYP19A1	Predicted
4580	NPSR1	Predicted
4580	CA5A	Predicted
4580	ALDH1A1	Predicted
4580	CA5B	Predicted
4580	CA2	Predicted
4580	SLCO1B1	Predicted
4580	CA1	Predicted
4580	DHFR	Predicted
4580	SLCO1B3	Predicted
4580	MAPK1	Predicted
4580	RAB9A	Predicted
4825	MAPT	Predicted
4825	CYP2C19	Predicted
4825	HPGD	Predicted
4825	MAPK1	Predicted
4825	CYP2C9	Predicted
4825	CYP2D6	Predicted
4825	SMN1	Predicted
4825	HSD17B10	Predicted
4825	TP53	Predicted
4825	ALDH1A1	Predicted
4825	LMNA	Predicted
4825	KDM4E	Predicted
4825	ALOX15	Predicted
4825	TSHR	Predicted
4825	NFKB1	Predicted
4825	THPO	Predicted
4825	CYP1A1	Predicted
4825	AR	Predicted
4825	CYP1A2	Predicted
4825	HIF1A	Predicted
5144	TP53	Predicted
5144	HPGD	Predicted
5144	CYP2C19	Predicted
5144	MAPK1	Predicted
5144	ALDH1A1	Predicted
5144	CYP2C9	Predicted
5144	KDM4E	Predicted
5144	KMT2A	Predicted
5144	CYP2D6	Predicted
5144	SMN1	Predicted
5144	ALOX15	Predicted
5144	LMNA	Predicted
5144	HSD17B10	Predicted
5144	RAB9A	Predicted
5144	NPC1	Predicted
5144	RECQL	Predicted
5144	USP2	Predicted
5144	TSHR	Predicted
5144	NFKB1	Predicted
5144	TDP1	Predicted
5192	HMGCR	Predicted
5192	TSHR	Predicted
5192	LMNA	Predicted
5192	PPARG	Predicted
5192	OXER1	Predicted
5192	PPARA	Predicted
5192	PPARD	Predicted
5192	PTPN1	Predicted
5192	FABP3	Predicted
5192	PTGIR	Predicted
5192	MAPT	Predicted
5192	MPEG1	Predicted
5192	FAAH	Predicted
5192	NFKB1	Predicted
5192	CYP3A4	Predicted
5192	TDP1	Predicted
5192	ALOX5	Predicted
5192	TLR2	Predicted
5192	SMN1	Predicted
5192	ALDH1A1	Predicted
5281	PPARG	Predicted
5281	OXER1	Predicted
5281	FABP4	Predicted
5281	FABP5	Predicted
5281	TLR2	Predicted
5281	FABP3	Predicted
5281	FFAR1	Predicted
5281	FFAR4	Predicted
5281	FABP2	Predicted
5281	FABP1	Predicted
5281	LMNA	Predicted
5281	FAAH	Predicted
5281	ALOX15	Predicted
5281	ABCB11	Predicted
5281	TBXAS1	Predicted
5281	TP53	Predicted
5281	TDP1	Predicted
5281	CYP3A4	Predicted
5281	TERT	Predicted
5281	SLCO1B3	Predicted
5422	RECQL	Predicted
5422	APEX1	Predicted
5422	HPGD	Predicted
5422	ALDH1A1	Predicted
5422	HSD17B10	Predicted
5422	L3MBTL1	Predicted
5422	KDM4E	Predicted
5422	ALOX15	Predicted
5422	MAPT	Predicted
5422	TSHR	Predicted
5422	BLM	Predicted
5422	POLB	Predicted
5422	BRCA1	Predicted
5422	ABCC1	Predicted
5422	LMNA	Predicted
5422	TP53	Predicted
5422	HIF1A	Predicted
5422	USP2	Predicted
5422	MCL1	Predicted
5422	AHR	Predicted
6054	CYP2A6	Predicted
6054	ADRA2A	Predicted
6054	SLC6A3	Predicted
6054	SLC6A2	Predicted
6054	SLC6A4	Predicted
6054	TSHR	Predicted
6054	HRH4	Predicted
6054	NISCH	Predicted
6054	HTR1E	Predicted
6054	HTR1D	Predicted
6054	HTR1B	Predicted
6054	HRH2	Predicted
6054	LMNA	Predicted
6054	MPO	Predicted
6054	CYP2D6	Predicted
6054	HRH3	Predicted
6054	HRH1	Predicted
6054	CYP2A13	Predicted
6054	HTR1F	Predicted
6054	DOP2R	Predicted
6184	TSHR	Predicted
6184	LMNA	Predicted
6184	TRPV1	Predicted
6184	FAAH	Predicted
6184	MPEG1	Predicted
6184	ALDH1A1	Predicted
6184	HMGCR	Predicted
6184	CNR2	Predicted
6184	MAPT	Predicted
6184	CNR1	Predicted
6184	ALOX5	Predicted
6184	PPARG	Predicted
6184	PTPN1	Predicted
6184	CYP3A4	Predicted
6184	PPARA	Predicted
6184	TDP1	Predicted
6184	CYP2A6	Predicted
6184	MAPK1	Predicted
6184	ACHE	Predicted
6184	FABP3	Predicted
6199	CYP3A4	Predicted
6199	CYP2A13	Predicted
6199	BCHE	Predicted
6199	LMNA	Predicted
6199	HIF1A	Predicted
6199	TSHR	Predicted
6199	MAPT	Predicted
6199	HSD17B10	Predicted
6199	ALDH1A1	Predicted
6199	THPO	Predicted
6199	TP53	Predicted
6199	RELA	Predicted
6199	MAPK1	Predicted
6199	CYP1A2	Predicted
6199	TAAR1	Predicted
6199	NPC1	Predicted
6199	SMN1	Predicted
6199	PARP1	Predicted
6199	ALOX15	Predicted
6199	RAB9A	Predicted
6213	PTGER2	Predicted
6213	TRPA1	Predicted
6213	CTSB	Predicted
6213	MIF	Predicted
6213	SOAT1	Predicted
6213	ALDH1A1	Predicted
6213	PTGS2	Predicted
6213	APOBEC3G	Predicted
6213	TP53	Predicted
6213	NT5E	Predicted
6213	NOS3	Predicted
6213	NOS1	Predicted
6213	PTGS1	Predicted
6213	LMNA	Predicted
6213	HPGD	Predicted
6213	TSHR	Predicted
6213	HTR6	Predicted
6213	HDAC11	Predicted
6213	NOS2	Predicted
6213	HTT	Predicted
6276	CYP3A4	Predicted
6276	TP53	Predicted
6276	MAPT	Predicted
6276	LMNA	Predicted
6276	PARP1	Predicted
6276	HSD17B10	Predicted
6276	MAPK1	Predicted
6276	IDO1	Predicted
6276	NPC1	Predicted
6276	RAB9A	Predicted
6276	HPGD	Predicted
6276	ALDH1A1	Predicted
6276	CASP1	Predicted
6276	CYP2C19	Predicted
6276	TSHR	Predicted
6276	MAOB	Predicted
6276	THPO	Predicted
6276	CYP2D6	Predicted
6276	HTT	Predicted
6276	HSP90AB1	Predicted
6448	LMNA	Predicted
6448	MAPT	Predicted
6448	PTPN1	Predicted
6448	CYP3A4	Predicted
6448	TSHR	Predicted
6448	RAB9A	Predicted
6448	GPBAR1	Predicted
6448	SMN1	Predicted
6448	NPC1	Predicted
6448	HSP90AA1	Predicted
6448	ALDH1A1	Predicted
6448	KMT2A	Predicted
6448	TDP1	Predicted
6448	XBP1	Predicted
6448	HSD11B1	Predicted
6448	CYP19A1	Predicted
6448	AKR1B10	Predicted
6448	HTT	Predicted
6448	NPSR1	Predicted
6448	TP53	Predicted
6544	PTPN1	Predicted
6544	TNF	Predicted
6544	LMNA	Predicted
6544	TSHR	Predicted
6544	MAPT	Predicted
6544	HSD11B1	Predicted
6544	HSD11B2	Predicted
6544	CYP3A4	Predicted
6544	ALOX5	Predicted
6544	CYP19A1	Predicted
6544	GPBAR1	Predicted
6544	SMN1	Predicted
6544	ALDH1A1	Predicted
6544	RAB9A	Predicted
6544	SLCO1B3	Predicted
6544	SHBG	Predicted
6544	SLCO1B1	Predicted
6544	PTPN2	Predicted
6544	MPEG1	Predicted
6544	TDP1	Predicted
6549	TSHR	Predicted
6549	LMNA	Predicted
6549	CYP3A4	Predicted
6549	PTPN1	Predicted
6549	ALDH1A1	Predicted
6549	MAPT	Predicted
6549	ALOX15	Predicted
6549	KMT2A	Predicted
6549	CNR2	Predicted
6549	TP53	Predicted
6549	CNR1	Predicted
6549	ACHE	Predicted
6549	ALOX5	Predicted
6549	SMN1	Predicted
6549	TDP1	Predicted
6549	BCHE	Predicted
6549	CYP19A1	Predicted
6549	MAPK1	Predicted
6549	PPARG	Predicted
6549	NPC1	Predicted
6560	LMNA	Predicted
6560	TP53	Predicted
6560	LTA4H	Predicted
6560	TBXAS1	Predicted
6560	NFKB1	Predicted
6560	DAO	Predicted
6560	THPO	Predicted
6560	CYP2C19	Predicted
6560	TDP1	Predicted
6560	CYP3A4	Predicted
6560	HPGD	Predicted
6560	HSD17B10	Predicted
6560	ALOX15	Predicted
6560	HIF1A	Predicted
6560	MAPK1	Predicted
6560	CYP2D6	Predicted
6560	NPSR1	Predicted
6560	ALDH1A1	Predicted
6560	CYP1A2	Predicted
[truncated: 16,739 more rows]
