# Supplementary material for: Systems pharmacology-based approach to investigate the mechanisms of Danggui-Shaoyao-san prescription for treatment of Alzheimer’s disease
Source: BMC Complement Med Ther. 2020 Sep 18;20:282. doi: 10.1186/s12906-020-03066-4 (PMC7501700; doi:10.1186/s12906-020-03066-4)
Supplement: Supplementary file 4 — Additional file 4: Table S4. The 79 common targets exist in all the six herbs of DSS. [file 12906_2020_3066_MOESM4_ESM.xlsx]

## Sheet: Sheet1
Gene symbol	Entrze ID	Gene name
MAPT	4137	microtubule associated protein tau
MAPK1	5594	mitogen-activated protein kinase 1
TNF	7124	tumor necrosis factor
ACHE	43	acetylcholinesterase (Cartwright blood group)
ESR1	2099	estrogen receptor 1
PPARG	5468	peroxisome proliferator activated receptor gamma
BACE1	23621	beta-secretase 1
HSD17B10	3028	hydroxysteroid 17-beta dehydrogenase 10
LMNA	4000	lamin A/C
CYP3A4	1576	cytochrome P450 family 3 subfamily A member 4
KMT2A	4297	lysine methyltransferase 2A
SMN1	6606	survival of motor neuron 1, telomeric
CYP2D6	1565	cytochrome P450 family 2 subfamily D member 6
TSHR	7253	thyroid stimulating hormone receptor
MAOA	4128	monoamine oxidase A
HIF1A	3091	hypoxia inducible factor 1 subunit alpha
ALDH1A1	216	aldehyde dehydrogenase 1 family member A1
CNR2	1269	cannabinoid receptor 2
CNR1	1268	cannabinoid receptor 1
PTPN1	5770	protein tyrosine phosphatase non-receptor type 1
GPBAR1	151306	G protein-coupled bile acid receptor 1
RAB9A	9367	RAB9A, member RAS oncogene family
HSD11B1	3290	hydroxysteroid 11-beta dehydrogenase 1
NPC1	4864	NPC intracellular cholesterol transporter 1
TP53	7157	tumor protein p53
CYP19A1	1588	cytochrome P450 family 19 subfamily A member 1
TDP1	55775	tyrosyl-DNA phosphodiesterase 1
AKR1B10	57016	aldo-keto reductase family 1 member B10
SLCO1B3	28234	solute carrier organic anion transporter family member 1B3
SLCO1B1	10599	solute carrier organic anion transporter family member 1B1
SHBG	6462	sex hormone binding globulin
HSP90AA1	3320	heat shock protein 90 alpha family class A member 1
AKR1B1	231	aldo-keto reductase family 1 member B
IL2	3558	interleukin 2
POLB	5423	DNA polymerase beta
L3MBTL1	26013	L3MBTL histone methyl-lysine binding protein 1
HMGCR	3156	3-hydroxy-3-methylglutaryl-CoA reductase
OXER1	165140	oxoeicosanoid receptor 1
PPARD	5467	peroxisome proliferator activated receptor delta
PPARA	5465	peroxisome proliferator activated receptor alpha
FAAH	2166	fatty acid amide hydrolase
MPEG1	219972	macrophage expressed 1
TRPV1	7442	transient receptor potential cation channel subfamily V member 1
FABP3	2170	fatty acid binding protein 3
ALOX5	240	arachidonate 5-lipoxygenase
CA9	768	carbonic anhydrase 9
KDM4E	390245	lysine demethylase 4E
TRPA1	8989	transient receptor potential cation channel subfamily A member 1
NFKB1	4790	nuclear factor kappa B subunit 1
APEX1	328	apurinic/apyrimidinic endodeoxyribonuclease 1
PSIP1	11168	PC4 and SFRS1 interacting protein 1
GAA	2548	glucosidase alpha, acid
PTPN2	5771	protein tyrosine phosphatase non-receptor type 2
NPSR1	387129	neuropeptide S receptor 1
HTT	3064	huntingtin
HPGD	3248	15-hydroxyprostaglandin dehydrogenase
RECQL	5965	RecQ like helicase
THPO	7066	thrombopoietin
CA2	760	carbonic anhydrase 2
LTA4H	4048	leukotriene A4 hydrolase
CYP2C19	1557	cytochrome P450 family 2 subfamily C member 19
ALOX15	246	arachidonate 15-lipoxygenase
DAO	1610	D-amino acid oxidase
FNTA	2339	farnesyltransferase, CAAX box, alpha
ESR2	2100	estrogen receptor 2
FABP1	2168	fatty acid binding protein 1
FFAR1	2864	free fatty acid receptor 1
FFAR4	338557	free fatty acid receptor 4
TERT	7015	telomerase reverse transcriptase
USP2	9099	ubiquitin specific peptidase 2
ABCB11	8647	ATP binding cassette subfamily B member 11
TLR2	7097	toll like receptor 2
FABP2	2169	fatty acid binding protein 2
FABP5	2171	fatty acid binding protein 5
FABP4	2167	fatty acid binding protein 4
TK1	7083	thymidine kinase 1
BLM	641	BLM RecQ like helicase
CYP2C9	1559	cytochrome P450 family 2 subfamily C member 9
CYP1A2	1544	cytochrome P450 family 1 subfamily A member 2
