# Supplementary material for: Systems pharmacology-based approach to investigate the mechanisms of Danggui-Shaoyao-san prescription for treatment of Alzheimer’s disease
Source: BMC Complement Med Ther. 2020 Sep 18;20:282. doi: 10.1186/s12906-020-03066-4 (PMC7501700; doi:10.1186/s12906-020-03066-4)
Supplement: Supplementary file 5 — Additional file 5: Table S5. Detail information for the drug-target network of DSS. [file 12906_2020_3066_MOESM5_ESM.xlsx]

## Sheet: Sheet1
CID	Target	Interaction	Chemical cluster	Cluster center
CID936	CAMK2D	Predicted	Cluster4	CID7410
CID936	PRKCB	Predicted	Cluster4	CID7410
CID936	PRKCE	Predicted	Cluster4	CID7410
CID936	CDK4	Predicted	Cluster4	CID7410
CID936	PRKACA	Predicted	Cluster4	CID7410
CID936	PRKCA	Predicted	Cluster4	CID7410
CID936	PIM1	Known	Cluster4	CID7410
CID936	HCAR2	Known	Cluster4	CID7410
CID936	LMNA	Known	Cluster4	CID7410
CID936	CYP2A6	Known	Cluster4	CID7410
CID936	ALDH1A1	Known	Cluster4	CID7410
CID936	GDA	Predicted	Cluster4	CID7410
CID936	GAA	Known	Cluster4	CID7410
CID936	MAPK1	Known	Cluster4	CID7410
CID936	FDPS	Predicted	Cluster4	CID7410
CID936	CHRFAM7A	Predicted	Cluster4	CID7410
CID936	MAP2K1	Predicted	Cluster4	CID7410
CID936	PARP1	Known	Cluster4	CID7410
CID936	CHRNB2	Predicted	Cluster4	CID7410
CID936	TSHR	Known	Cluster4	CID7410
CID936	SIRT3	Known	Cluster4	CID7410
CID936	SIRT2	Known	Cluster4	CID7410
CID101522	PDXK	Predicted	Cluster4	CID7410
CID101522	CYP3A4	Known	Cluster4	CID7410
CID101522	ABCG2	Known	Cluster4	CID7410
CID101522	MAPT	Known	Cluster4	CID7410
CID101522	LMNA	Known	Cluster4	CID7410
CID101522	TSHR	Known	Cluster4	CID7410
CID101522	ACHE	Known	Cluster4	CID7410
CID101522	NPC1	Known	Cluster4	CID7410
CID101522	TDP1	Known	Cluster4	CID7410
CID101522	RAB9A	Known	Cluster4	CID7410
CID101522	MAPK1	Known	Cluster4	CID7410
CID101522	SMN1	Known	Cluster4	CID7410
CID101522	CYP19A1	Known	Cluster4	CID7410
CID101522	KMT2A	Known	Cluster4	CID7410
CID101522	PTPN1	Known	Cluster4	CID7410
CID101522	USP2	Known	Cluster4	CID7410
CID101522	POLB	Known	Cluster4	CID7410
CID101522	TP53	Known	Cluster4	CID7410
CID101522	PTAFR	Predicted	Cluster4	CID7410
CID101522	CYP2C19	Known	Cluster4	CID7410
CID570529	PTPN1	Known	Cluster3	CID2969
CID570529	MAPT	Known	Cluster3	CID2969
CID570529	LMNA	Known	Cluster3	CID2969
CID570529	GPBAR1	Predicted	Cluster3	CID2969
CID570529	HSD11B1	Predicted	Cluster3	CID2969
CID570529	TSHR	Known	Cluster3	CID2969
CID570529	CYP3A4	Known	Cluster3	CID2969
CID570529	XBP1	Predicted	Cluster3	CID2969
CID570529	RAB9A	Known	Cluster3	CID2969
CID570529	ACHE	Known	Cluster3	CID2969
CID570529	ALDH1A1	Known	Cluster3	CID2969
CID570529	NPC1	Known	Cluster3	CID2969
CID570529	SHBG	Predicted	Cluster3	CID2969
CID570529	HSD11B2	Predicted	Cluster3	CID2969
CID570529	NR1H3	Predicted	Cluster3	CID2969
CID570529	SLCO1B3	Predicted	Cluster3	CID2969
CID570529	CYP19A1	Known	Cluster3	CID2969
CID570529	TNF	Predicted	Cluster3	CID2969
CID570529	SLCO1B1	Predicted	Cluster3	CID2969
CID570529	SMN1	Known	Cluster3	CID2969
CID7478	CA12	Known	Cluster4	CID7410
CID7478	CA9	Known	Cluster4	CID7410
CID7478	CA7	Known	Cluster4	CID7410
CID7478	CA14	Known	Cluster4	CID7410
CID7478	CA6	Known	Cluster4	CID7410
CID7478	CA5A	Known	Cluster4	CID7410
CID7478	CA4	Known	Cluster4	CID7410
CID7478	CA5B	Known	Cluster4	CID7410
CID7478	CA13	Known	Cluster4	CID7410
CID7478	CA3	Known	Cluster4	CID7410
CID7478	MB	Predicted	Cluster4	CID7410
CID7478	HSD17B10	Known	Cluster4	CID7410
CID7478	HPGD	Known	Cluster4	CID7410
CID7478	TSHR	Known	Cluster4	CID7410
CID7478	TDP1	Known	Cluster4	CID7410
CID7478	ABCB1	Known	Cluster4	CID7410
CID7478	AR	Known	Cluster4	CID7410
CID7478	LMNA	Known	Cluster4	CID7410
CID7478	CYP3A4	Known	Cluster4	CID7410
CID7478	KMT2A	Known	Cluster4	CID7410
CID7478	CA2	Known	Cluster4	CID7410
CID7478	CA1	Known	Cluster4	CID7410
CID287687	PTPN1	Known	Cluster1	CID12050842
CID287687	LMNA	Known	Cluster1	CID12050842
CID287687	TSHR	Known	Cluster1	CID12050842
CID287687	MAPT	Known	Cluster1	CID12050842
CID287687	GPBAR1	Predicted	Cluster1	CID12050842
CID287687	CYP3A4	Known	Cluster1	CID12050842
CID287687	RAB9A	Known	Cluster1	CID12050842
CID287687	HSD11B1	Predicted	Cluster1	CID12050842
CID287687	NPC1	Known	Cluster1	CID12050842
CID287687	SMN1	Known	Cluster1	CID12050842
CID287687	SHBG	Predicted	Cluster1	CID12050842
CID287687	CYP19A1	Known	Cluster1	CID12050842
CID287687	TDP1	Known	Cluster1	CID12050842
CID287687	XBP1	Predicted	Cluster1	CID12050842
CID287687	KMT2A	Known	Cluster1	CID12050842
CID287687	TP53	Known	Cluster1	CID12050842
CID287687	TNF	Predicted	Cluster1	CID12050842
CID287687	ALDH1A1	Known	Cluster1	CID12050842
CID287687	SLCO1B1	Predicted	Cluster1	CID12050842
CID287687	SLCO1B3	Predicted	Cluster1	CID12050842
CID5352437	PTPN1	Known	Cluster3	CID2969
CID5352437	LMNA	Known	Cluster3	CID2969
CID5352437	TSHR	Known	Cluster3	CID2969
CID5352437	ACHE	Known	Cluster3	CID2969
CID5352437	ALDH1A1	Known	Cluster3	CID2969
CID5352437	MAPT	Known	Cluster3	CID2969
CID5352437	ALOX15	Known	Cluster3	CID2969
CID5352437	CYP3A4	Known	Cluster3	CID2969
CID5352437	ALOX5	Known	Cluster3	CID2969
CID5352437	KMT2A	Known	Cluster3	CID2969
CID5352437	PPARG	Known	Cluster3	CID2969
CID5352437	CNR2	Predicted	Cluster3	CID2969
CID5352437	BCHE	Predicted	Cluster3	CID2969
CID5352437	TP53	Known	Cluster3	CID2969
CID5352437	MAPK1	Known	Cluster3	CID2969
CID5352437	TDP1	Known	Cluster3	CID2969
CID5352437	CNR1	Predicted	Cluster3	CID2969
CID5352437	SMN1	Known	Cluster3	CID2969
CID5352437	PPARA	Known	Cluster3	CID2969
CID5352437	ABCG2	Known	Cluster3	CID2969
CID849	LMNA	Known	Cluster3	CID2969
CID849	TSHR	Known	Cluster3	CID2969
CID849	CYP3A4	Known	Cluster3	CID2969
CID849	TDP1	Known	Cluster3	CID2969
CID849	BLM	Known	Cluster3	CID2969
CID849	CYP2C19	Known	Cluster3	CID2969
CID849	SMN1	Known	Cluster3	CID2969
CID849	MAPT	Known	Cluster3	CID2969
CID849	CYP2D6	Known	Cluster3	CID2969
CID849	ALDH1A1	Known	Cluster3	CID2969
CID849	KMT2A	Known	Cluster3	CID2969
CID849	NFKB1	Known	Cluster3	CID2969
CID849	PTPN1	Known	Cluster3	CID2969
CID849	CA5A	Known	Cluster3	CID2969
CID849	MAPK1	Known	Cluster3	CID2969
CID849	ACHE	Known	Cluster3	CID2969
CID849	CA5B	Known	Cluster3	CID2969
CID849	CA1	Known	Cluster3	CID2969
CID849	CHRNB2	Predicted	Cluster3	CID2969
CID849	HMGCR	Predicted	Cluster3	CID2969
CID3251	HTR2C	Predicted	Cluster1	CID12050842
CID3251	HTR2B	Predicted	Cluster1	CID12050842
CID3251	LMNA	Known	Cluster1	CID12050842
CID3251	HTR2A	Predicted	Cluster1	CID12050842
CID3251	CYP3A4	Known	Cluster1	CID12050842
CID3251	KMT2A	Known	Cluster1	CID12050842
CID3251	SMN1	Known	Cluster1	CID12050842
CID3251	MAPT	Known	Cluster1	CID12050842
CID3251	CYP2D6	Known	Cluster1	CID12050842
CID3251	TSHR	Known	Cluster1	CID12050842
CID3251	HTR1A	Predicted	Cluster1	CID12050842
CID3251	MAOA	Known	Cluster1	CID12050842
CID3251	TBXAS1	Predicted	Cluster1	CID12050842
CID3251	HTR5A	Predicted	Cluster1	CID12050842
CID3251	CHRM3	Predicted	Cluster1	CID12050842
CID3251	HIF1A	Known	Cluster1	CID12050842
CID3251	TACR1	Predicted	Cluster1	CID12050842
CID3251	ALDH1A1	Known	Cluster1	CID12050842
CID3251	CNR2	Predicted	Cluster1	CID12050842
CID3251	CNR1	Predicted	Cluster1	CID12050842
CID5376313	PTPN1	Known	Cluster1	CID12050842
CID5376313	LMNA	Known	Cluster1	CID12050842
CID5376313	MAPT	Known	Cluster1	CID12050842
CID5376313	GPBAR1	Predicted	Cluster1	CID12050842
CID5376313	CYP3A4	Known	Cluster1	CID12050842
CID5376313	TSHR	Known	Cluster1	CID12050842
CID5376313	RAB9A	Known	Cluster1	CID12050842
CID5376313	SMN1	Known	Cluster1	CID12050842
CID5376313	HSD11B1	Predicted	Cluster1	CID12050842
CID5376313	NPC1	Known	Cluster1	CID12050842
CID5376313	TP53	Known	Cluster1	CID12050842
CID5376313	CYP19A1	Known	Cluster1	CID12050842
CID5376313	TDP1	Known	Cluster1	CID12050842
CID5376313	AKR1B10	Predicted	Cluster1	CID12050842
CID5376313	SLCO1B3	Predicted	Cluster1	CID12050842
CID5376313	SLCO1B1	Predicted	Cluster1	CID12050842
CID5376313	SHBG	Predicted	Cluster1	CID12050842
CID5376313	KMT2A	Known	Cluster1	CID12050842
CID5376313	MAPK1	Known	Cluster1	CID12050842
CID5376313	ALDH1A1	Known	Cluster1	CID12050842
CID73644	CYP3A4	Known	Cluster1	CID12050842
CID73644	MAPT	Known	Cluster1	CID12050842
CID73644	LMNA	Known	Cluster1	CID12050842
CID73644	TDP1	Known	Cluster1	CID12050842
CID73644	BACE1	Known	Cluster1	CID12050842
CID73644	AKR1B1	Known	Cluster1	CID12050842
CID73644	RAB9A	Known	Cluster1	CID12050842
CID73644	SMN1	Known	Cluster1	CID12050842
CID73644	F10	Predicted	Cluster1	CID12050842
CID73644	NPC1	Known	Cluster1	CID12050842
CID73644	POLB	Known	Cluster1	CID12050842
CID73644	HSP90AA1	Predicted	Cluster1	CID12050842
CID73644	APEX1	Predicted	Cluster1	CID12050842
CID73644	TSHR	Known	Cluster1	CID12050842
CID73644	CA1	Known	Cluster1	CID12050842
CID73644	KDM4E	Known	Cluster1	CID12050842
CID73644	CA9	Known	Cluster1	CID12050842
CID73644	CYP19A1	Known	Cluster1	CID12050842
CID73644	IL2	Predicted	Cluster1	CID12050842
CID73644	L3MBTL1	Predicted	Cluster1	CID12050842
CID442679	CYP3A4	Known	Cluster1	CID12050842
CID442679	MAPT	Known	Cluster1	CID12050842
CID442679	LMNA	Known	Cluster1	CID12050842
CID442679	TDP1	Known	Cluster1	CID12050842
CID442679	BACE1	Known	Cluster1	CID12050842
CID442679	AKR1B1	Known	Cluster1	CID12050842
CID442679	RAB9A	Known	Cluster1	CID12050842
CID442679	SMN1	Known	Cluster1	CID12050842
CID442679	F10	Predicted	Cluster1	CID12050842
CID442679	NPC1	Known	Cluster1	CID12050842
CID442679	POLB	Known	Cluster1	CID12050842
CID442679	HSP90AA1	Predicted	Cluster1	CID12050842
CID442679	APEX1	Predicted	Cluster1	CID12050842
CID442679	TSHR	Known	Cluster1	CID12050842
CID442679	CA1	Known	Cluster1	CID12050842
CID442679	KDM4E	Known	Cluster1	CID12050842
CID442679	CA9	Known	Cluster1	CID12050842
CID442679	CYP19A1	Known	Cluster1	CID12050842
CID442679	IL2	Predicted	Cluster1	CID12050842
CID442679	L3MBTL1	Predicted	Cluster1	CID12050842
CID442988	LMNA	Known	Cluster1	CID12050842
CID442988	MAPT	Known	Cluster1	CID12050842
CID442988	PTPN1	Known	Cluster1	CID12050842
CID442988	CYP3A4	Known	Cluster1	CID12050842
CID442988	TDP1	Known	Cluster1	CID12050842
CID442988	SMN1	Known	Cluster1	CID12050842
CID442988	TSHR	Known	Cluster1	CID12050842
CID442988	RAB9A	Known	Cluster1	CID12050842
CID442988	BACE1	Known	Cluster1	CID12050842
CID442988	NPC1	Known	Cluster1	CID12050842
CID442988	AKR1B10	Predicted	Cluster1	CID12050842
CID442988	KMT2A	Known	Cluster1	CID12050842
CID442988	CYP19A1	Known	Cluster1	CID12050842
CID442988	KDM4E	Known	Cluster1	CID12050842
CID442988	AKR1B1	Known	Cluster1	CID12050842
CID442988	CA1	Known	Cluster1	CID12050842
CID442988	TP53	Known	Cluster1	CID12050842
CID442988	ALDH1A1	Known	Cluster1	CID12050842
CID442988	POLB	Known	Cluster1	CID12050842
CID442988	MAPK1	Known	Cluster1	CID12050842
CID151014	HMGCR	Predicted	Cluster3	CID2969
CID151014	LMNA	Known	Cluster3	CID2969
CID151014	TSHR	Known	Cluster3	CID2969
CID151014	PPARG	Known	Cluster3	CID2969
CID151014	PPARD	Known	Cluster3	CID2969
CID151014	PPARA	Known	Cluster3	CID2969
CID151014	OXER1	Predicted	Cluster3	CID2969
CID151014	PTPN1	Known	Cluster3	CID2969
CID151014	MAPT	Known	Cluster3	CID2969
CID151014	FABP1	Known	Cluster3	CID2969
CID151014	CYP3A4	Known	Cluster3	CID2969
CID151014	TDP1	Known	Cluster3	CID2969
CID151014	PTGIR	Predicted	Cluster3	CID2969
CID151014	FABP3	Known	Cluster3	CID2969
CID151014	MPEG1	Predicted	Cluster3	CID2969
CID151014	ALOX15	Known	Cluster3	CID2969
CID151014	NFKB1	Known	Cluster3	CID2969
CID151014	SMN1	Known	Cluster3	CID2969
CID151014	FAAH	Known	Cluster3	CID2969
CID151014	ALOX5	Known	Cluster3	CID2969
CID10081437	LMNA	Known	Cluster2	CID8207
CID10081437	PTPN1	Known	Cluster2	CID8207
CID10081437	MAPT	Known	Cluster2	CID8207
CID10081437	CYP3A4	Known	Cluster2	CID8207
CID10081437	TSHR	Known	Cluster2	CID8207
CID10081437	SMN1	Known	Cluster2	CID8207
CID10081437	RAB9A	Known	Cluster2	CID8207
CID10081437	GPBAR1	Predicted	Cluster2	CID8207
CID10081437	CYP19A1	Known	Cluster2	CID8207
CID10081437	NPC1	Known	Cluster2	CID8207
CID10081437	TNF	Predicted	Cluster2	CID8207
CID10081437	KMT2A	Known	Cluster2	CID8207
CID10081437	AKR1B10	Predicted	Cluster2	CID8207
CID10081437	TDP1	Known	Cluster2	CID8207
CID10081437	HTT	Known	Cluster2	CID8207
CID10081437	NPSR1	Known	Cluster2	CID8207
CID10081437	NFKB1	Known	Cluster2	CID8207
CID10081437	HSD11B1	Predicted	Cluster2	CID8207
CID10081437	ALDH1A1	Known	Cluster2	CID8207
CID10081437	HMGCR	Predicted	Cluster2	CID8207
CID10375422	LMNA	Known	Cluster1	CID12050842
CID10375422	PTPN1	Known	Cluster1	CID12050842
CID10375422	MAPT	Known	Cluster1	CID12050842
CID10375422	CYP3A4	Known	Cluster1	CID12050842
CID10375422	TSHR	Known	Cluster1	CID12050842
CID10375422	SMN1	Known	Cluster1	CID12050842
CID10375422	RAB9A	Known	Cluster1	CID12050842
CID10375422	CYP19A1	Known	Cluster1	CID12050842
CID10375422	NPC1	Known	Cluster1	CID12050842
CID10375422	KMT2A	Known	Cluster1	CID12050842
CID10375422	GPBAR1	Predicted	Cluster1	CID12050842
CID10375422	AKR1B10	Predicted	Cluster1	CID12050842
CID10375422	TDP1	Known	Cluster1	CID12050842
CID10375422	NFKB1	Known	Cluster1	CID12050842
CID10375422	ALDH1A1	Known	Cluster1	CID12050842
CID10375422	HTT	Known	Cluster1	CID12050842
CID10375422	TNF	Predicted	Cluster1	CID12050842
CID10375422	NPSR1	Known	Cluster1	CID12050842
CID10375422	TP53	Known	Cluster1	CID12050842
CID10375422	RELA	Predicted	Cluster1	CID12050842
CID9841735	PTPN1	Known	Cluster1	CID12050842
CID9841735	GPBAR1	Predicted	Cluster1	CID12050842
CID9841735	LMNA	Known	Cluster1	CID12050842
CID9841735	MAPT	Known	Cluster1	CID12050842
CID9841735	HSD11B1	Predicted	Cluster1	CID12050842
CID9841735	TSHR	Known	Cluster1	CID12050842
CID9841735	TNF	Predicted	Cluster1	CID12050842
CID9841735	CYP3A4	Known	Cluster1	CID12050842
CID9841735	SMN1	Known	Cluster1	CID12050842
CID9841735	RAB9A	Known	Cluster1	CID12050842
CID9841735	SHBG	Predicted	Cluster1	CID12050842
CID9841735	ALOX5	Known	Cluster1	CID12050842
CID9841735	CYP19A1	Known	Cluster1	CID12050842
CID9841735	CES2	Predicted	Cluster1	CID12050842
CID9841735	NPC1	Known	Cluster1	CID12050842
CID9841735	AKR1B10	Predicted	Cluster1	CID12050842
CID9841735	CES1	Predicted	Cluster1	CID12050842
CID9841735	PTPN2	Predicted	Cluster1	CID12050842
CID9841735	ALDH1A1	Known	Cluster1	CID12050842
CID9841735	MPEG1	Predicted	Cluster1	CID12050842
CID65238	CYP3A4	Known	Cluster4	CID7410
CID65238	MAPT	Known	Cluster4	CID7410
CID65238	LMNA	Known	Cluster4	CID7410
CID65238	TDP1	Known	Cluster4	CID7410
CID65238	BACE1	Known	Cluster4	CID7410
CID65238	AKR1B1	Known	Cluster4	CID7410
CID65238	RAB9A	Known	Cluster4	CID7410
CID65238	SMN1	Known	Cluster4	CID7410
CID65238	F10	Predicted	Cluster4	CID7410
CID65238	NPC1	Known	Cluster4	CID7410
CID65238	POLB	Known	Cluster4	CID7410
CID65238	HSP90AA1	Predicted	Cluster4	CID7410
CID65238	APEX1	Predicted	Cluster4	CID7410
CID65238	TSHR	Known	Cluster4	CID7410
CID65238	CA1	Known	Cluster4	CID7410
CID65238	KDM4E	Known	Cluster4	CID7410
CID65238	CA9	Known	Cluster4	CID7410
CID65238	IL2	Predicted	Cluster4	CID7410
CID65238	CYP19A1	Known	Cluster4	CID7410
CID65238	L3MBTL1	Predicted	Cluster4	CID7410
CID5281045	ITGA4	Predicted	Cluster1	CID12050842
CID5281045	PTPN1	Known	Cluster1	CID12050842
CID5281045	LMNA	Known	Cluster1	CID12050842
CID5281045	MAPT	Known	Cluster1	CID12050842
CID5281045	CYP3A4	Known	Cluster1	CID12050842
CID5281045	S1PR4	Predicted	Cluster1	CID12050842
CID5281045	TSHR	Known	Cluster1	CID12050842
CID5281045	SMN1	Known	Cluster1	CID12050842
CID5281045	RAB9A	Known	Cluster1	CID12050842
CID5281045	XBP1	Predicted	Cluster1	CID12050842
CID5281045	NPC1	Known	Cluster1	CID12050842
CID5281045	TRPA1	Known	Cluster1	CID12050842
CID5281045	CYP19A1	Known	Cluster1	CID12050842
CID5281045	HTT	Known	Cluster1	CID12050842
CID5281045	GPR55	Predicted	Cluster1	CID12050842
CID5281045	S1PR1	Predicted	Cluster1	CID12050842
CID5281045	ALDH1A1	Known	Cluster1	CID12050842
CID5281045	TDP1	Known	Cluster1	CID12050842
CID5281045	KMT2A	Known	Cluster1	CID12050842
CID5281045	GPBAR1	Predicted	Cluster1	CID12050842
CID5281555	ITGA4	Predicted	Cluster1	CID12050842
CID5281555	PTPN1	Known	Cluster1	CID12050842
CID5281555	LMNA	Known	Cluster1	CID12050842
CID5281555	MAPT	Known	Cluster1	CID12050842
CID5281555	CYP3A4	Known	Cluster1	CID12050842
CID5281555	TSHR	Known	Cluster1	CID12050842
CID5281555	S1PR4	Predicted	Cluster1	CID12050842
CID5281555	SMN1	Known	Cluster1	CID12050842
CID5281555	RAB9A	Known	Cluster1	CID12050842
CID5281555	XBP1	Predicted	Cluster1	CID12050842
CID5281555	NPC1	Known	Cluster1	CID12050842
CID5281555	ALDH1A1	Known	Cluster1	CID12050842
CID5281555	CYP19A1	Known	Cluster1	CID12050842
CID5281555	TRPA1	Known	Cluster1	CID12050842
CID5281555	HTT	Known	Cluster1	CID12050842
CID5281555	GPR55	Predicted	Cluster1	CID12050842
CID5281555	TDP1	Known	Cluster1	CID12050842
CID5281555	S1PR1	Predicted	Cluster1	CID12050842
CID5281555	KMT2A	Known	Cluster1	CID12050842
CID5281555	TP53	Known	Cluster1	CID12050842
CID73330	CYP3A4	Known	Cluster1	CID12050842
CID73330	MAPT	Known	Cluster1	CID12050842
CID73330	LMNA	Known	Cluster1	CID12050842
CID73330	TDP1	Known	Cluster1	CID12050842
CID73330	BACE1	Known	Cluster1	CID12050842
CID73330	AKR1B1	Known	Cluster1	CID12050842
CID73330	RAB9A	Known	Cluster1	CID12050842
CID73330	SMN1	Known	Cluster1	CID12050842
CID73330	F10	Predicted	Cluster1	CID12050842
CID73330	NPC1	Known	Cluster1	CID12050842
CID73330	POLB	Known	Cluster1	CID12050842
CID73330	HSP90AA1	Predicted	Cluster1	CID12050842
CID73330	APEX1	Predicted	Cluster1	CID12050842
CID73330	TSHR	Known	Cluster1	CID12050842
CID73330	CA1	Known	Cluster1	CID12050842
CID73330	KDM4E	Known	Cluster1	CID12050842
CID73330	CA9	Known	Cluster1	CID12050842
CID73330	IL2	Predicted	Cluster1	CID12050842
CID73330	CYP19A1	Known	Cluster1	CID12050842
CID73330	L3MBTL1	Predicted	Cluster1	CID12050842
CID9918701	CYP3A4	Known	Cluster1	CID12050842
CID9918701	MAPT	Known	Cluster1	CID12050842
CID9918701	LMNA	Known	Cluster1	CID12050842
CID9918701	TDP1	Known	Cluster1	CID12050842
CID9918701	BACE1	Known	Cluster1	CID12050842
CID9918701	AKR1B1	Known	Cluster1	CID12050842
CID9918701	RAB9A	Known	Cluster1	CID12050842
CID9918701	SMN1	Known	Cluster1	CID12050842
CID9918701	F10	Predicted	Cluster1	CID12050842
CID9918701	NPC1	Known	Cluster1	CID12050842
CID9918701	POLB	Known	Cluster1	CID12050842
CID9918701	HSP90AA1	Predicted	Cluster1	CID12050842
CID9918701	APEX1	Predicted	Cluster1	CID12050842
CID9918701	TSHR	Known	Cluster1	CID12050842
CID9918701	CA1	Known	Cluster1	CID12050842
CID9918701	KDM4E	Known	Cluster1	CID12050842
CID9918701	CA9	Known	Cluster1	CID12050842
CID9918701	IL2	Predicted	Cluster1	CID12050842
CID9918701	CYP19A1	Known	Cluster1	CID12050842
CID9918701	L3MBTL1	Predicted	Cluster1	CID12050842
CID73178	CYP3A4	Known	Cluster1	CID12050842
CID73178	MAPT	Known	Cluster1	CID12050842
CID73178	LMNA	Known	Cluster1	CID12050842
CID73178	TDP1	Known	Cluster1	CID12050842
CID73178	BACE1	Known	Cluster1	CID12050842
CID73178	AKR1B1	Known	Cluster1	CID12050842
CID73178	RAB9A	Known	Cluster1	CID12050842
CID73178	SMN1	Known	Cluster1	CID12050842
CID73178	F10	Predicted	Cluster1	CID12050842
CID73178	NPC1	Known	Cluster1	CID12050842
CID73178	POLB	Known	Cluster1	CID12050842
CID73178	HSP90AA1	Predicted	Cluster1	CID12050842
CID73178	APEX1	Predicted	Cluster1	CID12050842
CID73178	TSHR	Known	Cluster1	CID12050842
CID73178	CA1	Known	Cluster1	CID12050842
CID73178	KDM4E	Known	Cluster1	CID12050842
CID73178	IL2	Predicted	Cluster1	CID12050842
CID73178	CA9	Known	Cluster1	CID12050842
CID73178	CYP19A1	Known	Cluster1	CID12050842
CID73178	L3MBTL1	Predicted	Cluster1	CID12050842
CID5322038	MAPT	Known	Cluster1	CID12050842
CID5322038	CYP3A4	Known	Cluster1	CID12050842
CID5322038	TDP1	Known	Cluster1	CID12050842
CID5322038	LMNA	Known	Cluster1	CID12050842
CID5322038	BACE1	Known	Cluster1	CID12050842
CID5322038	AKR1B1	Known	Cluster1	CID12050842
CID5322038	RAB9A	Known	Cluster1	CID12050842
CID5322038	SMN1	Known	Cluster1	CID12050842
CID5322038	HSP90AA1	Predicted	Cluster1	CID12050842
CID5322038	NPC1	Known	Cluster1	CID12050842
CID5322038	POLB	Known	Cluster1	CID12050842
CID5322038	TSHR	Known	Cluster1	CID12050842
CID5322038	F10	Predicted	Cluster1	CID12050842
CID5322038	APEX1	Predicted	Cluster1	CID12050842
CID5322038	KDM4E	Known	Cluster1	CID12050842
CID5322038	IL2	Predicted	Cluster1	CID12050842
CID5322038	L3MBTL1	Predicted	Cluster1	CID12050842
CID5322038	CA1	Known	Cluster1	CID12050842
CID5322038	CYP19A1	Known	Cluster1	CID12050842
CID5322038	PTPN1	Known	Cluster1	CID12050842
CID452707	CYP3A4	Known	Cluster1	CID12050842
CID452707	MAPT	Known	Cluster1	CID12050842
CID452707	LMNA	Known	Cluster1	CID12050842
CID452707	TDP1	Known	Cluster1	CID12050842
CID452707	BACE1	Known	Cluster1	CID12050842
CID452707	AKR1B1	Known	Cluster1	CID12050842
CID452707	RAB9A	Known	Cluster1	CID12050842
CID452707	SMN1	Known	Cluster1	CID12050842
CID452707	F10	Predicted	Cluster1	CID12050842
CID452707	NPC1	Known	Cluster1	CID12050842
CID452707	POLB	Known	Cluster1	CID12050842
CID452707	HSP90AA1	Predicted	Cluster1	CID12050842
CID452707	APEX1	Predicted	Cluster1	CID12050842
CID452707	TSHR	Known	Cluster1	CID12050842
CID452707	CA1	Known	Cluster1	CID12050842
CID452707	KDM4E	Known	Cluster1	CID12050842
CID452707	IL2	Predicted	Cluster1	CID12050842
CID452707	CA9	Known	Cluster1	CID12050842
CID452707	CYP19A1	Known	Cluster1	CID12050842
CID452707	L3MBTL1	Predicted	Cluster1	CID12050842
CID32735	PTPN1	Known	Cluster3	CID2969
CID32735	TSHR	Known	Cluster3	CID2969
CID32735	LMNA	Known	Cluster3	CID2969
CID32735	GPBAR1	Predicted	Cluster3	CID2969
CID32735	TNF	Predicted	Cluster3	CID2969
CID32735	CYP3A4	Known	Cluster3	CID2969
CID32735	MAPT	Known	Cluster3	CID2969
CID32735	SHBG	Predicted	Cluster3	CID2969
CID32735	SMN1	Known	Cluster3	CID2969
CID32735	CYP19A1	Known	Cluster3	CID2969
CID32735	HSD11B1	Predicted	Cluster3	CID2969
CID32735	ALOX5	Known	Cluster3	CID2969
CID32735	ALDH1A1	Known	Cluster3	CID2969
CID32735	CTSD	Predicted	Cluster3	CID2969
CID32735	RAB9A	Known	Cluster3	CID2969
CID32735	MAPK1	Known	Cluster3	CID2969
CID32735	KMT2A	Known	Cluster3	CID2969
CID32735	NPSR1	Known	Cluster3	CID2969
CID32735	TDP1	Known	Cluster3	CID2969
CID32735	TRPV1	Known	Cluster3	CID2969
CID5364599	TSHR	Known	Cluster3	CID2969
CID5364599	MPEG1	Predicted	Cluster3	CID2969
CID5364599	FAAH	Known	Cluster3	CID2969
CID5364599	HMGCR	Predicted	Cluster3	CID2969
CID5364599	TRPV1	Known	Cluster3	CID2969
CID5364599	ALOX5	Known	Cluster3	CID2969
CID5364599	CNR2	Predicted	Cluster3	CID2969
CID5364599	LMNA	Known	Cluster3	CID2969
CID5364599	CNR1	Predicted	Cluster3	CID2969
CID5364599	PPARG	Known	Cluster3	CID2969
CID5364599	FABP3	Known	Cluster3	CID2969
CID5364599	PPARA	Known	Cluster3	CID2969
CID5364599	FNTA	Predicted	Cluster3	CID2969
CID5364599	PPARD	Known	Cluster3	CID2969
CID5364599	CCR5	Predicted	Cluster3	CID2969
CID5364599	MAPT	Known	Cluster3	CID2969
CID5364599	CYP3A4	Known	Cluster3	CID2969
CID5364599	ALDH1A1	Known	Cluster3	CID2969
CID5364599	PTPN1	Known	Cluster3	CID2969
CID5364599	OXER1	Predicted	Cluster3	CID2969
CID78147	MAPT	Known	Cluster4	CID7410
CID78147	MAOA	Known	Cluster4	CID7410
CID78147	TSHR	Known	Cluster4	CID7410
CID78147	BCL2	Predicted	Cluster4	CID7410
CID78147	PTPN1	Known	Cluster4	CID7410
CID78147	KMT2A	Known	Cluster4	CID7410
CID78147	ALDH1A1	Known	Cluster4	CID7410
CID78147	CYP3A4	Known	Cluster4	CID7410
CID78147	RAB9A	Known	Cluster4	CID7410
CID78147	NPC1	Known	Cluster4	CID7410
CID78147	CDC25B	Predicted	Cluster4	CID7410
CID78147	HPGD	Known	Cluster4	CID7410
CID78147	LMNA	Known	Cluster4	CID7410
CID78147	TP53	Known	Cluster4	CID7410
CID78147	ELANE	Predicted	Cluster4	CID7410
CID78147	MAPK1	Known	Cluster4	CID7410
CID78147	MCL1	Predicted	Cluster4	CID7410
CID78147	CYP1A2	Known	Cluster4	CID7410
CID78147	ALOX15	Known	Cluster4	CID7410
CID78147	TDP1	Known	Cluster4	CID7410
CID8559	LMNA	Known	Cluster4	CID7410
CID8559	TSHR	Known	Cluster4	CID7410
CID8559	ALDH1A1	Known	Cluster4	CID7410
CID8559	MAPT	Known	Cluster4	CID7410
CID8559	CYP3A4	Known	Cluster4	CID7410
CID8559	IDO1	Predicted	Cluster4	CID7410
CID8559	CDC25B	Predicted	Cluster4	CID7410
CID8559	TP53	Known	Cluster4	CID7410
CID8559	BCL2	Predicted	Cluster4	CID7410
CID8559	SMN1	Known	Cluster4	CID7410
CID8559	CA2	Known	Cluster4	CID7410
CID8559	TDP1	Known	Cluster4	CID7410
CID8559	CA1	Known	Cluster4	CID7410
CID8559	MAPK1	Known	Cluster4	CID7410
CID8559	RAB9A	Known	Cluster4	CID7410
CID8559	CA9	Known	Cluster4	CID7410
CID8559	KMT2A	Known	Cluster4	CID7410
CID8559	NPC1	Known	Cluster4	CID7410
CID8559	PTPN1	Known	Cluster4	CID7410
CID8559	CA12	Known	Cluster4	CID7410
CID31405	CA1	Known	Cluster4	CID7410
CID31405	CA12	Known	Cluster4	CID7410
CID31405	CA14	Known	Cluster4	CID7410
CID31405	CA9	Known	Cluster4	CID7410
CID31405	CA7	Known	Cluster4	CID7410
CID31405	CA5A	Known	Cluster4	CID7410
CID31405	CA5B	Known	Cluster4	CID7410
CID31405	CA6	Known	Cluster4	CID7410
CID31405	CA4	Known	Cluster4	CID7410
CID31405	CA3	Known	Cluster4	CID7410
CID31405	GLA	Known	Cluster4	CID7410
CID31405	MB	Predicted	Cluster4	CID7410
CID31405	HSD17B10	Known	Cluster4	CID7410
CID31405	TSHR	Known	Cluster4	CID7410
CID31405	HPGD	Known	Cluster4	CID7410
CID31405	CA13	Known	Cluster4	CID7410
CID31405	CYP3A4	Known	Cluster4	CID7410
CID31405	LMNA	Known	Cluster4	CID7410
CID31405	KMT2A	Known	Cluster4	CID7410
CID31405	MAPT	Known	Cluster4	CID7410
CID31405	CA2	Known	Cluster4	CID7410
CID521314	PTPN1	Known	Cluster2	CID8207
CID521314	TSHR	Known	Cluster2	CID8207
CID521314	LMNA	Known	Cluster2	CID8207
CID521314	CYP3A4	Known	Cluster2	CID8207
CID521314	GPBAR1	Predicted	Cluster2	CID8207
CID521314	MAPT	Known	Cluster2	CID8207
CID521314	HSD11B1	Predicted	Cluster2	CID8207
CID521314	SHBG	Predicted	Cluster2	CID8207
CID521314	SMN1	Known	Cluster2	CID8207
CID521314	RAB9A	Known	Cluster2	CID8207
CID521314	CYP19A1	Known	Cluster2	CID8207
CID521314	TDP1	Known	Cluster2	CID8207
CID521314	TNF	Predicted	Cluster2	CID8207
CID521314	NPC1	Known	Cluster2	CID8207
CID521314	ALDH1A1	Known	Cluster2	CID8207
CID521314	SLCO1B3	Predicted	Cluster2	CID8207
CID521314	SLCO1B1	Predicted	Cluster2	CID8207
CID521314	KMT2A	Known	Cluster2	CID8207
CID521314	MAPK1	Known	Cluster2	CID8207
CID521314	ACHE	Known	Cluster2	CID8207
CID7918	LMNA	Known	Cluster4	CID7410
CID7918	CYP3A4	Known	Cluster4	CID7410
CID7918	TSHR	Known	Cluster4	CID7410
CID7918	MAPT	Known	Cluster4	CID7410
CID7918	ALDH1A1	Known	Cluster4	CID7410
CID7918	SMN1	Known	Cluster4	CID7410
CID7918	CA9	Known	Cluster4	CID7410
CID7918	TDP1	Known	Cluster4	CID7410
CID7918	KMT2A	Known	Cluster4	CID7410
CID7918	RAB9A	Known	Cluster4	CID7410
CID7918	CA1	Known	Cluster4	CID7410
CID7918	TP53	Known	Cluster4	CID7410
CID7918	NPC1	Known	Cluster4	CID7410
CID7918	MAPK1	Known	Cluster4	CID7410
CID7918	CA12	Known	Cluster4	CID7410
CID7918	CELA1	Predicted	Cluster4	CID7410
CID7918	CYP19A1	Known	Cluster4	CID7410
CID7918	ABCG2	Known	Cluster4	CID7410
CID7918	CA2	Known	Cluster4	CID7410
CID7918	KDM4E	Known	Cluster4	CID7410
CID544165	NR1H3	Predicted	Cluster2	CID8207
CID544165	PTPN1	Known	Cluster2	CID8207
CID544165	LMNA	Known	Cluster2	CID8207
CID544165	PRKCD	Predicted	Cluster2	CID8207
CID544165	GPBAR1	Predicted	Cluster2	CID8207
CID544165	TSHR	Known	Cluster2	CID8207
CID544165	MAPT	Known	Cluster2	CID8207
CID544165	CYP3A4	Known	Cluster2	CID8207
CID544165	HSD11B1	Predicted	Cluster2	CID8207
CID544165	RAB9A	Known	Cluster2	CID8207
CID544165	PRKCA	Predicted	Cluster2	CID8207
CID544165	NPC1	Known	Cluster2	CID8207
CID544165	SMN1	Known	Cluster2	CID8207
CID544165	ESR1	Known	Cluster2	CID8207
CID544165	SHBG	Predicted	Cluster2	CID8207
CID544165	NPSR1	Known	Cluster2	CID8207
CID544165	CYP19A1	Known	Cluster2	CID8207
CID544165	ESR2	Known	Cluster2	CID8207
CID544165	TNF	Predicted	Cluster2	CID8207
CID544165	TDP1	Known	Cluster2	CID8207
CID24990947	PTPN1	Known	Cluster1	CID12050842
CID24990947	LMNA	Known	Cluster1	CID12050842
CID24990947	TNF	Predicted	Cluster1	CID12050842
CID24990947	GPBAR1	Predicted	Cluster1	CID12050842
CID24990947	HSD11B1	Predicted	Cluster1	CID12050842
CID24990947	MAPT	Known	Cluster1	CID12050842
CID24990947	TSHR	Known	Cluster1	CID12050842
CID24990947	CYP3A4	Known	Cluster1	CID12050842
CID24990947	SMN1	Known	Cluster1	CID12050842
CID24990947	AKR1B10	Predicted	Cluster1	CID12050842
CID24990947	PTPN2	Predicted	Cluster1	CID12050842
CID24990947	HSD11B2	Predicted	Cluster1	CID12050842
CID24990947	RAB9A	Known	Cluster1	CID12050842
CID24990947	SHBG	Predicted	Cluster1	CID12050842
CID24990947	CYP19A1	Known	Cluster1	CID12050842
CID24990947	ALOX5	Known	Cluster1	CID12050842
CID24990947	SLCO1B3	Predicted	Cluster1	CID12050842
CID24990947	SLCO1B1	Predicted	Cluster1	CID12050842
CID24990947	TDP1	Known	Cluster1	CID12050842
CID24990947	NPC1	Known	Cluster1	CID12050842
CID19854132	TSHR	Known	Cluster4	CID7410
CID19854132	TRPA1	Known	Cluster4	CID7410
CID19854132	CYP3A4	Known	Cluster4	CID7410
CID19854132	ALDH1A1	Known	Cluster4	CID7410
CID19854132	MAPT	Known	Cluster4	CID7410
CID19854132	MAOA	Known	Cluster4	CID7410
CID19854132	CNR2	Predicted	Cluster4	CID7410
CID19854132	TP53	Known	Cluster4	CID7410
CID19854132	HPGD	Known	Cluster4	CID7410
CID19854132	ALOX5	Known	Cluster4	CID7410
CID19854132	LMNA	Known	Cluster4	CID7410
CID19854132	CNR1	Predicted	Cluster4	CID7410
CID19854132	KMT2A	Known	Cluster4	CID7410
CID19854132	ALOX15	Known	Cluster4	CID7410
CID19854132	TDP1	Known	Cluster4	CID7410
CID19854132	PTPN1	Known	Cluster4	CID7410
CID19854132	ABCG2	Known	Cluster4	CID7410
CID19854132	ACHE	Known	Cluster4	CID7410
CID19854132	MAPK1	Known	Cluster4	CID7410
CID19854132	RAB9A	Known	Cluster4	CID7410
CID13250	MAPT	Known	Cluster4	CID7410
CID13250	LMNA	Known	Cluster4	CID7410
CID13250	CYP3A4	Known	Cluster4	CID7410
CID13250	CA9	Known	Cluster4	CID7410
CID13250	CA1	Known	Cluster4	CID7410
CID13250	TDP1	Known	Cluster4	CID7410
CID13250	CA12	Known	Cluster4	CID7410
CID13250	CA2	Known	Cluster4	CID7410
CID13250	CA7	Known	Cluster4	CID7410
CID13250	CA14	Known	Cluster4	CID7410
CID13250	TSHR	Known	Cluster4	CID7410
CID13250	BACE1	Known	Cluster4	CID7410
CID13250	ALDH1A1	Known	Cluster4	CID7410
CID13250	ABCG2	Known	Cluster4	CID7410
CID13250	RAB9A	Known	Cluster4	CID7410
CID13250	CYP19A1	Known	Cluster4	CID7410
CID13250	KDM4E	Known	Cluster4	CID7410
CID13250	KMT2A	Known	Cluster4	CID7410
CID13250	NPC1	Known	Cluster4	CID7410
CID13250	MAOA	Known	Cluster4	CID7410
CID53463552	PTPN1	Known	Cluster1	CID12050842
CID53463552	GPBAR1	Predicted	Cluster1	CID12050842
CID53463552	LMNA	Known	Cluster1	CID12050842
CID53463552	MAPT	Known	Cluster1	CID12050842
CID53463552	HSD11B1	Predicted	Cluster1	CID12050842
CID53463552	TSHR	Known	Cluster1	CID12050842
CID53463552	TNF	Predicted	Cluster1	CID12050842
CID53463552	CYP3A4	Known	Cluster1	CID12050842
CID53463552	SMN1	Known	Cluster1	CID12050842
CID53463552	RAB9A	Known	Cluster1	CID12050842
CID53463552	SHBG	Predicted	Cluster1	CID12050842
CID53463552	ALOX5	Known	Cluster1	CID12050842
CID53463552	CYP19A1	Known	Cluster1	CID12050842
CID53463552	CES2	Predicted	Cluster1	CID12050842
CID53463552	NPC1	Known	Cluster1	CID12050842
CID53463552	AKR1B10	Predicted	Cluster1	CID12050842
CID53463552	CES1	Predicted	Cluster1	CID12050842
CID53463552	PTPN2	Predicted	Cluster1	CID12050842
CID53463552	ALDH1A1	Known	Cluster1	CID12050842
CID53463552	MPEG1	Predicted	Cluster1	CID12050842
CID73981645	LMNA	Known	Cluster4	CID7410
CID73981645	PTPN1	Known	Cluster4	CID7410
CID73981645	TSHR	Known	Cluster4	CID7410
CID73981645	CYP3A4	Known	Cluster4	CID7410
CID73981645	RAB9A	Known	Cluster4	CID7410
CID73981645	MAPT	Known	Cluster4	CID7410
CID73981645	SMN1	Known	Cluster4	CID7410
CID73981645	NPC1	Known	Cluster4	CID7410
CID73981645	GPBAR1	Predicted	Cluster4	CID7410
CID73981645	HSP90AA1	Predicted	Cluster4	CID7410
CID73981645	TDP1	Known	Cluster4	CID7410
CID73981645	HSD11B1	Predicted	Cluster4	CID7410
CID73981645	AKR1B10	Predicted	Cluster4	CID7410
CID73981645	AKR1B1	Known	Cluster4	CID7410
CID73981645	CYP19A1	Known	Cluster4	CID7410
CID73981645	TNF	Predicted	Cluster4	CID7410
CID73981645	L3MBTL1	Predicted	Cluster4	CID7410
CID73981645	KMT2A	Known	Cluster4	CID7410
CID73981645	NPSR1	Known	Cluster4	CID7410
CID73981645	HTT	Known	Cluster4	CID7410
CID425990	LMNA	Known	Cluster1	CID12050842
CID425990	RAB9A	Known	Cluster1	CID12050842
CID425990	TSHR	Known	Cluster1	CID12050842
CID425990	MAPT	Known	Cluster1	CID12050842
CID425990	CYP3A4	Known	Cluster1	CID12050842
CID425990	PTPN1	Known	Cluster1	CID12050842
CID425990	HSP90AA1	Predicted	Cluster1	CID12050842
CID425990	NPC1	Known	Cluster1	CID12050842
CID425990	SMN1	Known	Cluster1	CID12050842
CID425990	TDP1	Known	Cluster1	CID12050842
CID425990	AKR1B1	Known	Cluster1	CID12050842
CID425990	IL2	Predicted	Cluster1	CID12050842
CID425990	GPBAR1	Predicted	Cluster1	CID12050842
CID425990	L3MBTL1	Predicted	Cluster1	CID12050842
CID425990	CYP19A1	Known	Cluster1	CID12050842
CID425990	TP53	Known	Cluster1	CID12050842
CID425990	POLB	Known	Cluster1	CID12050842
CID425990	TNF	Predicted	Cluster1	CID12050842
CID425990	ALDH1A1	Known	Cluster1	CID12050842
CID425990	KMT2A	Known	Cluster1	CID12050842
CID12300	LMNA	Known	Cluster3	CID2969
CID12300	TSHR	Known	Cluster3	CID2969
CID12300	HMGCR	Predicted	Cluster3	CID2969
CID12300	HSD17B10	Known	Cluster3	CID2969
CID12300	PPARG	Known	Cluster3	CID2969
CID12300	OXER1	Predicted	Cluster3	CID2969
CID12300	PPARD	Known	Cluster3	CID2969
CID12300	PPARA	Known	Cluster3	CID2969
CID12300	MAPT	Known	Cluster3	CID2969
CID12300	CYP3A4	Known	Cluster3	CID2969
CID12300	SMN1	Known	Cluster3	CID2969
CID12300	TDP1	Known	Cluster3	CID2969
CID12300	ALDH1A1	Known	Cluster3	CID2969
CID12300	PTPN1	Known	Cluster3	CID2969
CID12300	NFKB1	Known	Cluster3	CID2969
CID12300	NPSR1	Known	Cluster3	CID2969
CID12300	CYP19A1	Known	Cluster3	CID2969
CID12300	MAPK1	Known	Cluster3	CID2969
CID12300	DNMT1	Predicted	Cluster3	CID2969
CID12300	KMT2A	Known	Cluster3	CID2969
CID429559	LMNA	Known	Cluster1	CID12050842
CID429559	RAB9A	Known	Cluster1	CID12050842
CID429559	MAPT	Known	Cluster1	CID12050842
CID429559	CYP3A4	Known	Cluster1	CID12050842
CID429559	HSP90AA1	Predicted	Cluster1	CID12050842
CID429559	PTPN1	Known	Cluster1	CID12050842
CID429559	NPC1	Known	Cluster1	CID12050842
CID429559	TSHR	Known	Cluster1	CID12050842
CID429559	SMN1	Known	Cluster1	CID12050842
CID429559	TDP1	Known	Cluster1	CID12050842
CID429559	AKR1B1	Known	Cluster1	CID12050842
CID429559	IL2	Predicted	Cluster1	CID12050842
CID429559	CA1	Known	Cluster1	CID12050842
CID429559	POLB	Known	Cluster1	CID12050842
CID429559	CYP19A1	Known	Cluster1	CID12050842
CID429559	L3MBTL1	Predicted	Cluster1	CID12050842
CID429559	KMT2A	Known	Cluster1	CID12050842
CID429559	TNF	Predicted	Cluster1	CID12050842
CID429559	GPBAR1	Predicted	Cluster1	CID12050842
CID429559	TP53	Known	Cluster1	CID12050842
CID5352837	TSHR	Known	Cluster2	CID8207
CID5352837	LMNA	Known	Cluster2	CID8207
CID5352837	SMN1	Known	Cluster2	CID8207
CID5352837	CYP3A4	Known	Cluster2	CID8207
CID5352837	MAPT	Known	Cluster2	CID8207
CID5352837	ALDH1A1	Known	Cluster2	CID8207
CID5352837	CNR2	Predicted	Cluster2	CID8207
CID5352837	PPARG	Known	Cluster2	CID8207
CID5352837	CNR1	Predicted	Cluster2	CID8207
CID5352837	PTPN1	Known	Cluster2	CID8207
CID5352837	TRPV1	Known	Cluster2	CID8207
CID5352837	ALOX15	Known	Cluster2	CID8207
CID5352837	TP53	Known	Cluster2	CID8207
CID5352837	MAPK1	Known	Cluster2	CID8207
CID5352837	TDP1	Known	Cluster2	CID8207
CID5352837	FAAH	Known	Cluster2	CID8207
CID5352837	TAAR1	Known	Cluster2	CID8207
CID5352837	ACHE	Known	Cluster2	CID8207
CID5352837	KMT2A	Known	Cluster2	CID8207
CID5352837	ALOX5	Known	Cluster2	CID8207
CID141082	TSHR	Known	Cluster3	CID2969
CID141082	ALDH1A1	Known	Cluster3	CID2969
CID141082	CYP3A4	Known	Cluster3	CID2969
CID141082	TRPA1	Known	Cluster3	CID2969
CID141082	MAPT	Known	Cluster3	CID2969
CID141082	LMNA	Known	Cluster3	CID2969
CID141082	ALOX5	Known	Cluster3	CID2969
CID141082	CNR2	Predicted	Cluster3	CID2969
CID141082	TP53	Known	Cluster3	CID2969
CID141082	CNR1	Predicted	Cluster3	CID2969
CID141082	PTPN1	Known	Cluster3	CID2969
CID141082	CYP19A1	Known	Cluster3	CID2969
CID141082	SMN1	Known	Cluster3	CID2969
CID141082	ABCG2	Known	Cluster3	CID2969
CID141082	ALOX15	Known	Cluster3	CID2969
CID141082	KMT2A	Known	Cluster3	CID2969
CID141082	TDP1	Known	Cluster3	CID2969
CID141082	MAPK1	Known	Cluster3	CID2969
CID141082	RAB9A	Known	Cluster3	CID2969
CID141082	PPARG	Known	Cluster3	CID2969
CID14605160	LMNA	Known	Cluster1	CID12050842
CID14605160	MAPT	Known	Cluster1	CID12050842
CID14605160	PTPN1	Known	Cluster1	CID12050842
CID14605160	CYP3A4	Known	Cluster1	CID12050842
CID14605160	TDP1	Known	Cluster1	CID12050842
CID14605160	SMN1	Known	Cluster1	CID12050842
CID14605160	TSHR	Known	Cluster1	CID12050842
CID14605160	RAB9A	Known	Cluster1	CID12050842
CID14605160	BACE1	Known	Cluster1	CID12050842
CID14605160	NPC1	Known	Cluster1	CID12050842
CID14605160	AKR1B10	Predicted	Cluster1	CID12050842
CID14605160	KMT2A	Known	Cluster1	CID12050842
CID14605160	CYP19A1	Known	Cluster1	CID12050842
CID14605160	KDM4E	Known	Cluster1	CID12050842
CID14605160	AKR1B1	Known	Cluster1	CID12050842
CID14605160	CA1	Known	Cluster1	CID12050842
CID14605160	TP53	Known	Cluster1	CID12050842
CID14605160	ALDH1A1	Known	Cluster1	CID12050842
CID14605160	POLB	Known	Cluster1	CID12050842
CID14605160	MAPK1	Known	Cluster1	CID12050842
CID4486613	LMNA	Known	Cluster1	CID12050842
CID4486613	MAPT	Known	Cluster1	CID12050842
CID4486613	PTPN1	Known	Cluster1	CID12050842
CID4486613	CYP3A4	Known	Cluster1	CID12050842
CID4486613	TDP1	Known	Cluster1	CID12050842
CID4486613	SMN1	Known	Cluster1	CID12050842
CID4486613	TSHR	Known	Cluster1	CID12050842
CID4486613	RAB9A	Known	Cluster1	CID12050842
CID4486613	BACE1	Known	Cluster1	CID12050842
CID4486613	NPC1	Known	Cluster1	CID12050842
CID4486613	AKR1B10	Predicted	Cluster1	CID12050842
CID4486613	KMT2A	Known	Cluster1	CID12050842
CID4486613	CYP19A1	Known	Cluster1	CID12050842
CID4486613	KDM4E	Known	Cluster1	CID12050842
CID4486613	AKR1B1	Known	Cluster1	CID12050842
CID4486613	CA1	Known	Cluster1	CID12050842
CID4486613	TP53	Known	Cluster1	CID12050842
CID4486613	ALDH1A1	Known	Cluster1	CID12050842
CID4486613	POLB	Known	Cluster1	CID12050842
CID4486613	MAPK1	Known	Cluster1	CID12050842
CID13917511	CYP3A4	Known	Cluster1	CID12050842
CID13917511	MAPT	Known	Cluster1	CID12050842
CID13917511	LMNA	Known	Cluster1	CID12050842
CID13917511	TDP1	Known	Cluster1	CID12050842
CID13917511	BACE1	Known	Cluster1	CID12050842
CID13917511	AKR1B1	Known	Cluster1	CID12050842
CID13917511	RAB9A	Known	Cluster1	CID12050842
CID13917511	SMN1	Known	Cluster1	CID12050842
CID13917511	F10	Predicted	Cluster1	CID12050842
CID13917511	NPC1	Known	Cluster1	CID12050842
CID13917511	POLB	Known	Cluster1	CID12050842
CID13917511	HSP90AA1	Predicted	Cluster1	CID12050842
CID13917511	APEX1	Predicted	Cluster1	CID12050842
CID13917511	TSHR	Known	Cluster1	CID12050842
CID13917511	CA1	Known	Cluster1	CID12050842
CID13917511	KDM4E	Known	Cluster1	CID12050842
CID13917511	CA9	Known	Cluster1	CID12050842
CID13917511	IL2	Predicted	Cluster1	CID12050842
CID13917511	CYP19A1	Known	Cluster1	CID12050842
CID13917511	L3MBTL1	Predicted	Cluster1	CID12050842
CID492391	CYP3A4	Known	Cluster1	CID12050842
CID492391	MAPT	Known	Cluster1	CID12050842
CID492391	LMNA	Known	Cluster1	CID12050842
CID492391	TDP1	Known	Cluster1	CID12050842
CID492391	BACE1	Known	Cluster1	CID12050842
CID492391	AKR1B1	Known	Cluster1	CID12050842
CID492391	RAB9A	Known	Cluster1	CID12050842
CID492391	SMN1	Known	Cluster1	CID12050842
CID492391	F10	Predicted	Cluster1	CID12050842
CID492391	NPC1	Known	Cluster1	CID12050842
CID492391	HSP90AA1	Predicted	Cluster1	CID12050842
CID492391	POLB	Known	Cluster1	CID12050842
CID492391	APEX1	Predicted	Cluster1	CID12050842
CID492391	TSHR	Known	Cluster1	CID12050842
CID492391	CA1	Known	Cluster1	CID12050842
CID492391	KDM4E	Known	Cluster1	CID12050842
CID492391	CA9	Known	Cluster1	CID12050842
CID492391	IL2	Predicted	Cluster1	CID12050842
CID492391	L3MBTL1	Predicted	Cluster1	CID12050842
CID492391	CYP19A1	Known	Cluster1	CID12050842
CID157649	CYP3A4	Known	Cluster4	CID7410
CID157649	MAPT	Known	Cluster4	CID7410
CID157649	ABCG2	Known	Cluster4	CID7410
CID157649	ALDH1A1	Known	Cluster4	CID7410
CID157649	LMNA	Known	Cluster4	CID7410
CID157649	CA9	Known	Cluster4	CID7410
CID157649	BACE1	Known	Cluster4	CID7410
CID157649	CA13	Known	Cluster4	CID7410
CID157649	CA12	Known	Cluster4	CID7410
CID157649	TDP1	Known	Cluster4	CID7410
CID157649	ABCB1	Known	Cluster4	CID7410
CID157649	KMT2A	Known	Cluster4	CID7410
CID157649	CA1	Known	Cluster4	CID7410
CID157649	KDM4E	Known	Cluster4	CID7410
CID157649	SMN1	Known	Cluster4	CID7410
CID157649	SLCO2B1	Predicted	Cluster4	CID7410
CID157649	TSHR	Known	Cluster4	CID7410
CID157649	TP53	Known	Cluster4	CID7410
CID157649	NPC1	Known	Cluster4	CID7410
CID157649	CA7	Known	Cluster4	CID7410
CID5371904	ITGA4	Predicted	Cluster1	CID12050842
CID5371904	PTPN1	Known	Cluster1	CID12050842
CID5371904	LMNA	Known	Cluster1	CID12050842
CID5371904	MAPT	Known	Cluster1	CID12050842
CID5371904	CYP3A4	Known	Cluster1	CID12050842
CID5371904	TSHR	Known	Cluster1	CID12050842
CID5371904	S1PR4	Predicted	Cluster1	CID12050842
CID5371904	SMN1	Known	Cluster1	CID12050842
CID5371904	RAB9A	Known	Cluster1	CID12050842
CID5371904	XBP1	Predicted	Cluster1	CID12050842
CID5371904	NPC1	Known	Cluster1	CID12050842
CID5371904	ALDH1A1	Known	Cluster1	CID12050842
CID5371904	CYP19A1	Known	Cluster1	CID12050842
CID5371904	TRPA1	Known	Cluster1	CID12050842
CID5371904	HTT	Known	Cluster1	CID12050842
CID5371904	GPR55	Predicted	Cluster1	CID12050842
CID5371904	TDP1	Known	Cluster1	CID12050842
CID5371904	S1PR1	Predicted	Cluster1	CID12050842
CID5371904	KMT2A	Known	Cluster1	CID12050842
CID5371904	TP53	Known	Cluster1	CID12050842
CID5371264	ITGA4	Predicted	Cluster1	CID12050842
CID5371264	PTPN1	Known	Cluster1	CID12050842
CID5371264	LMNA	Known	Cluster1	CID12050842
CID5371264	MAPT	Known	Cluster1	CID12050842
CID5371264	CYP3A4	Known	Cluster1	CID12050842
CID5371264	S1PR4	Predicted	Cluster1	CID12050842
CID5371264	TSHR	Known	Cluster1	CID12050842
CID5371264	SMN1	Known	Cluster1	CID12050842
CID5371264	RAB9A	Known	Cluster1	CID12050842
CID5371264	XBP1	Predicted	Cluster1	CID12050842
CID5371264	NPC1	Known	Cluster1	CID12050842
CID5371264	TRPA1	Known	Cluster1	CID12050842
CID5371264	CYP19A1	Known	Cluster1	CID12050842
CID5371264	HTT	Known	Cluster1	CID12050842
CID5371264	GPR55	Predicted	Cluster1	CID12050842
CID5371264	S1PR1	Predicted	Cluster1	CID12050842
CID5371264	ALDH1A1	Known	Cluster1	CID12050842
CID5371264	TDP1	Known	Cluster1	CID12050842
CID5371264	KMT2A	Known	Cluster1	CID12050842
CID5371264	GPBAR1	Predicted	Cluster1	CID12050842
CID49771170	LMNA	Known	Cluster4	CID7410
CID49771170	CYP19A1	Known	Cluster4	CID7410
CID49771170	MAPT	Known	Cluster4	CID7410
CID49771170	CYP3A4	Known	Cluster4	CID7410
CID49771170	TSHR	Known	Cluster4	CID7410
CID49771170	ALDH1A1	Known	Cluster4	CID7410
CID49771170	ABCG2	Known	Cluster4	CID7410
CID49771170	RAB9A	Known	Cluster4	CID7410
CID49771170	PTPN1	Known	Cluster4	CID7410
CID49771170	SMN1	Known	Cluster4	CID7410
CID49771170	CYP2C19	Known	Cluster4	CID7410
CID49771170	TDP1	Known	Cluster4	CID7410
CID49771170	TP53	Known	Cluster4	CID7410
CID49771170	KMT2A	Known	Cluster4	CID7410
CID49771170	NPC1	Known	Cluster4	CID7410
CID49771170	ACHE	Known	Cluster4	CID7410
CID49771170	KDM4E	Known	Cluster4	CID7410
CID49771170	MAPK1	Known	Cluster4	CID7410
CID49771170	ALOX5	Known	Cluster4	CID7410
CID49771170	ALOX15	Known	Cluster4	CID7410
CID73157327	LMNA	Known	Cluster1	CID12050842
CID73157327	CYP3A4	Known	Cluster1	CID12050842
CID73157327	MAPT	Known	Cluster1	CID12050842
CID73157327	RAB9A	Known	Cluster1	CID12050842
CID73157327	TSHR	Known	Cluster1	CID12050842
CID73157327	PTPN1	Known	Cluster1	CID12050842
CID73157327	NPC1	Known	Cluster1	CID12050842
CID73157327	HSP90AA1	Predicted	Cluster1	CID12050842
CID73157327	SMN1	Known	Cluster1	CID12050842
CID73157327	TDP1	Known	Cluster1	CID12050842
CID73157327	AKR1B1	Known	Cluster1	CID12050842
CID73157327	IL2	Predicted	Cluster1	CID12050842
CID73157327	GPBAR1	Predicted	Cluster1	CID12050842
CID73157327	TP53	Known	Cluster1	CID12050842
CID73157327	CYP19A1	Known	Cluster1	CID12050842
CID73157327	L3MBTL1	Predicted	Cluster1	CID12050842
CID73157327	POLB	Known	Cluster1	CID12050842
CID73157327	KMT2A	Known	Cluster1	CID12050842
CID73157327	AKR1B10	Predicted	Cluster1	CID12050842
CID73157327	ALDH1A1	Known	Cluster1	CID12050842
CID5153915	CYP3A4	Known	Cluster1	CID12050842
CID5153915	MAPT	Known	Cluster1	CID12050842
CID5153915	LMNA	Known	Cluster1	CID12050842
CID5153915	TDP1	Known	Cluster1	CID12050842
CID5153915	BACE1	Known	Cluster1	CID12050842
CID5153915	AKR1B1	Known	Cluster1	CID12050842
CID5153915	RAB9A	Known	Cluster1	CID12050842
CID5153915	SMN1	Known	Cluster1	CID12050842
CID5153915	F10	Predicted	Cluster1	CID12050842
CID5153915	NPC1	Known	Cluster1	CID12050842
CID5153915	POLB	Known	Cluster1	CID12050842
CID5153915	HSP90AA1	Predicted	Cluster1	CID12050842
CID5153915	APEX1	Predicted	Cluster1	CID12050842
CID5153915	TSHR	Known	Cluster1	CID12050842
CID5153915	CA1	Known	Cluster1	CID12050842
CID5153915	KDM4E	Known	Cluster1	CID12050842
CID5153915	CA9	Known	Cluster1	CID12050842
CID5153915	IL2	Predicted	Cluster1	CID12050842
CID5153915	CYP19A1	Known	Cluster1	CID12050842
CID5153915	L3MBTL1	Predicted	Cluster1	CID12050842
CID5321018	LMNA	Known	Cluster3	CID2969
CID5321018	PTPN1	Known	Cluster3	CID2969
CID5321018	TSHR	Known	Cluster3	CID2969
CID5321018	MAPT	Known	Cluster3	CID2969
CID5321018	CYP3A4	Known	Cluster3	CID2969
CID5321018	SMN1	Known	Cluster3	CID2969
CID5321018	RAB9A	Known	Cluster3	CID2969
CID5321018	TDP1	Known	Cluster3	CID2969
CID5321018	KMT2A	Known	Cluster3	CID2969
CID5321018	ALDH1A1	Known	Cluster3	CID2969
CID5321018	NPC1	Known	Cluster3	CID2969
CID5321018	TP53	Known	Cluster3	CID2969
CID5321018	CYP19A1	Known	Cluster3	CID2969
CID5321018	AKR1B10	Predicted	Cluster3	CID2969
CID5321018	ACHE	Known	Cluster3	CID2969
CID5321018	GPBAR1	Predicted	Cluster3	CID2969
CID5321018	SLCO1B3	Predicted	Cluster3	CID2969
CID5321018	SLCO1B1	Predicted	Cluster3	CID2969
CID5321018	MAPK1	Known	Cluster3	CID2969
CID5321018	HSD11B1	Predicted	Cluster3	CID2969
CID5321038	HMGCR	Predicted	Cluster2	CID8207
CID5321038	DPP4	Predicted	Cluster2	CID8207
CID5321038	TSHR	Known	Cluster2	CID8207
CID5321038	LMNA	Known	Cluster2	CID8207
CID5321038	PTPN1	Known	Cluster2	CID8207
CID5321038	CYP3A4	Known	Cluster2	CID8207
CID5321038	MAPT	Known	Cluster2	CID8207
CID5321038	ALOX15	Known	Cluster2	CID8207
CID5321038	OPRK1	Known	Cluster2	CID8207
CID5321038	ALDH1A1	Known	Cluster2	CID8207
CID5321038	SMN1	Known	Cluster2	CID8207
CID5321038	PPARG	Known	Cluster2	CID8207
CID5321038	MAPK1	Known	Cluster2	CID8207
CID5321038	CNR2	Predicted	Cluster2	CID8207
CID5321038	TDP1	Known	Cluster2	CID8207
CID5321038	CYP19A1	Known	Cluster2	CID8207
CID5321038	TP53	Known	Cluster2	CID8207
CID5321038	CNR1	Predicted	Cluster2	CID8207
CID5321038	RAB9A	Known	Cluster2	CID8207
CID5321038	KMT2A	Known	Cluster2	CID8207
CID3080635	PTPN1	Known	Cluster2	CID8207
CID3080635	TSHR	Known	Cluster2	CID8207
CID3080635	LMNA	Known	Cluster2	CID8207
CID3080635	ESR1	Known	Cluster2	CID8207
CID3080635	MAPT	Known	Cluster2	CID8207
CID3080635	CYP3A4	Known	Cluster2	CID8207
CID3080635	TP53	Known	Cluster2	CID8207
CID3080635	MAPK1	Known	Cluster2	CID8207
CID3080635	NPC1	Known	Cluster2	CID8207
CID3080635	ESR2	Known	Cluster2	CID8207
CID3080635	EED	Predicted	Cluster2	CID8207
CID3080635	GPBAR1	Predicted	Cluster2	CID8207
CID3080635	RAB9A	Known	Cluster2	CID8207
CID3080635	ALDH1A1	Known	Cluster2	CID8207
CID3080635	CYP2A6	Known	Cluster2	CID8207
CID3080635	SLCO1B3	Predicted	Cluster2	CID8207
CID3080635	HSD11B1	Predicted	Cluster2	CID8207
CID3080635	SLCO1B1	Predicted	Cluster2	CID8207
CID3080635	TDP1	Known	Cluster2	CID8207
CID3080635	SMN1	Known	Cluster2	CID8207
CID100978860	CYP3A4	Known	Cluster1	CID12050842
CID100978860	MAPT	Known	Cluster1	CID12050842
CID100978860	LMNA	Known	Cluster1	CID12050842
CID100978860	TDP1	Known	Cluster1	CID12050842
CID100978860	ALDH1A1	Known	Cluster1	CID12050842
CID100978860	SMN1	Known	Cluster1	CID12050842
CID100978860	CYP19A1	Known	Cluster1	CID12050842
CID100978860	TSHR	Known	Cluster1	CID12050842
CID100978860	RAB9A	Known	Cluster1	CID12050842
CID100978860	PTPN1	Known	Cluster1	CID12050842
CID100978860	KMT2A	Known	Cluster1	CID12050842
CID100978860	MAPK1	Known	Cluster1	CID12050842
CID100978860	NPC1	Known	Cluster1	CID12050842
CID100978860	BACE1	Known	Cluster1	CID12050842
CID100978860	TP53	Known	Cluster1	CID12050842
CID100978860	ABCG2	Known	Cluster1	CID12050842
CID100978860	ALOX15	Known	Cluster1	CID12050842
CID100978860	ACHE	Known	Cluster1	CID12050842
CID100978860	KDM4E	Known	Cluster1	CID12050842
CID100978860	CA9	Known	Cluster1	CID12050842
CID100978861	CYP3A4	Known	Cluster1	CID12050842
CID100978861	MAPT	Known	Cluster1	CID12050842
CID100978861	LMNA	Known	Cluster1	CID12050842
CID100978861	ALDH1A1	Known	Cluster1	CID12050842
CID100978861	TDP1	Known	Cluster1	CID12050842
CID100978861	CYP19A1	Known	Cluster1	CID12050842
CID100978861	KMT2A	Known	Cluster1	CID12050842
CID100978861	RAB9A	Known	Cluster1	CID12050842
CID100978861	BACE1	Known	Cluster1	CID12050842
CID100978861	SMN1	Known	Cluster1	CID12050842
CID100978861	TSHR	Known	Cluster1	CID12050842
CID100978861	MAPK1	Known	Cluster1	CID12050842
CID100978861	PTPN1	Known	Cluster1	CID12050842
CID100978861	NPC1	Known	Cluster1	CID12050842
CID100978861	ABCG2	Known	Cluster1	CID12050842
CID100978861	ALOX15	Known	Cluster1	CID12050842
CID100978861	TP53	Known	Cluster1	CID12050842
CID100978861	KDM4E	Known	Cluster1	CID12050842
CID100978861	POLB	Known	Cluster1	CID12050842
CID100978861	ACHE	Known	Cluster1	CID12050842
CID5318734	PTPN1	Known	Cluster2	CID8207
CID5318734	LMNA	Known	Cluster2	CID8207
CID5318734	MAPT	Known	Cluster2	CID8207
CID5318734	TSHR	Known	Cluster2	CID8207
CID5318734	GPBAR1	Predicted	Cluster2	CID8207
CID5318734	CYP3A4	Known	Cluster2	CID8207
CID5318734	RAB9A	Known	Cluster2	CID8207
CID5318734	HSD11B1	Predicted	Cluster2	CID8207
CID5318734	NPC1	Known	Cluster2	CID8207
CID5318734	SMN1	Known	Cluster2	CID8207
CID5318734	SHBG	Predicted	Cluster2	CID8207
CID5318734	CYP19A1	Known	Cluster2	CID8207
CID5318734	TP53	Known	Cluster2	CID8207
CID5318734	KMT2A	Known	Cluster2	CID8207
CID5318734	AKR1B10	Predicted	Cluster2	CID8207
CID5318734	ACHE	Known	Cluster2	CID8207
CID5318734	MAPK1	Known	Cluster2	CID8207
CID5318734	TDP1	Known	Cluster2	CID8207
CID5318734	SLCO1B3	Predicted	Cluster2	CID8207
CID5318734	SLCO1B1	Predicted	Cluster2	CID8207
CID10483388	CYP3A4	Known	Cluster1	CID12050842
CID10483388	MAPT	Known	Cluster1	CID12050842
CID10483388	LMNA	Known	Cluster1	CID12050842
CID10483388	TDP1	Known	Cluster1	CID12050842
CID10483388	RAB9A	Known	Cluster1	CID12050842
CID10483388	BACE1	Known	Cluster1	CID12050842
CID10483388	NPC1	Known	Cluster1	CID12050842
CID10483388	SMN1	Known	Cluster1	CID12050842
CID10483388	ABCG2	Known	Cluster1	CID12050842
CID10483388	CYP19A1	Known	Cluster1	CID12050842
CID10483388	POLB	Known	Cluster1	CID12050842
CID10483388	PTPN1	Known	Cluster1	CID12050842
CID10483388	IL2	Predicted	Cluster1	CID12050842
CID10483388	AKR1B1	Known	Cluster1	CID12050842
CID10483388	L3MBTL1	Predicted	Cluster1	CID12050842
CID10483388	APEX1	Predicted	Cluster1	CID12050842
CID10483388	ALDH1A1	Known	Cluster1	CID12050842
CID10483388	KMT2A	Known	Cluster1	CID12050842
CID10483388	MAPK1	Known	Cluster1	CID12050842
CID10483388	KDM4E	Known	Cluster1	CID12050842
CID21574504	CYP3A4	Known	Cluster1	CID12050842
CID21574504	MAPT	Known	Cluster1	CID12050842
CID21574504	LMNA	Known	Cluster1	CID12050842
CID21574504	CYP19A1	Known	Cluster1	CID12050842
CID21574504	TDP1	Known	Cluster1	CID12050842
CID21574504	PTPN1	Known	Cluster1	CID12050842
CID21574504	BACE1	Known	Cluster1	CID12050842
CID21574504	ABCG2	Known	Cluster1	CID12050842
CID21574504	ALDH1A1	Known	Cluster1	CID12050842
CID21574504	TSHR	Known	Cluster1	CID12050842
CID21574504	ACHE	Known	Cluster1	CID12050842
CID21574504	KMT2A	Known	Cluster1	CID12050842
CID21574504	RAB9A	Known	Cluster1	CID12050842
CID21574504	ALOX15	Known	Cluster1	CID12050842
CID21574504	NPC1	Known	Cluster1	CID12050842
CID21574504	MAPK1	Known	Cluster1	CID12050842
CID21574504	SMN1	Known	Cluster1	CID12050842
CID21574504	KDM4E	Known	Cluster1	CID12050842
CID21574504	TP53	Known	Cluster1	CID12050842
CID21574504	CYP2C19	Known	Cluster1	CID12050842
CID5319529	HMGCR	Predicted	Cluster1	CID12050842
CID5319529	LMNA	Known	Cluster1	CID12050842
CID5319529	TSHR	Known	Cluster1	CID12050842
CID5319529	CYP3A4	Known	Cluster1	CID12050842
CID5319529	MAPT	Known	Cluster1	CID12050842
CID5319529	ALOX15	Known	Cluster1	CID12050842
CID5319529	PTPN1	Known	Cluster1	CID12050842
CID5319529	SMN1	Known	Cluster1	CID12050842
CID5319529	ALDH1A1	Known	Cluster1	CID12050842
CID5319529	TDP1	Known	Cluster1	CID12050842
CID5319529	KMT2A	Known	Cluster1	CID12050842
CID5319529	MAPK1	Known	Cluster1	CID12050842
CID5319529	DPP4	Predicted	Cluster1	CID12050842
CID5319529	TP53	Known	Cluster1	CID12050842
CID5319529	RAB9A	Known	Cluster1	CID12050842
CID5319529	PPARG	Known	Cluster1	CID12050842
CID5319529	NPC1	Known	Cluster1	CID12050842
CID5319529	CA9	Known	Cluster1	CID12050842
CID5319529	CA1	Known	Cluster1	CID12050842
CID5319529	CYP19A1	Known	Cluster1	CID12050842
CID5319530	HMGCR	Predicted	Cluster1	CID12050842
CID5319530	LMNA	Known	Cluster1	CID12050842
CID5319530	TSHR	Known	Cluster1	CID12050842
CID5319530	CYP3A4	Known	Cluster1	CID12050842
CID5319530	MAPT	Known	Cluster1	CID12050842
CID5319530	ALOX15	Known	Cluster1	CID12050842
CID5319530	PTPN1	Known	Cluster1	CID12050842
CID5319530	SMN1	Known	Cluster1	CID12050842
CID5319530	ALDH1A1	Known	Cluster1	CID12050842
CID5319530	TDP1	Known	Cluster1	CID12050842
CID5319530	KMT2A	Known	Cluster1	CID12050842
CID5319530	MAPK1	Known	Cluster1	CID12050842
CID5319530	DPP4	Predicted	Cluster1	CID12050842
CID5319530	TP53	Known	Cluster1	CID12050842
CID5319530	RAB9A	Known	Cluster1	CID12050842
CID5319530	PPARG	Known	Cluster1	CID12050842
CID5319530	NPC1	Known	Cluster1	CID12050842
CID5319530	CA9	Known	Cluster1	CID12050842
CID5319530	CA1	Known	Cluster1	CID12050842
CID5319530	CYP19A1	Known	Cluster1	CID12050842
CID5319531	HMGCR	Predicted	Cluster1	CID12050842
CID5319531	TSHR	Known	Cluster1	CID12050842
CID5319531	LMNA	Known	Cluster1	CID12050842
CID5319531	CYP3A4	Known	Cluster1	CID12050842
CID5319531	MAPT	Known	Cluster1	CID12050842
CID5319531	PTPN1	Known	Cluster1	CID12050842
CID5319531	SMN1	Known	Cluster1	CID12050842
CID5319531	TDP1	Known	Cluster1	CID12050842
CID5319531	DPP4	Predicted	Cluster1	CID12050842
CID5319531	ALDH1A1	Known	Cluster1	CID12050842
CID5319531	KMT2A	Known	Cluster1	CID12050842
CID5319531	RAB9A	Known	Cluster1	CID12050842
CID5319531	MAPK1	Known	Cluster1	CID12050842
CID5319531	ALOX15	Known	Cluster1	CID12050842
CID5319531	PPARG	Known	Cluster1	CID12050842
CID5319531	CA9	Known	Cluster1	CID12050842
CID5319531	TP53	Known	Cluster1	CID12050842
CID5319531	NPC1	Known	Cluster1	CID12050842
CID5319531	CA1	Known	Cluster1	CID12050842
CID5319531	CYP19A1	Known	Cluster1	CID12050842
CID5319532	HMGCR	Predicted	Cluster1	CID12050842
CID5319532	TSHR	Known	Cluster1	CID12050842
CID5319532	LMNA	Known	Cluster1	CID12050842
CID5319532	CYP3A4	Known	Cluster1	CID12050842
CID5319532	MAPT	Known	Cluster1	CID12050842
CID5319532	PTPN1	Known	Cluster1	CID12050842
CID5319532	SMN1	Known	Cluster1	CID12050842
CID5319532	TDP1	Known	Cluster1	CID12050842
CID5319532	DPP4	Predicted	Cluster1	CID12050842
CID5319532	ALDH1A1	Known	Cluster1	CID12050842
CID5319532	KMT2A	Known	Cluster1	CID12050842
CID5319532	RAB9A	Known	Cluster1	CID12050842
CID5319532	MAPK1	Known	Cluster1	CID12050842
CID5319532	ALOX15	Known	Cluster1	CID12050842
CID5319532	PPARG	Known	Cluster1	CID12050842
CID5319532	CA9	Known	Cluster1	CID12050842
CID5319532	TP53	Known	Cluster1	CID12050842
CID5319532	NPC1	Known	Cluster1	CID12050842
CID5319532	CA1	Known	Cluster1	CID12050842
CID5319532	CYP19A1	Known	Cluster1	CID12050842
CID9215	TP53	Known	Cluster4	CID7410
CID9215	CYP3A4	Known	Cluster4	CID7410
CID9215	KMT2A	Known	Cluster4	CID7410
CID9215	ALDH1A1	Known	Cluster4	CID7410
CID9215	RAB9A	Known	Cluster4	CID7410
CID9215	KDM4E	Known	Cluster4	CID7410
CID9215	ALOX15	Known	Cluster4	CID7410
CID9215	SMARCA2	Predicted	Cluster4	CID7410
CID9215	HPGD	Known	Cluster4	CID7410
CID9215	RECQL	Known	Cluster4	CID7410
CID9215	NPC1	Known	Cluster4	CID7410
CID9215	MAPK1	Known	Cluster4	CID7410
CID9215	LMNA	Known	Cluster4	CID7410
CID9215	SMN1	Known	Cluster4	CID7410
CID9215	CYP2C9	Known	Cluster4	CID7410
CID9215	USP2	Known	Cluster4	CID7410
CID9215	CYP2C19	Known	Cluster4	CID7410
CID9215	TDP1	Known	Cluster4	CID7410
CID9215	GAA	Known	Cluster4	CID7410
CID9215	THRB	Predicted	Cluster4	CID7410
CID9215	MAPT	Known	Cluster4	CID7410
CID5248275	PTPN1	Known	Cluster1	CID12050842
CID5248275	LMNA	Known	Cluster1	CID12050842
CID5248275	CYP3A4	Known	Cluster1	CID12050842
CID5248275	TSHR	Known	Cluster1	CID12050842
CID5248275	MAPT	Known	Cluster1	CID12050842
CID5248275	RAB9A	Known	Cluster1	CID12050842
CID5248275	SMN1	Known	Cluster1	CID12050842
CID5248275	NPC1	Known	Cluster1	CID12050842
CID5248275	TP53	Known	Cluster1	CID12050842
CID5248275	ALDH1A1	Known	Cluster1	CID12050842
CID5248275	MAPK1	Known	Cluster1	CID12050842
CID5248275	TDP1	Known	Cluster1	CID12050842
CID5248275	ESR1	Known	Cluster1	CID12050842
CID5248275	GPBAR1	Predicted	Cluster1	CID12050842
CID5248275	KMT2A	Known	Cluster1	CID12050842
CID5248275	CYP19A1	Known	Cluster1	CID12050842
CID5248275	AKR1B10	Predicted	Cluster1	CID12050842
CID5248275	SLCO1B3	Predicted	Cluster1	CID12050842
CID5248275	SLCO1B1	Predicted	Cluster1	CID12050842
CID5248275	HSD11B1	Predicted	Cluster1	CID12050842
CID86950	LMNA	Known	Cluster4	CID7410
CID86950	TSHR	Known	Cluster4	CID7410
CID86950	MAPT	Known	Cluster4	CID7410
CID86950	CYP3A4	Known	Cluster4	CID7410
CID86950	PTPN1	Known	Cluster4	CID7410
CID86950	ALDH1A1	Known	Cluster4	CID7410
CID86950	NR4A1	Predicted	Cluster4	CID7410
CID86950	CA9	Known	Cluster4	CID7410
CID86950	TDP1	Known	Cluster4	CID7410
CID86950	SMN1	Known	Cluster4	CID7410
CID86950	CA1	Known	Cluster4	CID7410
CID86950	ALOX5	Known	Cluster4	CID7410
CID86950	ALOX15	Known	Cluster4	CID7410
CID86950	GPBAR1	Predicted	Cluster4	CID7410
CID86950	RAB9A	Known	Cluster4	CID7410
CID86950	CA2	Known	Cluster4	CID7410
CID86950	KMT2A	Known	Cluster4	CID7410
CID86950	CYP19A1	Known	Cluster4	CID7410
CID86950	CYP2C19	Known	Cluster4	CID7410
CID86950	MAPK1	Known	Cluster4	CID7410
CID130999	LMNA	Known	Cluster2	CID8207
CID130999	TSHR	Known	Cluster2	CID8207
CID130999	PTPN1	Known	Cluster2	CID8207
CID130999	CYP3A4	Known	Cluster2	CID8207
CID130999	MAPT	Known	Cluster2	CID8207
CID130999	SMN1	Known	Cluster2	CID8207
CID130999	RAB9A	Known	Cluster2	CID8207
CID130999	TDP1	Known	Cluster2	CID8207
CID130999	KMT2A	Known	Cluster2	CID8207
CID130999	NPC1	Known	Cluster2	CID8207
CID130999	ALDH1A1	Known	Cluster2	CID8207
CID130999	AKR1B10	Predicted	Cluster2	CID8207
CID130999	MAPK1	Known	Cluster2	CID8207
CID130999	GPBAR1	Predicted	Cluster2	CID8207
CID130999	NPSR1	Known	Cluster2	CID8207
CID130999	CYP19A1	Known	Cluster2	CID8207
CID130999	NFKB1	Known	Cluster2	CID8207
CID130999	PPARG	Known	Cluster2	CID8207
CID130999	HTT	Known	Cluster2	CID8207
CID130999	SHBG	Predicted	Cluster2	CID8207
CID10241	BCL2	Predicted	Cluster4	CID7410
CID10241	MAPT	Known	Cluster4	CID7410
CID10241	CDC25B	Predicted	Cluster4	CID7410
CID10241	MAOA	Known	Cluster4	CID7410
CID10241	MCL1	Predicted	Cluster4	CID7410
CID10241	KMT2A	Known	Cluster4	CID7410
CID10241	ALDH1A1	Known	Cluster4	CID7410
CID10241	ELANE	Predicted	Cluster4	CID7410
CID10241	TSHR	Known	Cluster4	CID7410
CID10241	MAPK1	Known	Cluster4	CID7410
CID10241	RAB9A	Known	Cluster4	CID7410
CID10241	IDO1	Predicted	Cluster4	CID7410
CID10241	LMNA	Known	Cluster4	CID7410
CID10241	NPC1	Known	Cluster4	CID7410
CID10241	CYP3A4	Known	Cluster4	CID7410
CID10241	TDP1	Known	Cluster4	CID7410
CID10241	DUSP3	Predicted	Cluster4	CID7410
CID10241	HPGD	Known	Cluster4	CID7410
CID10241	ALOX15	Known	Cluster4	CID7410
CID10241	PTPN1	Known	Cluster4	CID7410
CID11903	ACHE	Known	Cluster4	CID7410
CID11903	TSHR	Known	Cluster4	CID7410
CID11903	HPGD	Known	Cluster4	CID7410
CID11903	MAPT	Known	Cluster4	CID7410
CID11903	LMNA	Known	Cluster4	CID7410
CID11903	MAOA	Known	Cluster4	CID7410
CID11903	ALDH1A1	Known	Cluster4	CID7410
CID11903	CYP3A4	Known	Cluster4	CID7410
CID11903	TP53	Known	Cluster4	CID7410
CID11903	MAPK1	Known	Cluster4	CID7410
CID11903	KMT2A	Known	Cluster4	CID7410
CID11903	RAB9A	Known	Cluster4	CID7410
CID11903	NPC1	Known	Cluster4	CID7410
CID11903	PTPN1	Known	Cluster4	CID7410
CID11903	TAAR1	Known	Cluster4	CID7410
CID11903	TDP1	Known	Cluster4	CID7410
CID11903	SMN1	Known	Cluster4	CID7410
CID11903	CYP19A1	Known	Cluster4	CID7410
CID11903	MAOB	Predicted	Cluster4	CID7410
CID11903	PPARG	Known	Cluster4	CID7410
CID535130	PTPN1	Known	Cluster3	CID2969
CID535130	LMNA	Known	Cluster3	CID2969
CID535130	TSHR	Known	Cluster3	CID2969
CID535130	MAPT	Known	Cluster3	CID2969
CID535130	ALDH1A1	Known	Cluster3	CID2969
CID535130	CYP3A4	Known	Cluster3	CID2969
CID535130	GPBAR1	Predicted	Cluster3	CID2969
CID535130	RAB9A	Known	Cluster3	CID2969
CID535130	CYP19A1	Known	Cluster3	CID2969
CID535130	NPC1	Known	Cluster3	CID2969
CID535130	TDP1	Known	Cluster3	CID2969
CID535130	SMN1	Known	Cluster3	CID2969
CID535130	TP53	Known	Cluster3	CID2969
CID535130	MAPK1	Known	Cluster3	CID2969
CID535130	SHBG	Predicted	Cluster3	CID2969
CID535130	KMT2A	Known	Cluster3	CID2969
CID535130	TNF	Predicted	Cluster3	CID2969
CID535130	HSD11B1	Predicted	Cluster3	CID2969
CID535130	TRPA1	Known	Cluster3	CID2969
CID535130	ALOX5	Known	Cluster3	CID2969
CID17835	TSHR	Known	Cluster2	CID8207
CID17835	LMNA	Known	Cluster2	CID8207
CID17835	MPEG1	Predicted	Cluster2	CID8207
CID17835	HMGCR	Predicted	Cluster2	CID8207
CID17835	TDP1	Known	Cluster2	CID8207
CID17835	TRPV1	Known	Cluster2	CID8207
CID17835	FAAH	Known	Cluster2	CID8207
CID17835	ALOX5	Known	Cluster2	CID8207
CID17835	CNR2	Predicted	Cluster2	CID8207
CID17835	AKT1	Known	Cluster2	CID8207
CID17835	CNR1	Predicted	Cluster2	CID8207
CID17835	PTPN1	Known	Cluster2	CID8207
CID17835	PPARG	Known	Cluster2	CID8207
CID17835	MAPT	Known	Cluster2	CID8207
CID17835	CYP3A4	Known	Cluster2	CID8207
CID17835	FABP3	Known	Cluster2	CID8207
CID17835	PPARA	Known	Cluster2	CID8207
CID17835	ALOX15	Known	Cluster2	CID8207
CID17835	ACHE	Known	Cluster2	CID8207
CID17835	ALDH1A1	Known	Cluster2	CID8207
CID545098	TSHR	Known	Cluster2	CID8207
CID545098	LMNA	Known	Cluster2	CID8207
CID545098	ALDH1A1	Known	Cluster2	CID8207
CID545098	CYP3A4	Known	Cluster2	CID8207
CID545098	MAPT	Known	Cluster2	CID8207
CID545098	MAPK1	Known	Cluster2	CID8207
CID545098	SMN1	Known	Cluster2	CID8207
CID545098	CA9	Known	Cluster2	CID8207
CID545098	TDP1	Known	Cluster2	CID8207
CID545098	CA1	Known	Cluster2	CID8207
CID545098	RAB9A	Known	Cluster2	CID8207
CID545098	KMT2A	Known	Cluster2	CID8207
CID545098	ACHE	Known	Cluster2	CID8207
CID545098	CYP19A1	Known	Cluster2	CID8207
CID545098	TP53	Known	Cluster2	CID8207
CID545098	RECQL	Known	Cluster2	CID8207
CID545098	ALOX15	Known	Cluster2	CID8207
CID545098	NPC1	Known	Cluster2	CID8207
CID545098	YWHAG	Predicted	Cluster2	CID8207
CID545098	BLM	Known	Cluster2	CID8207
CID577600	PTPN1	Known	Cluster3	CID2969
CID577600	GPBAR1	Predicted	Cluster3	CID2969
CID577600	LMNA	Known	Cluster3	CID2969
CID577600	MAPT	Known	Cluster3	CID2969
CID577600	TNF	Predicted	Cluster3	CID2969
CID577600	TSHR	Known	Cluster3	CID2969
CID577600	CYP19A1	Known	Cluster3	CID2969
CID577600	ALDH1A1	Known	Cluster3	CID2969
CID577600	SHBG	Predicted	Cluster3	CID2969
CID577600	HSD11B1	Predicted	Cluster3	CID2969
CID577600	CYP3A4	Known	Cluster3	CID2969
CID577600	SMN1	Known	Cluster3	CID2969
CID577600	RAB9A	Known	Cluster3	CID2969
CID577600	G6PD	Predicted	Cluster3	CID2969
CID577600	ALOX5	Known	Cluster3	CID2969
CID577600	XBP1	Predicted	Cluster3	CID2969
CID577600	AKR1B10	Predicted	Cluster3	CID2969
CID577600	NPSR1	Known	Cluster3	CID2969
CID577600	HSD11B2	Predicted	Cluster3	CID2969
CID577600	NPC1	Known	Cluster3	CID2969
CID6420231	TSHR	Known	Cluster3	CID2969
CID6420231	LMNA	Known	Cluster3	CID2969
CID6420231	CA9	Known	Cluster3	CID2969
CID6420231	CYP3A4	Known	Cluster3	CID2969
CID6420231	MAPT	Known	Cluster3	CID2969
CID6420231	CA12	Known	Cluster3	CID2969
CID6420231	ALOX5	Known	Cluster3	CID2969
CID6420231	MPEG1	Predicted	Cluster3	CID2969
CID6420231	SMN1	Known	Cluster3	CID2969
CID6420231	ALDH1A1	Known	Cluster3	CID2969
CID6420231	HMGCR	Predicted	Cluster3	CID2969
CID6420231	TOP1	Predicted	Cluster3	CID2969
CID6420231	CNR2	Predicted	Cluster3	CID2969
CID6420231	FAAH	Known	Cluster3	CID2969
CID6420231	TP53	Known	Cluster3	CID2969
CID6420231	CES2	Predicted	Cluster3	CID2969
CID6420231	TDP1	Known	Cluster3	CID2969
CID6420231	ACHE	Known	Cluster3	CID2969
CID6420231	CNR1	Predicted	Cluster3	CID2969
CID6420231	PTPN1	Known	Cluster3	CID2969
CID6443553	HMGCR	Predicted	Cluster3	CID2969
CID6443553	LMNA	Known	Cluster3	CID2969
CID6443553	CYP3A4	Known	Cluster3	CID2969
CID6443553	TSHR	Known	Cluster3	CID2969
CID6443553	MAPT	Known	Cluster3	CID2969
CID6443553	ALOX15	Known	Cluster3	CID2969
CID6443553	ALDH1A1	Known	Cluster3	CID2969
CID6443553	SMN1	Known	Cluster3	CID2969
CID6443553	DPP4	Predicted	Cluster3	CID2969
CID6443553	PTPN1	Known	Cluster3	CID2969
CID6443553	RAB9A	Known	Cluster3	CID2969
CID6443553	TP53	Known	Cluster3	CID2969
CID6443553	TDP1	Known	Cluster3	CID2969
CID6443553	PPARG	Known	Cluster3	CID2969
CID6443553	MAPK1	Known	Cluster3	CID2969
CID6443553	KMT2A	Known	Cluster3	CID2969
CID6443553	NPC1	Known	Cluster3	CID2969
CID6443553	CA9	Known	Cluster3	CID2969
CID6443553	CYP19A1	Known	Cluster3	CID2969
CID6443553	ACHE	Known	Cluster3	CID2969
CID66088	MAOA	Known	Cluster4	CID7410
CID66088	MAPT	Known	Cluster4	CID7410
CID66088	CYP3A4	Known	Cluster4	CID7410
CID66088	ABCG2	Known	Cluster4	CID7410
CID66088	ACHE	Known	Cluster4	CID7410
CID66088	CYP19A1	Known	Cluster4	CID7410
CID66088	LMNA	Known	Cluster4	CID7410
CID66088	ALDH1A1	Known	Cluster4	CID7410
CID66088	HPGD	Known	Cluster4	CID7410
CID66088	PDE4D	Predicted	Cluster4	CID7410
CID66088	KMT2A	Known	Cluster4	CID7410
CID66088	TSHR	Known	Cluster4	CID7410
CID66088	NPC1	Known	Cluster4	CID7410
CID66088	RAB9A	Known	Cluster4	CID7410
CID66088	CTSV	Predicted	Cluster4	CID7410
CID66088	CYP1A2	Known	Cluster4	CID7410
CID66088	TP53	Known	Cluster4	CID7410
CID66088	CA9	Known	Cluster4	CID7410
CID66088	MAPK1	Known	Cluster4	CID7410
CID66088	TDP1	Known	Cluster4	CID7410
CID675	GDA	Predicted	Cluster2	CID8207
CID675	CHEK1	Predicted	Cluster2	CID8207
CID675	CDK4	Predicted	Cluster2	CID8207
CID675	SRC	Known	Cluster2	CID8207
CID675	HPRT1	Predicted	Cluster2	CID8207
CID675	CCNE1	Predicted	Cluster2	CID8207
CID675	PNP	Predicted	Cluster2	CID8207
CID675	ADRA1B	Predicted	Cluster2	CID8207
CID675	ALDH1A1	Known	Cluster2	CID8207
CID675	ADORA2B	Predicted	Cluster2	CID8207
CID675	ACHE	Known	Cluster2	CID8207
CID675	LMNA	Known	Cluster2	CID8207
CID675	ADRA1A	Predicted	Cluster2	CID8207
CID675	TSHR	Known	Cluster2	CID8207
CID675	ADORA2A	Predicted	Cluster2	CID8207
CID675	DRD1	Predicted	Cluster2	CID8207
CID675	CYP3A4	Known	Cluster2	CID8207
CID675	MAPT	Known	Cluster2	CID8207
CID675	SMN1	Known	Cluster2	CID8207
CID675	HBB	Predicted	Cluster2	CID8207
CID14507473	LMNA	Known	Cluster1	CID12050842
CID14507473	PTPN1	Known	Cluster1	CID12050842
CID14507473	MAPT	Known	Cluster1	CID12050842
CID14507473	CYP3A4	Known	Cluster1	CID12050842
CID14507473	CYP19A1	Known	Cluster1	CID12050842
CID14507473	TNF	Predicted	Cluster1	CID12050842
CID14507473	RAB9A	Known	Cluster1	CID12050842
CID14507473	GPBAR1	Predicted	Cluster1	CID12050842
CID14507473	SMN1	Known	Cluster1	CID12050842
CID14507473	TSHR	Known	Cluster1	CID12050842
CID14507473	NPC1	Known	Cluster1	CID12050842
CID14507473	HSP90AA1	Predicted	Cluster1	CID12050842
CID14507473	TDP1	Known	Cluster1	CID12050842
CID14507473	IL2	Predicted	Cluster1	CID12050842
CID14507473	AKR1B1	Known	Cluster1	CID12050842
CID14507473	L3MBTL1	Predicted	Cluster1	CID12050842
CID14507473	HSD11B1	Predicted	Cluster1	CID12050842
CID14507473	SHBG	Predicted	Cluster1	CID12050842
CID14507473	HTT	Known	Cluster1	CID12050842
CID14507473	POLB	Known	Cluster1	CID12050842
CID14507477	LMNA	Known	Cluster1	CID12050842
CID14507477	HSP90AA1	Predicted	Cluster1	CID12050842
CID14507477	MAPT	Known	Cluster1	CID12050842
CID14507477	CYP3A4	Known	Cluster1	CID12050842
CID14507477	PTPN1	Known	Cluster1	CID12050842
CID14507477	RAB9A	Known	Cluster1	CID12050842
CID14507477	IL2	Predicted	Cluster1	CID12050842
CID14507477	NPC1	Known	Cluster1	CID12050842
CID14507477	SMN1	Known	Cluster1	CID12050842
CID14507477	TDP1	Known	Cluster1	CID12050842
CID14507477	TSHR	Known	Cluster1	CID12050842
CID14507477	L3MBTL1	Predicted	Cluster1	CID12050842
CID14507477	TNF	Predicted	Cluster1	CID12050842
CID14507477	AKR1B1	Known	Cluster1	CID12050842
CID14507477	POLB	Known	Cluster1	CID12050842
CID14507477	GPBAR1	Predicted	Cluster1	CID12050842
CID14507477	HSD11B1	Predicted	Cluster1	CID12050842
CID14507477	CYP19A1	Known	Cluster1	CID12050842
CID14507477	HTT	Known	Cluster1	CID12050842
CID14507477	ACHE	Known	Cluster1	CID12050842
CID7734	CYP2A6	Known	Cluster4	CID7410
CID7734	TAAR1	Known	Cluster4	CID7410
CID7734	ESR2	Known	Cluster4	CID7410
CID7734	TSHR	Known	Cluster4	CID7410
CID7734	ESR1	Known	Cluster4	CID7410
CID7734	MAPT	Known	Cluster4	CID7410
CID7734	LMNA	Known	Cluster4	CID7410
CID7734	ACHE	Known	Cluster4	CID7410
CID7734	ALDH1A1	Known	Cluster4	CID7410
CID7734	PPARG	Known	Cluster4	CID7410
CID7734	CYP3A4	Known	Cluster4	CID7410
CID7734	TP53	Known	Cluster4	CID7410
CID7734	KMT2A	Known	Cluster4	CID7410
CID7734	CA5B	Known	Cluster4	CID7410
CID7734	CNR2	Predicted	Cluster4	CID7410
CID7734	CA5A	Known	Cluster4	CID7410
CID7734	RAB9A	Known	Cluster4	CID7410
CID7734	CNR1	Predicted	Cluster4	CID7410
CID7734	NPC1	Known	Cluster4	CID7410
CID7734	TDP1	Known	Cluster4	CID7410
CID17536	CYP3A4	Known	Cluster1	CID12050842
CID17536	MAPT	Known	Cluster1	CID12050842
CID17536	LMNA	Known	Cluster1	CID12050842
CID17536	PTPN1	Known	Cluster1	CID12050842
CID17536	MAPK1	Known	Cluster1	CID12050842
CID17536	BACE1	Known	Cluster1	CID12050842
CID17536	NPC1	Known	Cluster1	CID12050842
CID17536	ALDH1A1	Known	Cluster1	CID12050842
CID17536	TSHR	Known	Cluster1	CID12050842
CID17536	SMN1	Known	Cluster1	CID12050842
CID17536	RAB9A	Known	Cluster1	CID12050842
CID17536	CYP19A1	Known	Cluster1	CID12050842
CID17536	PDE4D	Predicted	Cluster1	CID12050842
CID17536	TP53	Known	Cluster1	CID12050842
CID17536	TDP1	Known	Cluster1	CID12050842
CID17536	KMT2A	Known	Cluster1	CID12050842
CID17536	ACHE	Known	Cluster1	CID12050842
CID17536	ABCG2	Known	Cluster1	CID12050842
CID17536	ESR1	Known	Cluster1	CID12050842
CID17536	CYP2C19	Known	Cluster1	CID12050842
CID10211	CYP3A4	Known	Cluster1	CID12050842
CID10211	MAPT	Known	Cluster1	CID12050842
CID10211	LMNA	Known	Cluster1	CID12050842
CID10211	PTPN1	Known	Cluster1	CID12050842
CID10211	BACE1	Known	Cluster1	CID12050842
CID10211	MAPK1	Known	Cluster1	CID12050842
CID10211	ALDH1A1	Known	Cluster1	CID12050842
CID10211	NPC1	Known	Cluster1	CID12050842
CID10211	SMN1	Known	Cluster1	CID12050842
CID10211	RAB9A	Known	Cluster1	CID12050842
CID10211	KMT2A	Known	Cluster1	CID12050842
CID10211	TSHR	Known	Cluster1	CID12050842
CID10211	CYP19A1	Known	Cluster1	CID12050842
CID10211	TDP1	Known	Cluster1	CID12050842
CID10211	ABCG2	Known	Cluster1	CID12050842
CID10211	CA9	Known	Cluster1	CID12050842
CID10211	TP53	Known	Cluster1	CID12050842
CID10211	KDM4E	Known	Cluster1	CID12050842
CID10211	PDE4D	Predicted	Cluster1	CID12050842
CID10211	ODC1	Predicted	Cluster1	CID12050842
CID15945069	CYP3A4	Known	Cluster1	CID12050842
CID15945069	MAPT	Known	Cluster1	CID12050842
CID15945069	LMNA	Known	Cluster1	CID12050842
CID15945069	PTPN1	Known	Cluster1	CID12050842
CID15945069	BACE1	Known	Cluster1	CID12050842
CID15945069	ALDH1A1	Known	Cluster1	CID12050842
CID15945069	MAPK1	Known	Cluster1	CID12050842
CID15945069	SMN1	Known	Cluster1	CID12050842
CID15945069	NPC1	Known	Cluster1	CID12050842
CID15945069	RAB9A	Known	Cluster1	CID12050842
CID15945069	TSHR	Known	Cluster1	CID12050842
CID15945069	KMT2A	Known	Cluster1	CID12050842
CID15945069	ABCG2	Known	Cluster1	CID12050842
CID15945069	TDP1	Known	Cluster1	CID12050842
CID15945069	CYP19A1	Known	Cluster1	CID12050842
CID15945069	TP53	Known	Cluster1	CID12050842
CID15945069	CA9	Known	Cluster1	CID12050842
CID15945069	KDM4E	Known	Cluster1	CID12050842
CID15945069	PDE4D	Predicted	Cluster1	CID12050842
CID15945069	CYP2C19	Known	Cluster1	CID12050842
CID146501	HMGCR	Predicted	Cluster3	CID2969
CID146501	TSHR	Known	Cluster3	CID2969
CID146501	LMNA	Known	Cluster3	CID2969
CID146501	PPARG	Known	Cluster3	CID2969
CID146501	OXER1	Predicted	Cluster3	CID2969
CID146501	PPARA	Known	Cluster3	CID2969
CID146501	PPARD	Known	Cluster3	CID2969
CID146501	PTPN1	Known	Cluster3	CID2969
CID146501	MAPT	Known	Cluster3	CID2969
CID146501	CYP3A4	Known	Cluster3	CID2969
CID146501	PTGIR	Predicted	Cluster3	CID2969
CID146501	TDP1	Known	Cluster3	CID2969
CID146501	FABP3	Known	Cluster3	CID2969
CID146501	MPEG1	Predicted	Cluster3	CID2969
CID146501	FAAH	Known	Cluster3	CID2969
CID146501	NFKB1	Known	Cluster3	CID2969
CID146501	ALOX5	Known	Cluster3	CID2969
CID146501	SMN1	Known	Cluster3	CID2969
CID146501	ALDH1A1	Known	Cluster3	CID2969
CID146501	MAPK1	Known	Cluster3	CID2969
CID73191	LMNA	Known	Cluster1	CID12050842
CID73191	CYP3A4	Known	Cluster1	CID12050842
CID73191	MAPT	Known	Cluster1	CID12050842
CID73191	IL2	Predicted	Cluster1	CID12050842
CID73191	RAB9A	Known	Cluster1	CID12050842
CID73191	TDP1	Known	Cluster1	CID12050842
CID73191	NPC1	Known	Cluster1	CID12050842
CID73191	SMN1	Known	Cluster1	CID12050842
CID73191	PTPN1	Known	Cluster1	CID12050842
CID73191	AKR1B1	Known	Cluster1	CID12050842
CID73191	L3MBTL1	Predicted	Cluster1	CID12050842
CID73191	TSHR	Known	Cluster1	CID12050842
CID73191	HSP90AA1	Predicted	Cluster1	CID12050842
CID73191	POLB	Known	Cluster1	CID12050842
CID73191	CYP19A1	Known	Cluster1	CID12050842
CID73191	APEX1	Predicted	Cluster1	CID12050842
CID73191	BACE1	Known	Cluster1	CID12050842
CID73191	TNF	Predicted	Cluster1	CID12050842
CID73191	ALDH1A1	Known	Cluster1	CID12050842
CID73191	PSIP1	Known	Cluster1	CID12050842
CID51900595	CYP3A4	Known	Cluster1	CID12050842
CID51900595	MAPT	Known	Cluster1	CID12050842
CID51900595	LMNA	Known	Cluster1	CID12050842
CID51900595	PTPN1	Known	Cluster1	CID12050842
CID51900595	SMN1	Known	Cluster1	CID12050842
CID51900595	TSHR	Known	Cluster1	CID12050842
CID51900595	ALDH1A1	Known	Cluster1	CID12050842
CID51900595	RAB9A	Known	Cluster1	CID12050842
CID51900595	NPC1	Known	Cluster1	CID12050842
CID51900595	BACE1	Known	Cluster1	CID12050842
CID51900595	KMT2A	Known	Cluster1	CID12050842
CID51900595	TDP1	Known	Cluster1	CID12050842
CID51900595	MAPK1	Known	Cluster1	CID12050842
CID51900595	CYP19A1	Known	Cluster1	CID12050842
CID51900595	TP53	Known	Cluster1	CID12050842
CID51900595	CA9	Known	Cluster1	CID12050842
CID51900595	NFKB1	Known	Cluster1	CID12050842
CID51900595	HTT	Known	Cluster1	CID12050842
CID51900595	KDM4E	Known	Cluster1	CID12050842
CID51900595	CYP2C19	Known	Cluster1	CID12050842
CID33306	CYP3A4	Known	Cluster1	CID12050842
CID33306	MAPT	Known	Cluster1	CID12050842
CID33306	LMNA	Known	Cluster1	CID12050842
CID33306	PTPN1	Known	Cluster1	CID12050842
CID33306	MAPK1	Known	Cluster1	CID12050842
CID33306	ALDH1A1	Known	Cluster1	CID12050842
CID33306	BACE1	Known	Cluster1	CID12050842
CID33306	TSHR	Known	Cluster1	CID12050842
CID33306	SMN1	Known	Cluster1	CID12050842
CID33306	PDE4D	Predicted	Cluster1	CID12050842
CID33306	NPC1	Known	Cluster1	CID12050842
CID33306	RAB9A	Known	Cluster1	CID12050842
CID33306	TP53	Known	Cluster1	CID12050842
CID33306	TDP1	Known	Cluster1	CID12050842
CID33306	CYP19A1	Known	Cluster1	CID12050842
CID33306	KMT2A	Known	Cluster1	CID12050842
CID33306	ABCG2	Known	Cluster1	CID12050842
CID33306	ODC1	Predicted	Cluster1	CID12050842
CID33306	CYP2C19	Known	Cluster1	CID12050842
CID33306	ACHE	Known	Cluster1	CID12050842
CID4825	MAPT	Known	Cluster1	CID12050842
CID4825	CYP2C19	Known	Cluster1	CID12050842
CID4825	HPGD	Known	Cluster1	CID12050842
CID4825	MAPK1	Known	Cluster1	CID12050842
CID4825	CYP2C9	Known	Cluster1	CID12050842
CID4825	CYP2D6	Known	Cluster1	CID12050842
CID4825	SMN1	Known	Cluster1	CID12050842
CID4825	HSD17B10	Known	Cluster1	CID12050842
CID4825	TP53	Known	Cluster1	CID12050842
CID4825	ALDH1A1	Known	Cluster1	CID12050842
CID4825	LMNA	Known	Cluster1	CID12050842
CID4825	KDM4E	Known	Cluster1	CID12050842
CID4825	ALOX15	Known	Cluster1	CID12050842
CID4825	TSHR	Known	Cluster1	CID12050842
CID4825	NFKB1	Known	Cluster1	CID12050842
CID4825	THPO	Known	Cluster1	CID12050842
CID4825	CYP1A1	Known	Cluster1	CID12050842
CID4825	AR	Known	Cluster1	CID12050842
CID4825	CYP1A2	Known	Cluster1	CID12050842
CID4825	HIF1A	Known	Cluster1	CID12050842
CID4825	CYP3A4	Known	Cluster1	CID12050842
CID53398727	CYP3A4	Known	Cluster1	CID12050842
CID53398727	MAPT	Known	Cluster1	CID12050842
CID53398727	LMNA	Known	Cluster1	CID12050842
CID53398727	ALDH1A1	Known	Cluster1	CID12050842
CID53398727	ABCG2	Known	Cluster1	CID12050842
CID53398727	MAPK1	Known	Cluster1	CID12050842
CID53398727	PTPN1	Known	Cluster1	CID12050842
CID53398727	TSHR	Known	Cluster1	CID12050842
CID53398727	NPC1	Known	Cluster1	CID12050842
CID53398727	BACE1	Known	Cluster1	CID12050842
CID53398727	RAB9A	Known	Cluster1	CID12050842
CID53398727	CYP19A1	Known	Cluster1	CID12050842
CID53398727	TP53	Known	Cluster1	CID12050842
CID53398727	TDP1	Known	Cluster1	CID12050842
CID53398727	SMN1	Known	Cluster1	CID12050842
CID53398727	CYP2C19	Known	Cluster1	CID12050842
CID53398727	CA9	Known	Cluster1	CID12050842
CID53398727	ACHE	Known	Cluster1	CID12050842
CID53398727	KDM4E	Known	Cluster1	CID12050842
CID53398727	KMT2A	Known	Cluster1	CID12050842
CID69867	MAOA	Known	Cluster1	CID12050842
CID69867	ADRA1B	Predicted	Cluster1	CID12050842
CID69867	HTR2C	Predicted	Cluster1	CID12050842
CID69867	ADRA1A	Predicted	Cluster1	CID12050842
CID69867	TSHR	Known	Cluster1	CID12050842
CID69867	MAPT	Known	Cluster1	CID12050842
CID69867	HTR2B	Predicted	Cluster1	CID12050842
CID69867	LMNA	Known	Cluster1	CID12050842
CID69867	ATM	Known	Cluster1	CID12050842
CID69867	HTR2A	Predicted	Cluster1	CID12050842
CID69867	CYP3A4	Known	Cluster1	CID12050842
CID69867	KMT2A	Known	Cluster1	CID12050842
CID69867	CYP2A6	Known	Cluster1	CID12050842
CID69867	CA2	Known	Cluster1	CID12050842
CID69867	SMN1	Known	Cluster1	CID12050842
CID69867	NPSR1	Known	Cluster1	CID12050842
CID69867	RAB9A	Known	Cluster1	CID12050842
CID69867	TDP1	Known	Cluster1	CID12050842
CID69867	CLK1	Predicted	Cluster1	CID12050842
CID69867	CYP2D6	Known	Cluster1	CID12050842
CID23511544	TSHR	Known	Cluster3	CID2969
CID23511544	LMNA	Known	Cluster3	CID2969
CID23511544	MAPT	Known	Cluster3	CID2969
CID23511544	CYP3A4	Known	Cluster3	CID2969
CID23511544	MAPK1	Known	Cluster3	CID2969
CID23511544	TDP1	Known	Cluster3	CID2969
CID23511544	ALOX15	Known	Cluster3	CID2969
CID23511544	CYP2C19	Known	Cluster3	CID2969
CID23511544	HSD17B10	Known	Cluster3	CID2969
CID23511544	ALDH1A1	Known	Cluster3	CID2969
CID23511544	ALOX5	Known	Cluster3	CID2969
CID23511544	CYP19A1	Known	Cluster3	CID2969
CID23511544	PTPN1	Known	Cluster3	CID2969
CID23511544	HMGCR	Predicted	Cluster3	CID2969
CID23511544	CYP2C9	Known	Cluster3	CID2969
CID23511544	KMT2A	Known	Cluster3	CID2969
CID23511544	SMN1	Known	Cluster3	CID2969
CID23511544	PPARG	Known	Cluster3	CID2969
CID23511544	CA1	Known	Cluster3	CID2969
CID23511544	NPSR1	Known	Cluster3	CID2969
CID676946	CA13	Known	Cluster4	CID7410
CID676946	CA6	Known	Cluster4	CID7410
CID676946	CA4	Known	Cluster4	CID7410
CID676946	CA5A	Known	Cluster4	CID7410
CID676946	CA5B	Known	Cluster4	CID7410
CID676946	CA3	Known	Cluster4	CID7410
CID676946	HSD17B10	Known	Cluster4	CID7410
CID676946	HSD17B3	Predicted	Cluster4	CID7410
CID676946	MB	Predicted	Cluster4	CID7410
CID676946	GLA	Known	Cluster4	CID7410
CID676946	ESR2	Known	Cluster4	CID7410
CID676946	LMNA	Known	Cluster4	CID7410
CID676946	HPGD	Known	Cluster4	CID7410
CID676946	GAA	Known	Cluster4	CID7410
CID676946	MAPT	Known	Cluster4	CID7410
CID676946	TDP1	Known	Cluster4	CID7410
CID676946	SERPINE1	Known	Cluster4	CID7410
CID676946	CYP3A4	Known	Cluster4	CID7410
CID676946	KMT2A	Known	Cluster4	CID7410
CID676946	KDM4E	Known	Cluster4	CID7410
CID676946	CA9	Known	Cluster4	CID7410
CID676946	CA12	Known	Cluster4	CID7410
CID676946	CA1	Known	Cluster4	CID7410
CID676946	CA7	Known	Cluster4	CID7410
CID676946	CA2	Known	Cluster4	CID7410
CID676946	CA14	Known	Cluster4	CID7410
CID604512	CYP3A4	Known	Cluster1	CID12050842
CID604512	MAPT	Known	Cluster1	CID12050842
CID604512	CYP19A1	Known	Cluster1	CID12050842
CID604512	LMNA	Known	Cluster1	CID12050842
CID604512	PTPN1	Known	Cluster1	CID12050842
CID604512	NPC1	Known	Cluster1	CID12050842
CID604512	BACE1	Known	Cluster1	CID12050842
CID604512	PDE4D	Predicted	Cluster1	CID12050842
CID604512	RAB9A	Known	Cluster1	CID12050842
CID604512	SMN1	Known	Cluster1	CID12050842
CID604512	ACHE	Known	Cluster1	CID12050842
CID604512	ABCG2	Known	Cluster1	CID12050842
CID604512	KMT2A	Known	Cluster1	CID12050842
CID604512	MAPK1	Known	Cluster1	CID12050842
CID604512	ALDH1A1	Known	Cluster1	CID12050842
CID604512	TDP1	Known	Cluster1	CID12050842
CID604512	TSHR	Known	Cluster1	CID12050842
CID604512	TP53	Known	Cluster1	CID12050842
CID604512	BCHE	Predicted	Cluster1	CID12050842
CID604512	ODC1	Predicted	Cluster1	CID12050842
CID611513	CYP3A4	Known	Cluster1	CID12050842
CID611513	MAPT	Known	Cluster1	CID12050842
CID611513	LMNA	Known	Cluster1	CID12050842
CID611513	CYP19A1	Known	Cluster1	CID12050842
CID611513	RAB9A	Known	Cluster1	CID12050842
CID611513	NPC1	Known	Cluster1	CID12050842
CID611513	PTPN1	Known	Cluster1	CID12050842
CID611513	TDP1	Known	Cluster1	CID12050842
CID611513	SMN1	Known	Cluster1	CID12050842
CID611513	IL2	Predicted	Cluster1	CID12050842
CID611513	L3MBTL1	Predicted	Cluster1	CID12050842
CID611513	AKR1B1	Known	Cluster1	CID12050842
CID611513	ABCG2	Known	Cluster1	CID12050842
CID611513	POLB	Known	Cluster1	CID12050842
CID611513	BACE1	Known	Cluster1	CID12050842
CID611513	TSHR	Known	Cluster1	CID12050842
CID611513	ACHE	Known	Cluster1	CID12050842
CID611513	ALDH1A1	Known	Cluster1	CID12050842
CID611513	APEX1	Predicted	Cluster1	CID12050842
CID611513	HSP90AA1	Predicted	Cluster1	CID12050842
CID821449	CYP3A4	Known	Cluster1	CID12050842
CID821449	MAPT	Known	Cluster1	CID12050842
CID821449	ALDH1A1	Known	Cluster1	CID12050842
CID821449	LMNA	Known	Cluster1	CID12050842
CID821449	BACE1	Known	Cluster1	CID12050842
CID821449	ABCG2	Known	Cluster1	CID12050842
CID821449	MAPK1	Known	Cluster1	CID12050842
CID821449	PTPN1	Known	Cluster1	CID12050842
CID821449	NPC1	Known	Cluster1	CID12050842
CID821449	CA9	Known	Cluster1	CID12050842
CID821449	RAB9A	Known	Cluster1	CID12050842
CID821449	KMT2A	Known	Cluster1	CID12050842
CID821449	KDM4E	Known	Cluster1	CID12050842
CID821449	TP53	Known	Cluster1	CID12050842
CID821449	TSHR	Known	Cluster1	CID12050842
CID821449	SMN1	Known	Cluster1	CID12050842
CID821449	CYP2C19	Known	Cluster1	CID12050842
CID821449	CA12	Known	Cluster1	CID12050842
CID821449	CYP19A1	Known	Cluster1	CID12050842
CID821449	TDP1	Known	Cluster1	CID12050842
CID5283263	HMGCR	Predicted	Cluster2	CID8207
CID5283263	TSHR	Known	Cluster2	CID8207
CID5283263	DPP4	Predicted	Cluster2	CID8207
CID5283263	LMNA	Known	Cluster2	CID8207
CID5283263	CNR2	Predicted	Cluster2	CID8207
CID5283263	MPEG1	Predicted	Cluster2	CID8207
CID5283263	OPRK1	Known	Cluster2	CID8207
CID5283263	CNR1	Predicted	Cluster2	CID8207
CID5283263	FAAH	Known	Cluster2	CID8207
CID5283263	PPARG	Known	Cluster2	CID8207
CID5283263	ALOX5	Known	Cluster2	CID8207
CID5283263	PTPN1	Known	Cluster2	CID8207
CID5283263	TRPV1	Known	Cluster2	CID8207
CID5283263	MAPT	Known	Cluster2	CID8207
CID5283263	CYP3A4	Known	Cluster2	CID8207
CID5283263	ALDH1A1	Known	Cluster2	CID8207
CID5283263	ALOX15	Known	Cluster2	CID8207
CID5283263	TP53	Known	Cluster2	CID8207
CID5283263	FABP3	Known	Cluster2	CID8207
CID5283263	PPARA	Known	Cluster2	CID8207
CID8193	TSHR	Known	Cluster2	CID8207
CID8193	LMNA	Known	Cluster2	CID8207
CID8193	MPEG1	Predicted	Cluster2	CID8207
CID8193	HMGCR	Predicted	Cluster2	CID8207
CID8193	FAAH	Known	Cluster2	CID8207
CID8193	ALOX5	Known	Cluster2	CID8207
CID8193	SMN1	Known	Cluster2	CID8207
CID8193	TRPV1	Known	Cluster2	CID8207
CID8193	CNR2	Predicted	Cluster2	CID8207
CID8193	CNR1	Predicted	Cluster2	CID8207
CID8193	MAPT	Known	Cluster2	CID8207
CID8193	PPARG	Known	Cluster2	CID8207
CID8193	FABP3	Known	Cluster2	CID8207
CID8193	FNTA	Predicted	Cluster2	CID8207
CID8193	CYP3A4	Known	Cluster2	CID8207
CID8193	PPARA	Known	Cluster2	CID8207
CID8193	ALDH1A1	Known	Cluster2	CID8207
CID8193	PTPN1	Known	Cluster2	CID8207
CID8193	PPARD	Known	Cluster2	CID8207
CID8193	ALOX15	Known	Cluster2	CID8207
CID17095	TSHR	Known	Cluster2	CID8207
CID17095	MPEG1	Predicted	Cluster2	CID8207
CID17095	ALOX5	Known	Cluster2	CID8207
CID17095	CNR2	Predicted	Cluster2	CID8207
CID17095	HMGCR	Predicted	Cluster2	CID8207
CID17095	FAAH	Known	Cluster2	CID8207
CID17095	CNR1	Predicted	Cluster2	CID8207
CID17095	LMNA	Known	Cluster2	CID8207
CID17095	TRPV1	Known	Cluster2	CID8207
CID17095	TRPA1	Known	Cluster2	CID8207
CID17095	ALDH1A1	Known	Cluster2	CID8207
CID17095	CYP3A4	Known	Cluster2	CID8207
CID17095	MAPT	Known	Cluster2	CID8207
CID17095	PPARG	Known	Cluster2	CID8207
CID17095	FABP3	Known	Cluster2	CID8207
CID17095	FNTA	Predicted	Cluster2	CID8207
CID17095	PPARA	Known	Cluster2	CID8207
CID17095	CCR5	Predicted	Cluster2	CID8207
CID17095	TP53	Known	Cluster2	CID8207
CID17095	PPARD	Known	Cluster2	CID8207
CID5364555	TSHR	Known	Cluster3	CID2969
CID5364555	MPEG1	Predicted	Cluster3	CID2969
CID5364555	FAAH	Known	Cluster3	CID2969
CID5364555	HMGCR	Predicted	Cluster3	CID2969
CID5364555	TRPV1	Known	Cluster3	CID2969
CID5364555	ALOX5	Known	Cluster3	CID2969
[truncated: 17,294 more rows]
