# Supplementary material for: Systems pharmacology-based approach to investigate the mechanisms of Danggui-Shaoyao-san prescription for treatment of Alzheimer’s disease
Source: BMC Complement Med Ther. 2020 Sep 18;20:282. doi: 10.1186/s12906-020-03066-4 (PMC7501700; doi:10.1186/s12906-020-03066-4)
Supplement: Supplementary file 6 — Additional file 6: Table S6. Detailed information of GO terms enrichment analysis data of targets with degree equal or larger than 40. [file 12906_2020_3066_MOESM6_ESM.xlsx]

## Sheet: Sheet1
Category	Term	Count	%	PValue	Genes	List Total	Pop Hits	Pop Total	Fold Enrichment	Bonferroni	Benjamini	FDR
GOTERM_MF_DIRECT	GO:0019899~enzyme binding	14	0.138449	1.12626e-09	CYP3A4, CYP2C19, PPARG, TP53, ESR1, PDE4D, POLB, ESR2, HIF1A, BCHE, MAPT, BACE1, CYP2A6, PTPN1	72	333	16881	9.85711	3.55899e-07	3.55899e-07	1.51695e-06
GOTERM_BP_DIRECT	GO:0055114~oxidation-reduction process	17	0.168117	1.97379e-09	CYP3A4, HSD17B10, CYP2C19, HMGCR, MAOA, CYP2D6, ALDH1A1, ALOX15, AKR1B10, AKR1B1, HSD11B1, CYP2A6, ALOX5, APEX1, HPGD, CYP19A1, KDM4E	71	592	16792	6.79159	2.06064e-06	2.06064e-06	3.13565e-06
GOTERM_MF_DIRECT	GO:0004089~carbonate dehydratase activity	6	0.0593354	2.21698e-09	CA9, CA12, CA5A, CA5B, CA2, CA1	72	14	16881	100.482	7.00567e-07	3.50283e-07	2.98602e-06
GOTERM_BP_DIRECT	GO:0006730~one-carbon metabolic process	6	0.0593354	1.43081e-07	CA9, CA12, CA5A, CA5B, CA2, CA1	71	30	16792	47.3014	0.000149365	7.46855e-05	0.000227304
GOTERM_MF_DIRECT	GO:0016491~oxidoreductase activity	10	0.0988924	1.51713e-07	CYP3A4, ALDH1A1, HSD17B10, CYP2C19, MAOA, AKR1B1, CYP2D6, HSD11B1, APEX1, HPGD	72	200	16881	11.7229	4.79402e-05	1.59803e-05	0.00020434
GOTERM_MF_DIRECT	GO:0004879~RNA polymerase II transcription factor activity, ligand-activated sequence-specific DNA binding	6	0.0593354	3.88568e-07	PPARA, PPARD, PPARG, ESR1, ESR2, NR1H3	72	36	16881	39.0764	0.00012278	3.06964e-05	0.000523356
GOTERM_BP_DIRECT	GO:0050728~negative regulation of inflammatory response	7	0.0692247	9.22648e-07	PPARA, PPARD, PTPN2, CNR2, NFKB1, NR1H3, IL2	71	79	16792	20.9563	0.000962781	0.00032103	0.00146575
GOTERM_BP_DIRECT	GO:0015701~bicarbonate transport	6	0.0593354	1.04222e-06	CA9, CA12, CA5A, CA5B, CA2, CA1	71	44	16792	32.251	0.00108748	0.000271982	0.0016557
GOTERM_BP_DIRECT	GO:0045893~positive regulation of transcription, DNA-templated	13	0.12856	1.28458e-06	PPARA, PPARD, TNF, KMT2A, BLM, PPARG, ESR1, TP53, NFKB1, ESR2, MAPK1, HIF1A, NR1H3	71	515	16792	5.97008	0.00134021	0.000268185	0.00204072
GOTERM_MF_DIRECT	GO:0003707~steroid hormone receptor activity	6	0.0593354	3.68871e-06	PPARA, PPARD, PPARG, ESR1, ESR2, NR1H3	72	56	16881	25.1205	0.00116496	0.0002331	0.00496816
GOTERM_MF_DIRECT	GO:0008395~steroid hydroxylase activity	5	0.0494462	4.00453e-06	CYP3A4, CYP2C19, CYP2D6, CYP2A6, CYP19A1	72	26	16881	45.0881	0.00126463	0.000210883	0.00539351
GOTERM_MF_DIRECT	GO:0008144~drug binding	6	0.0593354	1.67162e-05	PPARA, PPARD, CNR1, PPARG, CYP2D6, PDE4D	72	76	16881	18.5099	0.00526842	0.000754337	0.0225124
GOTERM_MF_DIRECT	GO:0008134~transcription factor binding	9	0.0890032	2.47067e-05	MAPK1, PPARA, PPARD, HIF1A, HTT, PPARG, TP53, ESR1, NFKB1	72	284	16881	7.43002	0.00777701	0.00097545	0.033272
GOTERM_BP_DIRECT	GO:0008202~steroid metabolic process	5	0.0494462	3.02244e-05	CYP3A4, CYP2C19, AKR1B10, CYP2D6, CYP2A6	71	43	16792	27.5008	0.0310621	0.00524531	0.0480049
GOTERM_MF_DIRECT	GO:0016712~oxidoreductase activity, acting on paired donors, with incorporation or reduction of molecular oxygen, reduced flavin or flavoprotein as one donor, and incorporation of one atom of oxygen	4	0.039557	3.12854e-05	CYP3A4, CYP2D6, CYP2A6, CYP19A1	72	15	16881	62.5222	0.00983763	0.00109788	0.0421296
GOTERM_MF_DIRECT	GO:0001046~core promoter sequence-specific DNA binding	5	0.0494462	3.1321e-05	KMT2A, PPARG, TP53, ESR1, ESR2	72	43	16881	27.2626	0.00984877	0.00098927	0.0421776
GOTERM_BP_DIRECT	GO:0042493~response to drug	9	0.0890032	3.75108e-05	NPC1, HSP90AA1, CA9, BCHE, TRPA1, PPARG, FABP3, APEX1, ABCG2	71	304	16792	7.00185	0.0384051	0.00557895	0.0595745
GOTERM_MF_DIRECT	GO:0005506~iron ion binding	7	0.0692247	4.42824e-05	CYP3A4, ALOX15, CYP2C19, CYP2D6, CYP2A6, ALOX5, CYP19A1	72	153	16881	10.7269	0.0138961	0.00127133	0.0596269
GOTERM_MF_DIRECT	GO:0042802~identical protein binding	13	0.12856	6.13397e-05	TNF, HSP90AA1, KMT2A, HTT, TRPV1, PPARG, L3MBTL1, ESR1, TP53, NFKB1, SMN1, MAPK1, BCHE	72	749	16881	4.06937	0.0191973	0.00161402	0.082586
GOTERM_MF_DIRECT	GO:0008270~zinc ion binding	16	0.158228	8.5188e-05	PPARA, PPARD, KMT2A, CA5A, CA12, PPARG, L3MBTL1, CA5B, TP53, ESR1, ESR2, CA9, PTPN1, CA2, CA1, NR1H3	72	1169	16881	3.20901	0.0265614	0.00206867	0.114678
GOTERM_BP_DIRECT	GO:0043401~steroid hormone mediated signaling pathway	5	0.0494462	9.2584e-05	PPARA, PPARD, PPARG, ESR1, NR1H3	71	57	16792	20.7462	0.0921373	0.0120101	0.146981
GOTERM_MF_DIRECT	GO:0016705~oxidoreductase activity, acting on paired donors, with incorporation or reduction of molecular oxygen	5	0.0494462	9.59022e-05	CYP3A4, CYP2C19, CYP2D6, CYP2A6, CYP19A1	72	57	16881	20.5665	0.0298519	0.00216241	0.129092
GOTERM_BP_DIRECT	GO:0071222~cellular response to lipopolysaccharide	6	0.0593354	0.000107857	PPARD, TNF, XBP1, NFKB1, PDE4D, NR1H3	71	113	16792	12.5579	0.1065	0.0124342	0.171209
GOTERM_BP_DIRECT	GO:0043627~response to estrogen	5	0.0494462	0.000154757	MAPK1, HSP90AA1, PPARG, ESR1, CA2	71	65	16792	18.1928	0.149201	0.016028	0.24557
GOTERM_BP_DIRECT	GO:0060336~negative regulation of interferon-gamma-mediated signaling pathway	3	0.0296677	0.000169921	PTPN2, PPARG, NR1H3	71	5	16792	141.904	0.162566	0.015999	0.269602
GOTERM_BP_DIRECT	GO:0000122~negative regulation of transcription from RNA polymerase II promoter	12	0.118671	0.000179267	PPARA, PPARD, TNF, PTPN2, XBP1, TRPV1, PPARG, TP53, ESR1, NFKB1, ESR2, NR1H3	71	720	16792	3.94178	0.170698	0.0154766	0.284411
GOTERM_BP_DIRECT	GO:0017144~drug metabolic process	4	0.039557	0.000188871	CYP3A4, CYP2C19, CYP2D6, CYP2A6	71	27	16792	35.0381	0.178973	0.0150547	0.299626
GOTERM_MF_DIRECT	GO:0005496~steroid binding	4	0.039557	0.000193967	SHBG, CYP3A4, ESR1, ESR2	72	27	16881	34.7346	0.0594585	0.0040783	0.260936
GOTERM_BP_DIRECT	GO:0046483~heterocycle metabolic process	3	0.0296677	0.000254194	CYP3A4, CYP2C19, CYP2D6	71	6	16792	118.254	0.23311	0.0187794	0.403059
GOTERM_BP_DIRECT	GO:0010887~negative regulation of cholesterol storage	3	0.0296677	0.000254194	PPARA, PPARG, NR1H3	71	6	16792	118.254	0.23311	0.0187794	0.403059
GOTERM_BP_DIRECT	GO:0016098~monoterpenoid metabolic process	3	0.0296677	0.000254194	CYP3A4, CYP2C19, CYP2D6	71	6	16792	118.254	0.23311	0.0187794	0.403059
GOTERM_MF_DIRECT	GO:0044212~transcription regulatory region DNA binding	7	0.0692247	0.000272129	TNF, KMT2A, XBP1, PPARG, TP53, NFKB1, NR1H3	72	213	16881	7.7052	0.0824097	0.00536085	0.365905
GOTERM_BP_DIRECT	GO:0006367~transcription initiation from RNA polymerase II promoter	6	0.0593354	0.000428899	PPARA, PPARD, PPARG, ESR1, ESR2, NR1H3	71	152	16792	9.3358	0.36101	0.0294164	0.679196
GOTERM_BP_DIRECT	GO:0006629~lipid metabolic process	6	0.0593354	0.000497273	CYP3A4, HSD17B10, PPARA, PPARD, TRPV1, PPARG	71	157	16792	9.03849	0.405053	0.0319341	0.787072
GOTERM_BP_DIRECT	GO:0000733~DNA strand renaturation	3	0.0296677	0.000605144	RECQL, BLM, TP53	71	9	16792	78.8357	0.468452	0.0364917	0.957038
GOTERM_BP_DIRECT	GO:0045429~positive regulation of nitric oxide biosynthetic process	4	0.039557	0.000759735	TNF, HSP90AA1, TRPV1, ESR1	71	43	16792	22.0007	0.547725	0.0431239	1.20014
GOTERM_MF_DIRECT	GO:0030971~receptor tyrosine kinase binding	4	0.039557	0.000779881	FNTA, PTPN2, TP53, PTPN1	72	43	16881	21.8101	0.218499	0.0143976	1.04532
GOTERM_MF_DIRECT	GO:0019825~oxygen binding	4	0.039557	0.00101245	CYP3A4, CYP2C19, CYP2D6, CYP19A1	72	47	16881	19.9539	0.27392	0.0176259	1.35508
GOTERM_BP_DIRECT	GO:0042738~exogenous drug catabolic process	3	0.0296677	0.00110049	CYP3A4, CYP2C19, CYP2A6	71	12	16792	59.1268	0.683219	0.0587084	1.73403
GOTERM_BP_DIRECT	GO:0019372~lipoxygenase pathway	3	0.0296677	0.00129708	ALOX15, ALOX5, HPGD	71	13	16792	54.5785	0.74206	0.0655072	2.04081
GOTERM_BP_DIRECT	GO:0010745~negative regulation of macrophage derived foam cell differentiation	3	0.0296677	0.00129708	PPARA, PPARG, NR1H3	71	13	16792	54.5785	0.74206	0.0655072	2.04081
GOTERM_BP_DIRECT	GO:0019233~sensory perception of pain	4	0.039557	0.00132455	MAPK1, CNR1, TRPA1, CNR2	71	52	16792	18.1928	0.749362	0.0637687	2.08362
GOTERM_MF_DIRECT	GO:0043565~sequence-specific DNA binding	9	0.0890032	0.00145207	PPARA, PPARD, HIF1A, XBP1, PPARG, TP53, ESR1, ESR2, NR1H3	72	518	16881	4.0736	0.368204	0.0238781	1.93817
GOTERM_MF_DIRECT	GO:0008392~arachidonic acid epoxygenase activity	3	0.0296677	0.00176765	CYP2C19, CYP2D6, CYP2A6	72	15	16881	46.8917	0.42826	0.0275664	2.35476
GOTERM_MF_DIRECT	GO:0004497~monooxygenase activity	4	0.039557	0.00186402	CYP3A4, CYP2C19, CYP2D6, CYP19A1	72	58	16881	16.1695	0.44544	0.0276848	2.48165
GOTERM_BP_DIRECT	GO:0008206~bile acid metabolic process	3	0.0296677	0.00197944	SLCO1B3, NPC1, SLCO1B1	71	16	16792	44.3451	0.873635	0.0897414	3.09871
GOTERM_BP_DIRECT	GO:0008209~androgen metabolic process	3	0.0296677	0.00197944	CYP3A4, ESR1, CYP19A1	71	16	16792	44.3451	0.873635	0.0897414	3.09871
GOTERM_MF_DIRECT	GO:0003700~transcription factor activity, sequence-specific DNA binding	12	0.118671	0.00213071	PPARA, PPARD, HIF1A, KMT2A, XBP1, L3MBTL1, PPARG, TP53, ESR1, NFKB1, ESR2, NR1H3	72	961	16881	2.92768	0.490345	0.0301728	2.83201
GOTERM_BP_DIRECT	GO:0042632~cholesterol homeostasis	4	0.039557	0.00240962	NPC1, XBP1, FABP3, NR1H3	71	64	16792	14.7817	0.919434	0.103725	3.76013
GOTERM_MF_DIRECT	GO:0020037~heme binding	5	0.0494462	0.00264913	CYP3A4, CYP2C19, CYP2D6, CYP2A6, CYP19A1	72	137	16881	8.55687	0.567528	0.035789	3.50974
GOTERM_BP_DIRECT	GO:0071375~cellular response to peptide hormone stimulus	3	0.0296677	0.00310055	XBP1, NFKB1, APEX1	71	20	16792	35.4761	0.960915	0.126357	4.81361
GOTERM_BP_DIRECT	GO:0019369~arachidonic acid metabolic process	3	0.0296677	0.00483026	ALOX15, FAAH, CYP2D6	71	25	16792	28.3808	0.993623	0.183069	7.40375
GOTERM_BP_DIRECT	GO:0007568~aging	5	0.0494462	0.00498191	HMGCR, CNR1, POLB, PDE4D, APEX1	71	165	16792	7.16688	0.994561	0.181714	7.62766
GOTERM_MF_DIRECT	GO:0070330~aromatase activity	3	0.0296677	0.00571965	CYP3A4, CYP2D6, CYP19A1	72	27	16881	26.0509	0.836771	0.0727434	7.43493
GOTERM_MF_DIRECT	GO:0051721~protein phosphatase 2A binding	3	0.0296677	0.00571965	HMGCR, TP53, PTPN1	72	27	16881	26.0509	0.836771	0.0727434	7.43493
GOTERM_BP_DIRECT	GO:0045944~positive regulation of transcription from RNA polymerase II promoter	11	0.108782	0.00721458	PPARA, TNF, HIF1A, KMT2A, XBP1, PPARG, TP53, ESR1, NFKB1, NR1H3, IL2	71	981	16792	2.65196	0.999479	0.244197	10.866
GOTERM_BP_DIRECT	GO:0071456~cellular response to hypoxia	4	0.039557	0.00751641	PPARD, HIF1A, TP53, LMNA	71	96	16792	9.85446	0.999621	0.245208	11.2955
GOTERM_BP_DIRECT	GO:1902202~regulation of hepatocyte growth factor receptor signaling pathway	2	0.0197785	0.00832017	PTPN2, PTPN1	71	2	16792	236.507	0.999837	0.259759	12.4299
GOTERM_BP_DIRECT	GO:0055092~sterol homeostasis	2	0.0197785	0.00832017	XBP1, NR1H3	71	2	16792	236.507	0.999837	0.259759	12.4299
GOTERM_BP_DIRECT	GO:0006286~base-excision repair, base-free sugar-phosphate removal	2	0.0197785	0.00832017	POLB, APEX1	71	2	16792	236.507	0.999837	0.259759	12.4299
GOTERM_MF_DIRECT	GO:0038052~RNA polymerase II transcription factor activity, estrogen-activated sequence-specific DNA binding	2	0.0197785	0.00839438	ESR1, ESR2	72	2	16881	234.458	0.930319	0.101072	10.7332
GOTERM_MF_DIRECT	GO:0003990~acetylcholinesterase activity	2	0.0197785	0.00839438	ACHE, BCHE	72	2	16881	234.458	0.930319	0.101072	10.7332
GOTERM_BP_DIRECT	GO:0042593~glucose homeostasis	4	0.039557	0.00863844	HIF1A, PTPN2, CNR1, PPARG	71	101	16792	9.36662	0.999884	0.260605	12.8753
GOTERM_MF_DIRECT	GO:0001540~beta-amyloid binding	3	0.0296677	0.00897014	ACHE, BCHE, BACE1	72	34	16881	20.6875	0.942002	0.10373	11.4287
GOTERM_MF_DIRECT	GO:0003677~DNA binding	15	0.148339	0.00911553	PPARA, PPARD, KMT2A, BLM, PPARG, TP53, ESR1, NFKB1, POLB, ESR2, MAPK1, RECQL, XBP1, APEX1, NR1H3	72	1674	16881	2.10088	0.94463	0.101631	11.6036
GOTERM_BP_DIRECT	GO:0006284~base-excision repair	3	0.0296677	0.00932655	TP53, POLB, APEX1	71	35	16792	20.272	0.999944	0.270625	13.8311
GOTERM_BP_DIRECT	GO:0051091~positive regulation of sequence-specific DNA binding transcription factor activity	4	0.039557	0.00960318	TNF, PPARG, ESR1, ESR2	71	105	16792	9.00979	0.999958	0.270078	14.2125
GOTERM_BP_DIRECT	GO:0045471~response to ethanol	4	0.039557	0.00960318	HMGCR, CNR1, POLB, IL2	71	105	16792	9.00979	0.999958	0.270078	14.2125
GOTERM_BP_DIRECT	GO:0009409~response to cold	3	0.0296677	0.00984877	HSP90AA1, TRPA1, PPARG	71	36	16792	19.7089	0.999967	0.26884	14.5499
GOTERM_BP_DIRECT	GO:0030522~intracellular receptor signaling pathway	3	0.0296677	0.0109313	PPARA, PPARD, NR1H3	71	38	16792	18.6716	0.99999	0.286451	16.022
GOTERM_BP_DIRECT	GO:0051262~protein tetramerization	3	0.0296677	0.0120639	ACHE, HMGCR, TP53	71	40	16792	17.738	0.999997	0.303744	17.5368
GOTERM_BP_DIRECT	GO:0038171~cannabinoid signaling pathway	2	0.0197785	0.0124546	CNR1, CNR2	71	3	16792	157.671	0.999998	0.304728	18.0534
GOTERM_BP_DIRECT	GO:0009822~alkaloid catabolic process	2	0.0197785	0.0124546	CYP3A4, CYP2D6	71	3	16792	157.671	0.999998	0.304728	18.0534
GOTERM_BP_DIRECT	GO:0050955~thermoception	2	0.0197785	0.0124546	TRPV1, TRPA1	71	3	16792	157.671	0.999998	0.304728	18.0534
GOTERM_BP_DIRECT	GO:0010871~negative regulation of receptor biosynthetic process	2	0.0197785	0.0124546	PPARA, PPARG	71	3	16792	157.671	0.999998	0.304728	18.0534
GOTERM_BP_DIRECT	GO:0050968~detection of chemical stimulus involved in sensory perception of pain	2	0.0197785	0.0124546	TRPV1, TRPA1	71	3	16792	157.671	0.999998	0.304728	18.0534
GOTERM_MF_DIRECT	GO:0004949~cannabinoid receptor activity	2	0.0197785	0.0125655	CNR1, CNR2	72	3	16881	156.306	0.981608	0.132994	15.6601
GOTERM_MF_DIRECT	GO:0004104~cholinesterase activity	2	0.0197785	0.0125655	ACHE, BCHE	72	3	16881	156.306	0.981608	0.132994	15.6601
GOTERM_BP_DIRECT	GO:0030308~negative regulation of cell growth	4	0.039557	0.0140738	PPARD, PPARG, TP53, ESR2	71	121	16792	7.81841	1	0.329633	20.1619
GOTERM_BP_DIRECT	GO:0008542~visual learning	3	0.0296677	0.0151088	HIF1A, KMT2A, HMGCR	71	45	16792	15.7671	1	0.34181	21.483
GOTERM_BP_DIRECT	GO:0007187~G-protein coupled receptor signaling pathway, coupled to cyclic nucleotide second messenger	3	0.0296677	0.0157534	CNR1, CNR2, TSHR	71	46	16792	15.4244	1	0.346272	22.2955
GOTERM_BP_DIRECT	GO:0032729~positive regulation of interferon-gamma production	3	0.0296677	0.0157534	TNF, PDE4D, IL2	71	46	16792	15.4244	1	0.346272	22.2955
GOTERM_BP_DIRECT	GO:0045600~positive regulation of fat cell differentiation	3	0.0296677	0.0164097	PPARD, XBP1, PPARG	71	47	16792	15.0962	1	0.350691	23.1146
GOTERM_BP_DIRECT	GO:0045759~negative regulation of action potential	2	0.0197785	0.0165721	CNR1, CNR2	71	4	16792	118.254	1	0.346569	23.316
GOTERM_BP_DIRECT	GO:0033004~negative regulation of mast cell activation	2	0.0197785	0.0165721	CNR1, CNR2	71	4	16792	118.254	1	0.346569	23.316
GOTERM_BP_DIRECT	GO:0006281~DNA repair	5	0.0494462	0.0166913	RECQL, BLM, TDP1, POLB, APEX1	71	235	16792	5.03206	1	0.341901	23.4636
GOTERM_MF_DIRECT	GO:0034056~estrogen response element binding	2	0.0197785	0.0167193	ESR1, ESR2	72	4	16881	117.229	0.995146	0.167833	20.3154
GOTERM_MF_DIRECT	GO:0005497~androgen binding	2	0.0197785	0.0167193	SHBG, ALDH1A1	72	4	16881	117.229	0.995146	0.167833	20.3154
GOTERM_BP_DIRECT	GO:0042752~regulation of circadian rhythm	3	0.0296677	0.0177569	PPARA, PPARG, NR1H3	71	49	16792	14.48	1	0.352732	24.7706
GOTERM_BP_DIRECT	GO:0010891~negative regulation of sequestering of triglyceride	2	0.0197785	0.0206726	PPARA, PPARG	71	5	16792	94.6028	1	0.390823	28.241
GOTERM_BP_DIRECT	GO:2001300~lipoxin metabolic process	2	0.0197785	0.0206726	ALOX5, HPGD	71	5	16792	94.6028	1	0.390823	28.241
GOTERM_BP_DIRECT	GO:0031622~positive regulation of fever generation	2	0.0197785	0.0206726	TNF, CNR1	71	5	16792	94.6028	1	0.390823	28.241
GOTERM_MF_DIRECT	GO:0009378~four-way junction helicase activity	2	0.0197785	0.0208559	RECQL, BLM	72	5	16881	93.7833	0.998719	0.199089	24.7139
GOTERM_MF_DIRECT	GO:0030284~estrogen receptor activity	2	0.0197785	0.0208559	ESR1, ESR2	72	5	16881	93.7833	0.998719	0.199089	24.7139
GOTERM_MF_DIRECT	GO:0019901~protein kinase binding	6	0.0593354	0.0209628	HIF1A, PTPN2, XBP1, MAPT, TP53, PTPN1	72	376	16881	3.74136	0.998763	0.19423	24.8246
GOTERM_MF_DIRECT	GO:0003682~chromatin binding	6	0.0593354	0.0243251	KMT2A, L3MBTL1, PPARG, TP53, ESR1, NFKB1	72	391	16881	3.59783	0.999583	0.21587	28.2284
GOTERM_BP_DIRECT	GO:0070373~negative regulation of ERK1 and ERK2 cascade	3	0.0296677	0.0243684	PTPN2, XBP1, PTPN1	71	58	16792	12.2331	1	0.435801	32.4242
GOTERM_BP_DIRECT	GO:1903599~positive regulation of mitophagy	2	0.0197785	0.0247563	HIF1A, HTT	71	6	16792	78.8357	1	0.433871	32.8499
GOTERM_BP_DIRECT	GO:2000189~positive regulation of cholesterol homeostasis	2	0.0197785	0.0247563	NPC1, NR1H3	71	6	16792	78.8357	1	0.433871	32.8499
GOTERM_BP_DIRECT	GO:0009804~coumarin metabolic process	2	0.0197785	0.0247563	CYP2D6, CYP2A6	71	6	16792	78.8357	1	0.433871	32.8499
GOTERM_BP_DIRECT	GO:0046321~positive regulation of fatty acid oxidation	2	0.0197785	0.0247563	PPARA, PPARG	71	6	16792	78.8357	1	0.433871	32.8499
GOTERM_BP_DIRECT	GO:0042737~drug catabolic process	2	0.0197785	0.0247563	CYP3A4, CYP2D6	71	6	16792	78.8357	1	0.433871	32.8499
GOTERM_MF_DIRECT	GO:0004064~arylesterase activity	2	0.0197785	0.0249753	CA2, CA1	72	6	16881	78.1528	0.999662	0.215096	28.87
GOTERM_MF_DIRECT	GO:0043140~ATP-dependent 3'-5' DNA helicase activity	2	0.0197785	0.0249753	RECQL, BLM	72	6	16881	78.1528	0.999662	0.215096	28.87
GOTERM_BP_DIRECT	GO:0036498~IRE1-mediated unfolded protein response	3	0.0296677	0.0251564	XBP1, LMNA, PTPN1	71	59	16792	12.0258	1	0.432176	33.2862
GOTERM_BP_DIRECT	GO:0048661~positive regulation of smooth muscle cell proliferation	3	0.0296677	0.0259548	TNF, HMGCR, AKR1B1	71	60	16792	11.8254	1	0.435589	34.1489
GOTERM_BP_DIRECT	GO:0006950~response to stress	3	0.0296677	0.0267635	MAPK1, HSP90AA1, AKR1B1	71	61	16792	11.6315	1	0.438978	35.0121
GOTERM_BP_DIRECT	GO:0010870~positive regulation of receptor biosynthetic process	2	0.0197785	0.0288232	HIF1A, NR1H3	71	7	16792	67.5734	1	0.457015	37.163
GOTERM_BP_DIRECT	GO:0045722~positive regulation of gluconeogenesis	2	0.0197785	0.0288232	PPARA, PTPN2	71	7	16792	67.5734	1	0.457015	37.163
GOTERM_BP_DIRECT	GO:0045822~negative regulation of heart contraction	2	0.0197785	0.0288232	PDE4D, IL2	71	7	16792	67.5734	1	0.457015	37.163
GOTERM_MF_DIRECT	GO:0003684~damaged DNA binding	3	0.0296677	0.0288834	TP53, POLB, APEX1	72	63	16881	11.1647	0.999905	0.238449	32.6155
GOTERM_MF_DIRECT	GO:0019903~protein phosphatase binding	3	0.0296677	0.0288834	HSP90AA1, PPARG, TP53	72	63	16881	11.1647	0.999905	0.238449	32.6155
GOTERM_MF_DIRECT	GO:0015125~bile acid transmembrane transporter activity	2	0.0197785	0.0290776	SLCO1B3, SLCO1B1	72	7	16881	66.9881	0.999911	0.233884	32.7968
GOTERM_MF_DIRECT	GO:0001758~retinal dehydrogenase activity	2	0.0197785	0.0290776	ALDH1A1, AKR1B10	72	7	16881	66.9881	0.999911	0.233884	32.7968
GOTERM_MF_DIRECT	GO:0002039~p53 binding	3	0.0296677	0.0323507	BLM, HTT, TP53	72	67	16881	10.4981	0.999969	0.250735	35.7849
GOTERM_BP_DIRECT	GO:0032966~negative regulation of collagen biosynthetic process	2	0.0197785	0.0328734	PPARD, PPARG	71	8	16792	59.1268	1	0.49553	41.1994
GOTERM_BP_DIRECT	GO:0010888~negative regulation of lipid storage	2	0.0197785	0.0328734	TNF, PTPN2	71	8	16792	59.1268	1	0.49553	41.1994
GOTERM_BP_DIRECT	GO:0046903~secretion	2	0.0197785	0.0328734	CA9, CA2	71	8	16792	59.1268	1	0.49553	41.1994
GOTERM_BP_DIRECT	GO:0051001~negative regulation of nitric-oxide synthase activity	2	0.0197785	0.0328734	CNR1, CNR2	71	8	16792	59.1268	1	0.49553	41.1994
GOTERM_BP_DIRECT	GO:0071316~cellular response to nicotine	2	0.0197785	0.0328734	TNF, NFKB1	71	8	16792	59.1268	1	0.49553	41.1994
GOTERM_BP_DIRECT	GO:0044597~daunorubicin metabolic process	2	0.0197785	0.0328734	AKR1B10, AKR1B1	71	8	16792	59.1268	1	0.49553	41.1994
GOTERM_BP_DIRECT	GO:0044598~doxorubicin metabolic process	2	0.0197785	0.0328734	AKR1B10, AKR1B1	71	8	16792	59.1268	1	0.49553	41.1994
GOTERM_MF_DIRECT	GO:0030235~nitric-oxide synthase regulator activity	2	0.0197785	0.0331629	HSP90AA1, ESR1	72	8	16881	58.6146	0.999976	0.250262	36.507
GOTERM_MF_DIRECT	GO:0036310~annealing helicase activity	2	0.0197785	0.0331629	RECQL, BLM	72	8	16881	58.6146	0.999976	0.250262	36.507
GOTERM_MF_DIRECT	GO:0042803~protein homodimerization activity	8	0.0791139	0.0334074	ACHE, HSP90AA1, KMT2A, HMGCR, XBP1, NFKB1, HPGD, ABCG2	72	730	16881	2.56941	0.999978	0.246145	36.723
GOTERM_BP_DIRECT	GO:0070374~positive regulation of ERK1 and ERK2 cascade	4	0.039557	0.0366367	ALOX15, TNF, HMGCR, THPO	71	175	16792	5.40588	1	0.527334	44.7309
GOTERM_BP_DIRECT	GO:0009062~fatty acid catabolic process	2	0.0197785	0.036907	PPARD, FAAH	71	9	16792	52.5571	1	0.523245	44.9767
GOTERM_BP_DIRECT	GO:1902894~negative regulation of pri-miRNA transcription from RNA polymerase II promoter	2	0.0197785	0.036907	PPARA, PPARD	71	9	16792	52.5571	1	0.523245	44.9767
GOTERM_BP_DIRECT	GO:0009651~response to salt stress	2	0.0197785	0.036907	TNF, HSP90AA1	71	9	16792	52.5571	1	0.523245	44.9767
GOTERM_BP_DIRECT	GO:0007584~response to nutrient	3	0.0296677	0.0381638	HMGCR, CNR1, PPARG	71	74	16792	9.58812	1	0.52871	46.1064
GOTERM_BP_DIRECT	GO:0006805~xenobiotic metabolic process	3	0.0296677	0.0419846	CYP3A4, CYP2C19, CYP2D6	71	78	16792	9.09642	1	0.556988	49.4087
GOTERM_BP_DIRECT	GO:0042060~wound healing	3	0.0296677	0.0439469	PPARA, ALOX15, PPARD	71	80	16792	8.86901	1	0.567358	51.0301
GOTERM_BP_DIRECT	GO:0006081~cellular aldehyde metabolic process	2	0.0197785	0.0449244	ALDH1A1, AKR1B10	71	11	16792	43.0013	1	0.5691	51.8194
GOTERM_BP_DIRECT	GO:0051024~positive regulation of immunoglobulin secretion	2	0.0197785	0.0449244	XBP1, IL2	71	11	16792	43.0013	1	0.5691	51.8194
GOTERM_BP_DIRECT	GO:0034116~positive regulation of heterotypic cell-cell adhesion	2	0.0197785	0.0449244	ALOX15, TNF	71	11	16792	43.0013	1	0.5691	51.8194
GOTERM_MF_DIRECT	GO:0015278~calcium-release channel activity	2	0.0197785	0.0453174	TRPV1, TRPA1	72	11	16881	42.6288	1	0.313238	46.4544
GOTERM_BP_DIRECT	GO:0006310~DNA recombination	3	0.0296677	0.0469532	RECQL, BLM, APEX1	71	83	16792	8.54845	1	0.579219	53.4199
GOTERM_BP_DIRECT	GO:0051897~positive regulation of protein kinase B signaling	3	0.0296677	0.0479717	TNF, XBP1, THPO	71	84	16792	8.44668	1	0.581003	54.2045
GOTERM_BP_DIRECT	GO:0015908~fatty acid transport	2	0.0197785	0.0489083	PPARA, PPARD	71	12	16792	39.4178	1	0.582103	54.915
GOTERM_BP_DIRECT	GO:0071498~cellular response to fluid shear stress	2	0.0197785	0.0489083	XBP1, CA2	71	12	16792	39.4178	1	0.582103	54.915
GOTERM_BP_DIRECT	GO:1990440~positive regulation of transcription from RNA polymerase II promoter in response to endoplasmic reticulum stress	2	0.0197785	0.0489083	XBP1, TP53	71	12	16792	39.4178	1	0.582103	54.915
GOTERM_BP_DIRECT	GO:0070989~oxidative demethylation	2	0.0197785	0.0489083	CYP3A4, CYP2D6	71	12	16792	39.4178	1	0.582103	54.915
GOTERM_BP_DIRECT	GO:0015909~long-chain fatty acid transport	2	0.0197785	0.0489083	PPARG, FABP3	71	12	16792	39.4178	1	0.582103	54.915
GOTERM_BP_DIRECT	GO:0015711~organic anion transport	2	0.0197785	0.0489083	SLCO1B3, SLCO1B1	71	12	16792	39.4178	1	0.582103	54.915
GOTERM_MF_DIRECT	GO:0008081~phosphoric diester hydrolase activity	2	0.0197785	0.0493353	TDP1, APEX1	72	12	16881	39.0764	1	0.329473	49.4113
GOTERM_MF_DIRECT	GO:0003906~DNA-(apurinic or apyrimidinic site) lyase activity	2	0.0197785	0.0493353	POLB, APEX1	72	12	16881	39.0764	1	0.329473	49.4113
GOTERM_BP_DIRECT	GO:0007517~muscle organ development	3	0.0296677	0.0531838	ACHE, XBP1, LMNA	71	89	16792	7.97215	1	0.607542	58.0293
GOTERM_MF_DIRECT	GO:0005215~transporter activity	4	0.039557	0.0533695	SLCO1B3, SLCO1B1, FABP3, ABCG2	72	202	16881	4.64274	1	0.344737	52.2274
GOTERM_BP_DIRECT	GO:0006974~cellular response to DNA damage stimulus	4	0.039557	0.0560525	MAPK1, BLM, TP53, POLB	71	208	16792	4.54821	1	0.621423	60.0045
GOTERM_BP_DIRECT	GO:0002009~morphogenesis of an epithelium	2	0.0197785	0.0568272	CA9, CA2	71	14	16792	33.7867	1	0.620737	60.5228
GOTERM_BP_DIRECT	GO:0014912~negative regulation of smooth muscle cell migration	2	0.0197785	0.0568272	PPARD, APEX1	71	14	16792	33.7867	1	0.620737	60.5228
GOTERM_MF_DIRECT	GO:0016702~oxidoreductase activity, acting on single donors with incorporation of molecular oxygen, incorporation of two atoms of oxygen	2	0.0197785	0.0573213	ALOX15, ALOX5	72	14	16881	33.494	1	0.358617	54.8447
GOTERM_BP_DIRECT	GO:0060397~JAK-STAT cascade involved in growth hormone signaling pathway	2	0.0197785	0.0607623	MAPK1, PTPN1	71	15	16792	31.5343	1	0.640333	63.0597
GOTERM_BP_DIRECT	GO:0051974~negative regulation of telomerase activity	2	0.0197785	0.0607623	PPARG, TP53	71	15	16792	31.5343	1	0.640333	63.0597
GOTERM_BP_DIRECT	GO:0043277~apoptotic cell clearance	2	0.0197785	0.0607623	ALOX15, NR1H3	71	15	16792	31.5343	1	0.640333	63.0597
GOTERM_BP_DIRECT	GO:0006691~leukotriene metabolic process	2	0.0197785	0.0607623	ALOX15, ALOX5	71	15	16792	31.5343	1	0.640333	63.0597
GOTERM_MF_DIRECT	GO:0004033~aldo-keto reductase (NADP) activity	2	0.0197785	0.0612894	AKR1B10, AKR1B1	72	15	16881	31.2611	1	0.371739	57.3387
GOTERM_BP_DIRECT	GO:0006366~transcription from RNA polymerase II promoter	6	0.0593354	0.0626462	HIF1A, KMT2A, XBP1, TP53, ESR1, NFKB1	71	513	16792	2.76616	1	0.646225	64.2194
GOTERM_BP_DIRECT	GO:0035162~embryonic hemopoiesis	2	0.0197785	0.0646811	HIF1A, KMT2A	71	16	16792	29.5634	1	0.652756	65.4336
GOTERM_MF_DIRECT	GO:0002020~protease binding	3	0.0296677	0.0674996	TNF, XBP1, TP53	72	101	16881	6.96411	1	0.394625	60.9872
GOTERM_BP_DIRECT	GO:0032722~positive regulation of chemokine production	2	0.0197785	0.0685839	TNF, HIF1A	71	17	16792	27.8244	1	0.669482	67.6552
GOTERM_BP_DIRECT	GO:0019373~epoxygenase P450 pathway	2	0.0197785	0.0724706	CYP2C19, CYP2A6	71	18	16792	26.2786	1	0.684947	69.734
GOTERM_BP_DIRECT	GO:0033189~response to vitamin A	2	0.0197785	0.0724706	PPARD, PPARG	71	18	16792	26.2786	1	0.684947	69.734
GOTERM_BP_DIRECT	GO:0006954~inflammatory response	5	0.0494462	0.0734615	ALOX15, TNF, CNR2, NFKB1, POLB	71	379	16792	3.12015	1	0.684768	70.2437
GOTERM_BP_DIRECT	GO:0045672~positive regulation of osteoclast differentiation	2	0.0197785	0.0763412	TNF, CA2	71	19	16792	24.8955	1	0.694065	71.6794
GOTERM_BP_DIRECT	GO:1902236~negative regulation of endoplasmic reticulum stress-induced intrinsic apoptotic signaling pathway	2	0.0197785	0.0763412	XBP1, PTPN1	71	19	16792	24.8955	1	0.694065	71.6794
GOTERM_MF_DIRECT	GO:0001077~transcriptional activator activity, RNA polymerase II core promoter proximal region sequence-specific binding	4	0.039557	0.0772515	PPARA, HIF1A, ESR1, NR1H3	72	236	16881	3.97387	1	0.431399	66.138
GOTERM_MF_DIRECT	GO:0044325~ion channel binding	3	0.0296677	0.0819437	HSP90AA1, HTT, PDE4D	72	113	16881	6.22456	1	0.444187	68.3851
GOTERM_BP_DIRECT	GO:0008285~negative regulation of cell proliferation	5	0.0494462	0.0832283	KMT2A, PTPN2, BCHE, FABP3, TP53	71	396	16792	2.9862	1	0.721336	74.8542
GOTERM_BP_DIRECT	GO:0030520~intracellular estrogen receptor signaling pathway	2	0.0197785	0.0840349	ESR1, ESR2	71	21	16792	22.5245	1	0.719944	75.2034
GOTERM_MF_DIRECT	GO:0015347~sodium-independent organic anion transmembrane transporter activity	2	0.0197785	0.0847546	SLCO1B3, SLCO1B1	72	21	16881	22.3294	1	0.448683	69.6642
GOTERM_MF_DIRECT	GO:0003713~transcription coactivator activity	4	0.039557	0.086634	PPARD, ESR2, APEX1, NR1H3	72	248	16881	3.78159	1	0.449304	70.4926
GOTERM_BP_DIRECT	GO:0006915~apoptotic process	6	0.0593354	0.0874806	MAPK1, PPARD, KMT2A, HTT, TP53, NFKB1	71	567	16792	2.50272	1	0.729973	76.6445
GOTERM_BP_DIRECT	GO:0071542~dopaminergic neuron differentiation	2	0.0197785	0.0878581	HIF1A, TSHR	71	22	16792	21.5006	1	0.726752	76.7975
GOTERM_BP_DIRECT	GO:0051000~positive regulation of nitric-oxide synthase activity	2	0.0197785	0.0878581	HIF1A, ESR1	71	22	16792	21.5006	1	0.726752	76.7975
GOTERM_BP_DIRECT	GO:0010165~response to X-ray	2	0.0197785	0.0878581	BLM, TP53	71	22	16792	21.5006	1	0.726752	76.7975
GOTERM_BP_DIRECT	GO:0043252~sodium-independent organic anion transport	2	0.0197785	0.0916654	SLCO1B3, SLCO1B1	71	23	16792	20.5658	1	0.73771	78.2892
GOTERM_BP_DIRECT	GO:0045662~negative regulation of myoblast differentiation	2	0.0197785	0.0916654	PPARD, TNF	71	23	16792	20.5658	1	0.73771	78.2892
GOTERM_BP_DIRECT	GO:1901796~regulation of signal transduction by p53 class mediator	3	0.0296677	0.0945038	BLM, L3MBTL1, TP53	71	124	16792	5.72194	1	0.744284	79.3422
GOTERM_BP_DIRECT	GO:0010628~positive regulation of gene expression	4	0.039557	0.0961918	PPARD, TNF, HIF1A, TP53	71	262	16792	3.61079	1	0.746217	79.9456
GOTERM_BP_DIRECT	GO:0001934~positive regulation of protein phosphorylation	3	0.0296677	0.0983803	TNF, XBP1, THPO	71	127	16792	5.58678	1	0.749962	80.7033
GOTERM_BP_DIRECT	GO:0006811~ion transport	3	0.0296677	0.0983803	SLCO1B3, TRPA1, SLCO1B1	71	127	16792	5.58678	1	0.749962	80.7033
GOTERM_BP_DIRECT	GO:0060612~adipose tissue development	2	0.0197785	0.0992333	PPARD, XBP1	71	25	16792	18.9206	1	0.7487	80.9913
GOTERM_BP_DIRECT	GO:0060135~maternal process involved in female pregnancy	2	0.0197785	0.0992333	CNR1, AKR1B1	71	25	16792	18.9206	1	0.7487	80.9913
