# Supplementary material for: Systems pharmacology-based approach to investigate the mechanisms of Danggui-Shaoyao-san prescription for treatment of Alzheimer’s disease
Source: BMC Complement Med Ther. 2020 Sep 18;20:282. doi: 10.1186/s12906-020-03066-4 (PMC7501700; doi:10.1186/s12906-020-03066-4)
Supplement: Supplementary file 7 — Additional file 7: Table S7. Detailed information of KEGG pathway enrichment analysis data of targets with degree equal or larger than 40. [file 12906_2020_3066_MOESM7_ESM.xlsx]

## Sheet: KEGG
KEGG_A_class	KEGG_B_class	Pathway	out (63)	All (8514)	% Associated Genes	Pvalue	Qvalue	Pathway ID	Genes	K_IDs
Metabolism	Energy metabolism	Nitrogen metabolism	6	17	35.2941	1.49e-09	3.03e-07	hsa00910	ENSG00000074410;ENSG00000104267;ENSG00000107159;ENSG00000133742;ENSG00000169239;ENSG00000174990	K01672+K18245+K01672+K01672+K01672+K01672
Organismal Systems	Digestive system	Bile secretion	6	75	35.2941	1.74e-05	0.00177	hsa04976	ENSG00000104267;ENSG00000111700;ENSG00000113161;ENSG00000118777;ENSG00000134538;ENSG00000160868	K18245+K05043+K00021+K05681+K05043+K17689
Organismal Systems	Endocrine system	PPAR signaling pathway	5	79	29.4118	0.000279385	0.0143	hsa03320	ENSG00000025434;ENSG00000112033;ENSG00000121769;ENSG00000132170;ENSG00000186951	K08536+K04504+K08752+K08530+K07294
Organismal Systems	Nervous system	Serotonergic synapse	6	125	35.2941	0.000304431	0.0143	hsa04726	ENSG00000012779;ENSG00000100030;ENSG00000100197;ENSG00000161905;ENSG00000165841;ENSG00000189221	K00461+K04371+K17712+K00460+K17721+K00274
Metabolism	Xenobiotics biodegradation and metabolism	Drug metabolism - cytochrome P450	5	83	29.4118	0.000351859	0.0143	hsa00982	ENSG00000100197;ENSG00000160868;ENSG00000165841;ENSG00000189221;ENSG00000255974	K17712+K17689+K17721+K00274+K17683
Human Diseases	Infectious diseases	Hepatitis C	6	144	35.2941	0.000648533	0.0219	hsa05160	ENSG00000025434;ENSG00000100030;ENSG00000109320;ENSG00000141510;ENSG00000186951;ENSG00000232810	K08536+K04371+K02580+K04451+K07294+K03156
Metabolism	Lipid metabolism	Linoleic acid metabolism	3	30	17.6471	0.00135954	0.0394	hsa00591	ENSG00000160868;ENSG00000161905;ENSG00000165841	K17689+K00460+K17721
Human Diseases	Drug resistance	Endocrine resistance	5	116	29.4118	0.00161276	0.0409	hsa01522	ENSG00000091831;ENSG00000100030;ENSG00000100197;ENSG00000140009;ENSG00000141510	K08550+K04371+K17712+K08551+K04451
Organismal Systems	Endocrine system	Prolactin signaling pathway	4	74	23.5294	0.00212654	0.0432	hsa04917	ENSG00000091831;ENSG00000100030;ENSG00000109320;ENSG00000140009	K08550+K04371+K02580+K08551
Human Diseases	Endocrine and metabolic diseases	Insulin resistance	5	122	29.4118	0.0020149	0.0432	hsa04931	ENSG00000025434;ENSG00000109320;ENSG00000186951;ENSG00000196396;ENSG00000232810	K08536+K02580+K07294+K05696+K03156
Human Diseases	Drug resistance	Antifolate resistance	3	40	17.6471	0.00313903	0.0579	hsa01523	ENSG00000109320;ENSG00000118777;ENSG00000232810	K02580+K05681+K03156
Metabolism	Xenobiotics biodegradation and metabolism	Metabolism of xenobiotics by cytochrome P450	4	87	23.5294	0.00383001	0.0603	hsa00980	ENSG00000100197;ENSG00000117594;ENSG00000160868;ENSG00000255974	K17712+K15680+K17689+K17683
Human Diseases	Cancers	Thyroid cancer	3	43	17.6471	0.0038597	0.0603	hsa05216	ENSG00000100030;ENSG00000132170;ENSG00000141510	K04371+K08530+K04451
Human Diseases	Cancers	Chemical carcinogenesis	4	90	23.5294	0.00432478	0.0627	hsa05204	ENSG00000117594;ENSG00000160868;ENSG00000165841;ENSG00000255974	K15680+K17689+K17721+K17683
Cellular Processes	Cell growth and death	Apoptosis	5	153	29.4118	0.00533841	0.0722	hsa04210	ENSG00000100030;ENSG00000109320;ENSG00000141510;ENSG00000160789;ENSG00000232810	K04371+K02580+K04451+K12641+K03156
Human Diseases	Cancers	Prostate cancer	4	101	23.5294	0.00650594	0.0798	hsa05215	ENSG00000080824;ENSG00000100030;ENSG00000109320;ENSG00000141510	K04079+K04371+K02580+K04451
Human Diseases	Cancers	Pathways in cancer	10	550	58.8235	0.0066807	0.0798	hsa05200	ENSG00000080824;ENSG00000091831;ENSG00000100030;ENSG00000100644;ENSG00000109320;ENSG00000109471;ENSG00000112033;ENSG00000132170;ENSG00000140009;ENSG00000141510	K04079+K08550+K04371+K08268+K02580+K05429+K04504+K08530+K08551+K04451
Organismal Systems	Immune system	IL-17 signaling pathway	4	106	23.5294	0.00770194	0.0869	hsa04657	ENSG00000080824;ENSG00000100030;ENSG00000109320;ENSG00000232810	K04079+K04371+K02580+K03156
Organismal Systems	Immune system	T cell receptor signaling pathway	4	114	23.5294	0.00990266	0.0928	hsa04660	ENSG00000100030;ENSG00000109320;ENSG00000109471;ENSG00000232810	K04371+K02580+K05429+K03156
Organismal Systems	Immune system	C-type lectin receptor signaling pathway	4	116	23.5294	0.0105104	0.0928	hsa04625	ENSG00000100030;ENSG00000109320;ENSG00000109471;ENSG00000232810	K04371+K02580+K05429+K03156
Metabolism	Metabolism of terpenoids and polyketides	Terpenoid backbone biosynthesis	2	21	11.7647	0.0103372	0.0928	hsa00900	ENSG00000113161;ENSG00000168522	K00021+K05955
Human Diseases	Endocrine and metabolic diseases	Non-alcoholic fatty liver disease (NAFLD)	5	178	29.4118	0.0099794	0.0928	hsa04932	ENSG00000025434;ENSG00000100219;ENSG00000109320;ENSG00000186951;ENSG00000232810	K08536+K09027+K02580+K07294+K03156
Human Diseases	Infectious diseases	Chagas disease (American trypanosomiasis)	4	116	23.5294	0.0105104	0.0928	hsa05142	ENSG00000100030;ENSG00000109320;ENSG00000109471;ENSG00000232810	K04371+K02580+K05429+K03156
Organismal Systems	Immune system	Th17 cell differentiation	5	186	29.4118	0.0119165	0.1	hsa04659	ENSG00000080824;ENSG00000100030;ENSG00000100644;ENSG00000109320;ENSG00000109471	K04079+K04371+K08268+K02580+K05429
Organismal Systems	Endocrine system	Thyroid hormone signaling pathway	4	131	23.5294	0.0158469	0.1	hsa04919	ENSG00000091831;ENSG00000100030;ENSG00000100644;ENSG00000141510	K08550+K04371+K08268+K04451
Metabolism	Lipid metabolism	Arachidonic acid metabolism	3	70	17.6471	0.0148681	0.1	hsa00590	ENSG00000012779;ENSG00000161905;ENSG00000165841	K00461+K00460+K17721
Metabolism	Metabolism of cofactors and vitamins	Folate biosynthesis	2	26	11.7647	0.0156236	0.1	hsa00790	ENSG00000085662;ENSG00000198074	K00011+K00011
Metabolism	Lipid metabolism	Steroid hormone biosynthesis	3	72	17.6471	0.0160314	0.1	hsa00140	ENSG00000117594;ENSG00000137869;ENSG00000160868	K15680+K07434+K17689
Human Diseases	Cancers	Acute myeloid leukemia	3	68	17.6471	0.0137546	0.1	hsa05221	ENSG00000100030;ENSG00000109320;ENSG00000112033	K04371+K02580+K04504
Human Diseases	Cancers	Central carbon metabolism in cancer	3	69	17.6471	0.0143052	0.1	hsa05230	ENSG00000100030;ENSG00000100644;ENSG00000141510	K04371+K08268+K04451
Human Diseases	Cancers	Transcriptional misregulation in cancers	5	195	29.4118	0.0143863	0.1	hsa05202	ENSG00000109320;ENSG00000118058;ENSG00000132170;ENSG00000141510;ENSG00000164120	K02580+K09186+K08530+K04451+K00069
Human Diseases	Neurodegenerative diseases	Alzheimer disease	5	199	29.4118	0.0155873	0.1	hsa05010	ENSG00000072506;ENSG00000100030;ENSG00000186318;ENSG00000186868;ENSG00000232810	K08683+K04371+K04521+K04380+K03156
Environmental Information Processing	Signal transduction	Sphingolipid signaling pathway	4	132	23.5294	0.0162533	0.1	hsa04071	ENSG00000100030;ENSG00000109320;ENSG00000141510;ENSG00000232810	K04371+K02580+K04451+K03156
Metabolism	Metabolism of cofactors and vitamins	Retinol metabolism	3	75	17.6471	0.0178701	0.106	hsa00830	ENSG00000160868;ENSG00000165092;ENSG00000255974	K17689+K07249+K17683
Human Diseases	Cancers	Pancreatic cancer	3	77	17.6471	0.0191587	0.106	hsa05212	ENSG00000100030;ENSG00000109320;ENSG00000141510	K04371+K02580+K04451
Human Diseases	Cancers	Proteoglycans in cancer	5	210	29.4118	0.0192326	0.106	hsa05205	ENSG00000091831;ENSG00000100030;ENSG00000100644;ENSG00000141510;ENSG00000232810	K08550+K04371+K08268+K04451+K03156
Environmental Information Processing	Signal transduction	cAMP signaling pathway	5	208	29.4118	0.0185316	0.106	hsa04024	ENSG00000100030;ENSG00000109320;ENSG00000113448;ENSG00000165409;ENSG00000186951	K04371+K02580+K13293+K04249+K07294
Organismal Systems	Immune system	Fc epsilon RI signaling pathway	3	79	17.6471	0.0204977	0.107	hsa04664	ENSG00000012779;ENSG00000100030;ENSG00000232810	K00461+K04371+K03156
Human Diseases	Cancers	Chronic myeloid leukemia	3	79	17.6471	0.0204977	0.107	hsa05220	ENSG00000100030;ENSG00000109320;ENSG00000141510	K04371+K02580+K04451
Human Diseases	Cardiovascular diseases	Fluid shear stress and atherosclerosis	4	149	23.5294	0.0241837	0.122	hsa05418	ENSG00000080824;ENSG00000109320;ENSG00000141510;ENSG00000232810	K04079+K02580+K04451+K03156
Genetic Information Processing	Replication and repair	Base excision repair	2	33	11.7647	0.0245572	0.122	hsa03410	ENSG00000070501;ENSG00000100823	K02330+K10771
Organismal Systems	Endocrine system	Adipocytokine signaling pathway	3	87	17.6471	0.0263589	0.122	hsa04920	ENSG00000109320;ENSG00000186951;ENSG00000232810	K02580+K07294+K03156
Metabolism	Carbohydrate metabolism	Fructose and mannose metabolism	2	34	11.7647	0.0259694	0.122	hsa00051	ENSG00000085662;ENSG00000198074	K00011+K00011
Metabolism	Carbohydrate metabolism	Galactose metabolism	2	34	11.7647	0.0259694	0.122	hsa00052	ENSG00000085662;ENSG00000198074	K00011+K00011
Human Diseases	Infectious diseases	Measles	4	155	23.5294	0.0274568	0.124	hsa05162	ENSG00000109320;ENSG00000109471;ENSG00000123595;ENSG00000141510	K02580+K05429+K07899+K04451
Metabolism	Carbohydrate metabolism	Pentose and glucuronate interconversions	2	37	11.7647	0.0303978	0.129	hsa00040	ENSG00000085662;ENSG00000198074	K00011+K00011
Human Diseases	Infectious diseases	Hepatitis B	4	160	23.5294	0.0303784	0.129	hsa05161	ENSG00000100030;ENSG00000109320;ENSG00000141510;ENSG00000232810	K04371+K02580+K04451+K03156
Human Diseases	Infectious diseases	Pertussis	3	92	17.6471	0.0304322	0.129	hsa05133	ENSG00000100030;ENSG00000109320;ENSG00000232810	K04371+K02580+K03156
Human Diseases	Cancers	Breast cancer	4	162	23.5294	0.0315968	0.131	hsa05224	ENSG00000091831;ENSG00000100030;ENSG00000140009;ENSG00000141510	K08550+K04371+K08551+K04451
Cellular Processes	Cell growth and death	Ferroptosis	2	40	11.7647	0.0351028	0.143	hsa04216	ENSG00000141510;ENSG00000161905	K04451+K00460
Metabolism	Biosynthesis of other secondary metabolites	Caffeine metabolism	1	5	5.88235	0.0364628	0.145	hsa00232	ENSG00000255974	K17683
Organismal Systems	Endocrine system	Estrogen signaling pathway	4	171	23.5294	0.0374348	0.146	hsa04915	ENSG00000080824;ENSG00000091831;ENSG00000100030;ENSG00000140009	K04079+K08550+K04371+K08551
Human Diseases	Cancers	Bladder cancer	2	43	11.7647	0.0400704	0.151	hsa05219	ENSG00000100030;ENSG00000141510	K04371+K04451
Environmental Information Processing	Signal transduction	HIF-1 signaling pathway	3	102	17.6471	0.0395166	0.151	hsa04066	ENSG00000100030;ENSG00000100644;ENSG00000109320	K04371+K08268+K02580
Organismal Systems	Aging	Longevity regulating pathway - mammal	3	105	17.6471	0.0424826	0.157	hsa04211	ENSG00000109320;ENSG00000132170;ENSG00000141510	K02580+K08530+K04451
Organismal Systems	Development	Osteoclast differentiation	4	187	23.5294	0.0492581	0.179	hsa04380	ENSG00000100030;ENSG00000109320;ENSG00000132170;ENSG00000232810	K04371+K02580+K08530+K03156
Human Diseases	Endocrine and metabolic diseases	AGE-RAGE signaling pathway in diabetic complications	3	114	17.6471	0.0520322	0.185	hsa04933	ENSG00000100030;ENSG00000109320;ENSG00000232810	K04371+K02580+K03156
Organismal Systems	Immune system	NOD-like receptor signaling pathway	4	193	23.5294	0.0541688	0.188	hsa04621	ENSG00000080824;ENSG00000100030;ENSG00000109320;ENSG00000232810	K04079+K04371+K02580+K03156
Organismal Systems	Endocrine system	Ovarian Steroidogenesis	2	51	11.7647	0.0545005	0.188	hsa04913	ENSG00000012779;ENSG00000137869	K00461+K07434
Human Diseases	Substance dependence	Cocaine addiction	2	53	11.7647	0.0583565	0.197	hsa05030	ENSG00000109320;ENSG00000189221	K02580+K00274
Organismal Systems	Immune system	Toll-like receptor signaling pathway	3	122	17.6471	0.0613196	0.203	hsa04620	ENSG00000100030;ENSG00000109320;ENSG00000232810	K04371+K02580+K03156
Organismal Systems	Nervous system	Neurotrophin signaling pathway	3	124	17.6471	0.0637555	0.203	hsa04722	ENSG00000100030;ENSG00000109320;ENSG00000141510	K04371+K02580+K04451
Human Diseases	Endocrine and metabolic diseases	Type II diabetes mellitus	2	56	11.7647	0.0643124	0.203	hsa04930	ENSG00000100030;ENSG00000232810	K04371+K03156
Human Diseases	Infectious diseases	HTLV-I infection	6	386	35.2941	0.064871	0.203	hsa05166	ENSG00000070501;ENSG00000100219;ENSG00000109320;ENSG00000109471;ENSG00000141510;ENSG00000232810	K02330+K09027+K02580+K05429+K04451+K03156
Environmental Information Processing	Signaling molecules and interaction	Neuroactive ligand-receptor interaction	5	293	29.4118	0.0649877	0.203	hsa04080	ENSG00000118432;ENSG00000146399;ENSG00000165409;ENSG00000188822;ENSG00000196689	K04277+K05051+K04249+K04278+K05222
Human Diseases	Infectious diseases	Toxoplasmosis	4	207	23.5294	0.0666288	0.205	hsa05145	ENSG00000012779;ENSG00000100030;ENSG00000109320;ENSG00000232810	K00461+K04371+K02580+K03156
Environmental Information Processing	Signal transduction	TNF signaling pathway	3	130	17.6471	0.071329	0.216	hsa04668	ENSG00000100030;ENSG00000109320;ENSG00000232810	K04371+K02580+K03156
Human Diseases	Cancers	Endometrial cancer	2	61	11.7647	0.0746685	0.223	hsa05213	ENSG00000100030;ENSG00000141510	K04371+K04451
Human Diseases	Neurodegenerative diseases	Amyotrophic lateral sclerosis (ALS)	2	63	11.7647	0.0789517	0.232	hsa05014	ENSG00000141510;ENSG00000232810	K04451+K03156
Human Diseases	Infectious diseases	Shigellosis	2	66	11.7647	0.0855175	0.248	hsa05131	ENSG00000100030;ENSG00000109320	K04371+K02580
Human Diseases	Immune diseases	Inflammatiory bowel disease (IBD)	3	145	17.6471	0.091927	0.263	hsa05321	ENSG00000109320;ENSG00000109471;ENSG00000232810	K02580+K05429+K03156
Organismal Systems	Immune system	B cell receptor signaling pathway	2	74	11.7647	0.103781	0.269	hsa04662	ENSG00000100030;ENSG00000109320	K04371+K02580
Metabolism	Lipid metabolism	Glycerolipid metabolism	2	71	11.7647	0.0968111	0.269	hsa00561	ENSG00000085662;ENSG00000198074	K00011+K00011
Human Diseases	Cancers	Renal cell carcinoma	2	71	11.7647	0.0968111	0.269	hsa05211	ENSG00000100030;ENSG00000100644	K04371+K08268
Human Diseases	Infectious diseases	Kaposi sarcoma-associated herpesvirus infection	4	241	23.5294	0.102508	0.269	hsa05167	ENSG00000100030;ENSG00000100644;ENSG00000109320;ENSG00000141510	K04371+K08268+K02580+K04451
Human Diseases	Cancers	Non-small cell lung cancer	2	74	11.7647	0.103781	0.269	hsa05223	ENSG00000100030;ENSG00000141510	K04371+K04451
Human Diseases	Cancers	Glioma	2	75	11.7647	0.106135	0.269	hsa05214	ENSG00000100030;ENSG00000141510	K04371+K04451
Human Diseases	Infectious diseases	Leishmaniasis	3	155	17.6471	0.106886	0.269	hsa05140	ENSG00000100030;ENSG00000109320;ENSG00000232810	K04371+K02580+K03156
Human Diseases	Drug resistance	Platinum drug resistance	2	76	11.7647	0.108504	0.269	hsa01524	ENSG00000100030;ENSG00000141510	K04371+K04451
Human Diseases	Cancers	Melanoma	2	76	11.7647	0.108504	0.269	hsa05218	ENSG00000100030;ENSG00000141510	K04371+K04451
Environmental Information Processing	Signal transduction	MAPK signaling pathway	5	332	29.4118	0.0983219	0.269	hsa04010	ENSG00000100030;ENSG00000109320;ENSG00000141510;ENSG00000186868;ENSG00000232810	K04371+K02580+K04451+K04380+K03156
Cellular Processes	Transport and catabolism	Mitophagy - animal	2	73	11.7647	0.101443	0.269	hsa04137	ENSG00000100644;ENSG00000141510	K08268+K04451
Human Diseases	Infectious diseases	Legionellosis	2	77	11.7647	0.110886	0.271	hsa05134	ENSG00000109320;ENSG00000232810	K02580+K03156
Organismal Systems	Immune system	RIG-I-like receptor signaling pathway	2	79	11.7647	0.115693	0.28	hsa04622	ENSG00000109320;ENSG00000232810	K02580+K03156
Cellular Processes	Cellular community - eukaryotes	Adherens junction	2	80	11.7647	0.118116	0.282	hsa04520	ENSG00000100030;ENSG00000196396	K04371+K05696
Organismal Systems	Immune system	Th1 and Th2 cell differentiation	3	168	17.6471	0.127654	0.283	hsa04658	ENSG00000100030;ENSG00000109320;ENSG00000109471	K04371+K02580+K05429
Organismal Systems	Nervous system	Retrograde endocannabinoid signaling	3	168	17.6471	0.127654	0.283	hsa04723	ENSG00000100030;ENSG00000117480;ENSG00000118432	K04371+K15528+K04277
Metabolism	Amino acid metabolism	Phenylalanine metabolism	1	18	5.88235	0.125254	0.283	hsa00360	ENSG00000189221	K00274
Metabolism	Xenobiotics biodegradation and metabolism	Drug metabolism - other enzymes	2	84	11.7647	0.127935	0.283	hsa00983	ENSG00000160868;ENSG00000255974	K17689+K17683
Human Diseases	Cancers	MicroRNAs in cancer	3	168	17.6471	0.127654	0.283	hsa05206	ENSG00000100030;ENSG00000109320;ENSG00000141510	K04371+K02580+K04451
Human Diseases	Cancers	Viral carcinogenesis	4	262	23.5294	0.128343	0.283	hsa05203	ENSG00000070501;ENSG00000100030;ENSG00000109320;ENSG00000141510	K02330+K04371+K02580+K04451
Environmental Information Processing	Signal transduction	Jak-STAT signaling pathway	3	167	17.6471	0.126007	0.283	hsa04630	ENSG00000090534;ENSG00000109471;ENSG00000175354	K06854+K05429+K18026
Human Diseases	Cancers	Colorectal cancer	2	88	11.7647	0.137941	0.301	hsa05210	ENSG00000100030;ENSG00000141510	K04371+K04451
Environmental Information Processing	Signal transduction	PI3K-Akt signaling pathway	5	374	29.4118	0.142244	0.304	hsa04151	ENSG00000080824;ENSG00000100030;ENSG00000109320;ENSG00000109471;ENSG00000141510	K04079+K04371+K02580+K05429+K04451
Cellular Processes	Cell growth and death	Necroptosis	3	176	17.6471	0.141105	0.304	hsa04217	ENSG00000080824;ENSG00000161905;ENSG00000232810	K04079+K00460+K03156
Human Diseases	Cardiovascular diseases	Hypertrophic cardiomyopathy (HCM)	2	92	11.7647	0.148115	0.31	hsa05410	ENSG00000160789;ENSG00000232810	K12641+K03156
Environmental Information Processing	Signal transduction	TGF-beta signaling pathway	2	92	11.7647	0.148115	0.31	hsa04350	ENSG00000100030;ENSG00000232810	K04371+K03156
Human Diseases	Infectious diseases	Salmonella infection	2	97	11.7647	0.161042	0.334	hsa05132	ENSG00000100030;ENSG00000109320	K04371+K02580
Metabolism	Amino acid metabolism	Histidine metabolism	1	24	5.88235	0.163469	0.335	hsa00340	ENSG00000189221	K00274
Organismal Systems	Excretory system	Proximal tubule bicarbonate reclamation	1	25	5.88235	0.169677	0.338	hsa04964	ENSG00000104267	K18245
Human Diseases	Cancers	Small cell lung cancer	2	100	11.7647	0.168897	0.338	hsa05222	ENSG00000109320;ENSG00000141510	K02580+K04451
Human Diseases	Cardiovascular diseases	Dilated cardiomyopathy (DCM)	2	100	11.7647	0.168897	0.338	hsa05414	ENSG00000160789;ENSG00000232810	K12641+K03156
Organismal Systems	Sensory system	Inflammatory mediator regulation of TRP channels	2	101	11.7647	0.17153	0.338	hsa04750	ENSG00000104321;ENSG00000196689	K04984+K05222
Organismal Systems	Endocrine system	Progesterone-mediated oocyte maturation	2	105	11.7647	0.182131	0.356	hsa04914	ENSG00000080824;ENSG00000100030	K04079+K04371
Human Diseases	Infectious diseases	Amoebiasis	2	106	11.7647	0.184797	0.357	hsa05146	ENSG00000109320;ENSG00000232810	K02580+K03156
Human Diseases	Infectious diseases	Human cytomegalovirus infection	4	307	23.5294	0.191593	0.366	hsa05163	ENSG00000100030;ENSG00000109320;ENSG00000141510;ENSG00000232810	K04371+K02580+K04451+K03156
Human Diseases	Cancers	Choline metabolism in cancer	2	109	11.7647	0.19283	0.366	hsa05231	ENSG00000100030;ENSG00000100644	K04371+K08268
Organismal Systems	Endocrine system	Parathyroid hormone synthesis, secretion and action	2	117	11.7647	0.214462	0.403	hsa04928	ENSG00000100030;ENSG00000113448	K04371+K13293
Human Diseases	Neurodegenerative diseases	Huntington disease	3	217	17.6471	0.216365	0.403	hsa05016	ENSG00000132170;ENSG00000141510;ENSG00000197386	K08530+K04451+K04533
Organismal Systems	Nervous system	Cholinergic synapse	2	121	11.7647	0.22537	0.416	hsa04725	ENSG00000087085;ENSG00000100030	K01049+K04371
Organismal Systems	Excretory system	Collecting duct acid secretion	1	35	5.88235	0.229311	0.419	hsa04966	ENSG00000104267	K18245
Organismal Systems	Excretory system	Aldosterone-regulated sodium reabsorption	1	37	5.88235	0.240722	0.431	hsa04960	ENSG00000100030	K04371
Metabolism	Global and overview maps	Metabolic pathways	13	1416	76.4706	0.239952	0.431	hsa01100	ENSG00000012779;ENSG00000072506;ENSG00000085662;ENSG00000113161;ENSG00000117594;ENSG00000137869;ENSG00000160868;ENSG00000161905;ENSG00000165092;ENSG00000165841;ENSG00000189221;ENSG00000198074;ENSG00000255974	K00461+K08683+K00011+K00021+K15680+K07434+K17689+K00460+K07249+K17721+K00274+K00011+K17683
Environmental Information Processing	Signal transduction	NF-kappa B signaling pathway	2	127	11.7647	0.241809	0.431	hsa04064	ENSG00000109320;ENSG00000232810	K02580+K03156
Metabolism	Amino acid metabolism	Tyrosine metabolism	1	38	5.88235	0.246365	0.433	hsa00350	ENSG00000189221	K00274
Environmental Information Processing	Signal transduction	AMPK signaling pathway	2	129	11.7647	0.247305	0.433	hsa04152	ENSG00000113161;ENSG00000132170	K00021+K08530
Metabolism	Amino acid metabolism	Glycine, serine and threonine metabolism	1	39	5.88235	0.251966	0.437	hsa00260	ENSG00000189221	K00274
Human Diseases	Neurodegenerative diseases	Prion diseases	1	40	5.88235	0.257527	0.441	hsa05020	ENSG00000100030	K04371
Cellular Processes	Transport and catabolism	Autophagy - animal	2	133	11.7647	0.258309	0.441	hsa04140	ENSG00000100030;ENSG00000100644	K04371+K08268
Metabolism	Amino acid metabolism	Tryptophan metabolism	1	42	5.88235	0.268526	0.451	hsa00380	ENSG00000189221	K00274
Human Diseases	Infectious diseases	African trypanosomiasis	1	42	5.88235	0.268526	0.451	hsa05143	ENSG00000232810	K03156
Organismal Systems	Endocrine system	Relaxin signaling pathway	2	138	11.7647	0.272079	0.452	hsa04926	ENSG00000100030;ENSG00000109320	K04371+K02580
Genetic Information Processing	Replication and repair	Homologous recombination	1	43	5.88235	0.273966	0.452	hsa03440	ENSG00000197299	K10901
Human Diseases	Infectious diseases	Tuberculosis	3	259	17.6471	0.300242	0.492	hsa05152	ENSG00000100030;ENSG00000109320;ENSG00000232810	K04371+K02580+K03156
Organismal Systems	Excretory system	Endocrine and other factor-regulated calcium reabsorption	1	50	5.88235	0.310943	0.494	hsa04961	ENSG00000091831	K08550
Organismal Systems	Endocrine system	Insulin signaling pathway	2	153	11.7647	0.313304	0.494	hsa04910	ENSG00000100030;ENSG00000196396	K04371+K05696
Organismal Systems	Digestive system	Cholesterol metabolism	1	51	5.88235	0.316072	0.494	hsa04979	ENSG00000141458	K12385
Metabolism	Amino acid metabolism	Valine, leucine and isoleucine degradation	1	50	5.88235	0.310943	0.494	hsa00280	ENSG00000072506	K08683
Metabolism	Amino acid metabolism	Arginine and proline metabolism	1	51	5.88235	0.316072	0.494	hsa00330	ENSG00000189221	K00274
Human Diseases	Immune diseases	Allograft rejection	2	154	11.7647	0.31604	0.494	hsa05330	ENSG00000109471;ENSG00000232810	K05429+K03156
Organismal Systems	Endocrine system	Regulation of lipolysis in adipocyte	1	56	5.88235	0.341158	0.506	hsa04923	ENSG00000165409	K04249
Human Diseases	Cancers	Gastric cancer	2	161	11.7647	0.335126	0.506	hsa05226	ENSG00000100030;ENSG00000141510	K04371+K04451
Human Diseases	Infectious diseases	Malaria	1	55	5.88235	0.336214	0.506	hsa05144	ENSG00000232810	K03156
Human Diseases	Infectious diseases	Influenza A	3	277	17.6471	0.336985	0.506	hsa05164	ENSG00000100030;ENSG00000109320;ENSG00000232810	K04371+K02580+K03156
Human Diseases	Immune diseases	Autoimmune thyroid disease	2	163	11.7647	0.340553	0.506	hsa05320	ENSG00000109471;ENSG00000165409	K05429+K04249
Genetic Information Processing	Replication and repair	Fanconi anemia pathway	1	56	5.88235	0.341158	0.506	hsa03460	ENSG00000197299	K10901
Environmental Information Processing	Signal transduction	Wnt signaling pathway	2	159	11.7647	0.329686	0.506	hsa04310	ENSG00000112033;ENSG00000141510	K04504+K04451
Human Diseases	Endocrine and metabolic diseases	Type I diabetes mellitus	2	166	11.7647	0.348671	0.513	hsa04940	ENSG00000109471;ENSG00000232810	K05429+K03156
Organismal Systems	Nervous system	Long-term depression	1	60	5.88235	0.360573	0.519	hsa04730	ENSG00000100030	K04371
Human Diseases	Endocrine and metabolic diseases	Cushing syndrome	2	169	11.7647	0.356757	0.519	hsa04934	ENSG00000100030;ENSG00000118058	K04371+K09186
Environmental Information Processing	Signal transduction	mTOR signaling pathway	2	172	11.7647	0.364809	0.519	hsa04150	ENSG00000100030;ENSG00000232810	K04371+K03156
Environmental Information Processing	Membrane transport	ABC transporters	1	61	5.88235	0.365338	0.519	hsa02010	ENSG00000118777	K05681
Environmental Information Processing	Signal transduction	VEGF signaling pathway	1	61	5.88235	0.365338	0.519	hsa04370	ENSG00000100030	K04371
Human Diseases	Infectious diseases	Human papillomavirus infection	4	416	23.5294	0.37071	0.523	hsa05165	ENSG00000100030;ENSG00000109320;ENSG00000141510;ENSG00000232810	K04371+K02580+K04451+K03156
Organismal Systems	Immune system	Hematopoietic cell lineage	2	176	11.7647	0.375488	0.526	hsa04640	ENSG00000090534;ENSG00000232810	K06854+K03156
Metabolism	Amino acid metabolism	Lysine degradation	1	65	5.88235	0.384051	0.527	hsa00310	ENSG00000118058	K09186
Human Diseases	Cancers	Hepatocellular carcinoma	2	178	11.7647	0.380802	0.527	hsa05225	ENSG00000100030;ENSG00000141510	K04371+K04451
Human Diseases	Cancers	Basal cell carcinoma	1	65	5.88235	0.384051	0.527	hsa05217	ENSG00000141510	K04451
Organismal Systems	Nervous system	Long-term potentiation	1	70	5.88235	0.406681	0.551	hsa04720	ENSG00000100030	K04371
Human Diseases	Substance dependence	Alcoholism	2	189	11.7647	0.409686	0.551	hsa05034	ENSG00000100030;ENSG00000189221	K04371+K00274
Genetic Information Processing	Folding, sorting and degradation	Protein processing in endoplasmic reticulum	2	188	11.7647	0.407086	0.551	hsa04141	ENSG00000080824;ENSG00000100219	K04079+K09027
Organismal Systems	Immune system	Cytosolic DNA-sensing pathway	1	72	5.88235	0.415502	0.553	hsa04623	ENSG00000109320	K02580
Human Diseases	Substance dependence	Amphetamine addiction	1	73	5.88235	0.419864	0.553	hsa05031	ENSG00000189221	K00274
Cellular Processes	Cell growth and death	p53 signaling pathway	1	73	5.88235	0.419864	0.553	hsa04115	ENSG00000141510	K04451
Human Diseases	Cardiovascular diseases	Arrhythmogenic right ventricular cardiomyopathy (ARVC)	1	74	5.88235	0.424193	0.556	hsa05412	ENSG00000160789	K12641
Organismal Systems	Digestive system	Gastric acid secretion	1	77	5.88235	0.436993	0.567	hsa04971	ENSG00000104267	K18245
Human Diseases	Infectious diseases	Epithelial cell signaling in Helicobacter pylori infection	1	78	5.88235	0.441197	0.567	hsa05120	ENSG00000109320	K02580
Environmental Information Processing	Signaling molecules and interaction	Cytokine-cytokine receptor interaction	3	330	17.6471	0.443842	0.567	hsa04060	ENSG00000090534;ENSG00000109471;ENSG00000232810	K06854+K05429+K03156
Cellular Processes	Cell growth and death	Cellular senescence	3	328	17.6471	0.439901	0.567	hsa04218	ENSG00000100030;ENSG00000109320;ENSG00000141510	K04371+K02580+K04451
Organismal Systems	Immune system	Chemokine signaling pathway	2	207	11.7647	0.45553	0.574	hsa04062	ENSG00000100030;ENSG00000109320	K04371+K02580
Organismal Systems	Endocrine system	Thyroid hormone synthesis	1	82	5.88235	0.457707	0.574	hsa04918	ENSG00000165409	K04249
Human Diseases	Drug resistance	EGFR tyrosine kinase inhibitor resistance	1	82	5.88235	0.457707	0.574	hsa01521	ENSG00000100030	K04371
Human Diseases	Infectious diseases	Herpes simplex infection	3	341	17.6471	0.465332	0.576	hsa05168	ENSG00000109320;ENSG00000141510;ENSG00000232810	K02580+K04451+K03156
Environmental Information Processing	Signal transduction	Rap1 signaling pathway	2	211	11.7647	0.46545	0.576	hsa04015	ENSG00000100030;ENSG00000118432	K04371+K04277
Environmental Information Processing	Signal transduction	ErbB signaling pathway	1	87	5.88235	0.47767	0.588	hsa04012	ENSG00000100030	K04371
Organismal Systems	Immune system	Fc gamma R-mediated phagocytosis	1	95	5.88235	0.508116	0.621	hsa04666	ENSG00000100030	K04371
Organismal Systems	Endocrine system	GnRH signaling pathway	1	96	5.88235	0.511797	0.622	hsa04912	ENSG00000100030	K04371
Cellular Processes	Cellular community - eukaryotes	Gap junction	1	98	5.88235	0.519077	0.627	hsa04540	ENSG00000100030	K04371
Organismal Systems	Environmental adaptation	Circadian entrainment	1	99	5.88235	0.522677	0.628	hsa04713	ENSG00000100030	K04371
Human Diseases	Substance dependence	Morphine addiction	1	101	5.88235	0.529798	0.633	hsa05032	ENSG00000113448	K13293
Organismal Systems	Digestive system	Pancreatic secretion	1	102	5.88235	0.533319	0.633	hsa04972	ENSG00000104267	K18245
Organismal Systems	Endocrine system	Melanogenesis	1	105	5.88235	0.543727	0.638	hsa04916	ENSG00000100030	K04371
Environmental Information Processing	Signal transduction	Ras signaling pathway	2	243	11.7647	0.540903	0.638	hsa04014	ENSG00000100030;ENSG00000109320	K04371+K02580
Organismal Systems	Endocrine system	Glucagon signaling pathway	1	107	5.88235	0.550539	0.642	hsa04922	ENSG00000186951	K07294
Organismal Systems	Environmental adaptation	Thermogenesis	2	251	11.7647	0.558617	0.647	hsa04714	ENSG00000118432;ENSG00000132170	K04277+K08530
Human Diseases	Immune diseases	Asthma	1	110	5.88235	0.560569	0.647	hsa05310	ENSG00000232810	K03156
Organismal Systems	Nervous system	Glutamatergic synapse	1	118	5.88235	0.586252	0.669	hsa04724	ENSG00000100030	K04371
Metabolism	Lipid metabolism	Glycerophospholipid metabolism	1	117	5.88235	0.583124	0.669	hsa00564	ENSG00000087085	K01049
Organismal Systems	Immune system	Intestinal immune network for IgA production	1	122	5.88235	0.598533	0.679	hsa04672	ENSG00000109471	K05429
Organismal Systems	Circulatory system	Vascular smooth muscle contraction	1	125	5.88235	0.607508	0.685	hsa04270	ENSG00000100030	K04371
Cellular Processes	Cell growth and death	Cell cycle	1	129	5.88235	0.619168	0.694	hsa04110	ENSG00000141510	K04451
Cellular Processes	Cell growth and death	Oocyte meiosis	1	131	5.88235	0.62487	0.697	hsa04114	ENSG00000100030	K04371
Organismal Systems	Immune system	Platelet activation	1	135	5.88235	0.636022	0.706	hsa04611	ENSG00000100030	K04371
Environmental Information Processing	Signal transduction	FoxO signaling pathway	1	139	5.88235	0.646848	0.71	hsa04068	ENSG00000100030	K04371
Cellular Processes	Transport and catabolism	Lysosome	1	139	5.88235	0.646848	0.71	hsa04142	ENSG00000141458	K12385
Organismal Systems	Nervous system	Dopaminergic synapse	1	142	5.88235	0.654759	0.711	hsa04728	ENSG00000189221	K00274
Environmental Information Processing	Signal transduction	Apelin signaling pathway	1	141	5.88235	0.652141	0.711	hsa04371	ENSG00000100030	K04371
Human Diseases	Infectious diseases	Epstein-Barr virus infection	2	309	11.7647	0.672627	0.725	hsa05169	ENSG00000109320;ENSG00000141510	K02580+K04451
Cellular Processes	Cellular community - eukaryotes	Signaling pathways regulating pluripotency of stem cells	1	150	5.88235	0.675011	0.725	hsa04550	ENSG00000100030	K04371
Organismal Systems	Circulatory system	Adrenergic signaling in cardiomyocytes	1	154	5.88235	0.684694	0.728	hsa04261	ENSG00000100030	K04371
Human Diseases	Immune diseases	Graft-versus-host disease	2	314	11.7647	0.681275	0.728	hsa05332	ENSG00000109471;ENSG00000232810	K05429+K03156
Organismal Systems	Endocrine system	Oxytocin signaling pathway	1	158	5.88235	0.694094	0.73	hsa04921	ENSG00000100030	K04371
Environmental Information Processing	Signal transduction	Phospholipase D signaling pathway	1	157	5.88235	0.69177	0.73	hsa04072	ENSG00000100030	K04371
Environmental Information Processing	Signal transduction	cGMP - PKG signaling pathway	1	172	5.88235	0.72487	0.758	hsa04022	ENSG00000100030	K04371
Organismal Systems	Development	Axon guidance	1	179	5.88235	0.739094	0.765	hsa04360	ENSG00000100030	K04371
Genetic Information Processing	Translation	RNA transport	1	178	5.88235	0.737108	0.765	hsa03013	ENSG00000172062	K13129
Metabolism	Nucleotide metabolism	Purine metabolism	1	189	5.88235	0.758167	0.777	hsa00230	ENSG00000113448	K13293
Human Diseases	Immune diseases	Rheumatoid arthritis	1	188	5.88235	0.756324	0.777	hsa05323	ENSG00000232810	K03156
Cellular Processes	Cellular community - eukaryotes	Focal adhesion	1	212	5.88235	0.796982	0.813	hsa04510	ENSG00000100030	K04371
Cellular Processes	Cell motility	Regulation of actin cytoskeleton	1	218	5.88235	0.806054	0.818	hsa04810	ENSG00000100030	K04371
Human Diseases	Immune diseases	Systemic lupus erythematosus	1	226	5.88235	0.817533	0.826	hsa05322	ENSG00000232810	K03156
Organismal Systems	Immune system	Natural killer cell mediated cytotoxicity	2	523	11.7647	0.906423	0.911	hsa04650	ENSG00000100030;ENSG00000232810	K04371+K03156
Organismal Systems	Immune system	Antigen processing and presentation	2	536	11.7647	0.913774	0.914	hsa04612	ENSG00000080824;ENSG00000232810	K04079+K03156
