# Supplementary material for: Systems pharmacology-based approach to investigate the mechanisms of Danggui-Shaoyao-san prescription for treatment of Alzheimer’s disease
Source: BMC Complement Med Ther. 2020 Sep 18;20:282. doi: 10.1186/s12906-020-03066-4 (PMC7501700; doi:10.1186/s12906-020-03066-4)
Supplement: Supplementary file 8 — Additional file 8: Table S8. Detailed information of the integrated pathway on DSS for treatment of AD. [file 12906_2020_3066_MOESM8_ESM.xlsx]

## Sheet: tableS8.path
KEGG_A_class	KEGG_B_class	Pathway	out (418)	All (8514)	Pvalue	Qvalue	Pathway ID	Genes	K_IDs
Environmental Information Processing	Signaling molecules and interaction	Neuroactive ligand-receptor interaction	99	293	9.88085e-59	2.76664e-56	ko04080	ENSG00000011677;ENSG00000022355;ENSG00000043591;ENSG00000069696;ENSG00000082556;ENSG00000101180;ENSG00000102468;ENSG00000105737;ENSG00000108405;ENSG00000109158;ENSG00000109991;ENSG00000111886;ENSG00000112038;ENSG00000113262;ENSG00000113327;ENSG00000113580;ENSG00000113749;ENSG00000115353;ENSG00000116329;ENSG00000118432;ENSG00000120251;ENSG00000120907;ENSG00000122194;ENSG00000124493;ENSG00000125384…	K05175+K05175+K04141+K04147+K04214+K04151+K04157+K05205+K05215+K05175+K05217+K05190+K04215+K04608+K05186+K05771+K04150+K04222+K04213+K04277+K05198+K04135+K01315+K04607+K04259+K04216+K05199+K04293+K05547+K04228+K04266+K04232+K05053+K04131+K04152+K04174+K04153+K04157+K04615+K04803+K04166+K05175+K05193+K05190+K05051+K04157+K04163+K04145+K05204+K04138+K08362+K05175+K05200+K04603+K05197+K04161+K04162+…
Environmental Information Processing	Signal transduction	Calcium signaling pathway	41	189	2.48859e-16	3.48402e-14	ko04020	ENSG00000004468;ENSG00000007171;ENSG00000043591;ENSG00000058404;ENSG00000065534;ENSG00000072062;ENSG00000089250;ENSG00000102468;ENSG00000108405;ENSG00000109991;ENSG00000113749;ENSG00000115353;ENSG00000120907;ENSG00000128271;ENSG00000133019;ENSG00000135914;ENSG00000141736;ENSG00000144891;ENSG00000145349;ENSG00000146648;ENSG00000147246;ENSG00000148680;ENSG00000152822;ENSG00000154229;ENSG00000157219…	K01242+K13241+K04141+K04515+K00907+K04345+K13240+K04157+K05215+K05217+K04150+K04222+K04135+K04266+K04131+K04157+K05083+K04166+K04515+K04361+K04157+K04163+K04603+K02677+K04161+K04162+K13242+K19662+K04129+K04604+K04279+K04136+K04267+K04137+K04130+K04144+K04133+K04143+K04961+K04149+K02183
Organismal Systems	Nervous system	Serotonergic synapse	32	125	3.73725e-15	3.31259e-13	ko04726	ENSG00000012779;ENSG00000069535;ENSG00000072062;ENSG00000073756;ENSG00000095303;ENSG00000100030;ENSG00000100197;ENSG00000102468;ENSG00000108576;ENSG00000108839;ENSG00000120129;ENSG00000135312;ENSG00000135914;ENSG00000138109;ENSG00000138115;ENSG00000142192;ENSG00000147246;ENSG00000148680;ENSG00000154229;ENSG00000157219;ENSG00000158748;ENSG00000161905;ENSG00000165646;ENSG00000165841;ENSG00000166206…	K00461+K00274+K04345+K11987+K00509+K04371+K17712+K04157+K05037+K00458+K21278+K04153+K04157+K17719+K17718+K04520+K04157+K04163+K02677+K04161+K04162+K00460+K08155+K17721+K05181+K19662+K04153+K04368+K04153+K04153+K04153+K00274
Human Diseases	Cancers	Pathways in cancer	72	550	4.73227e-15	3.31259e-13	ko05200	ENSG00000005339;ENSG00000005961;ENSG00000007171;ENSG00000051180;ENSG00000058404;ENSG00000072062;ENSG00000073756;ENSG00000074047;ENSG00000080824;ENSG00000082701;ENSG00000084207;ENSG00000087245;ENSG00000091831;ENSG00000096384;ENSG00000096968;ENSG00000097007;ENSG00000100030;ENSG00000100644;ENSG00000100985;ENSG00000105173;ENSG00000105810;ENSG00000105976;ENSG00000109320;ENSG00000109339;ENSG00000109471…	K04498+K06476+K13241+K04482+K04515+K04345+K11987+K16798+K04079+K03083+K00799+K01398+K08550+K04079+K04447+K06619+K04371+K08268+K01403+K06626+K02091+K05099+K02580+K04440+K05429+K04503+K16797+K04504+K05448+K09095+K05638+K06067+K16859+K02084+K05092+K04259+K08527+K08530+K02089+K06643+K09592+K04702+K08551+K05087+K04451+K05083+K04456+K04166+K04515+K02649+K04361+K02677+K11126+K04397+K19662+K11225+K02105+…
Environmental Information Processing	Signal transduction	cAMP signaling pathway	40	208	4.39148e-14	2.45923e-12	ko04024	ENSG00000001626;ENSG00000005339;ENSG00000043591;ENSG00000058404;ENSG00000072062;ENSG00000100030;ENSG00000109320;ENSG00000109339;ENSG00000111087;ENSG00000113448;ENSG00000120251;ENSG00000125384;ENSG00000125675;ENSG00000128271;ENSG00000135312;ENSG00000136928;ENSG00000142208;ENSG00000145349;ENSG00000145675;ENSG00000149295;ENSG00000152578;ENSG00000155511;ENSG00000158748;ENSG00000163485;ENSG00000165409…	K05031+K04498+K04141+K04515+K04345+K04371+K02580+K04440+K16797+K13293+K05198+K04259+K05199+K04266+K04153+K04615+K04456+K04515+K02649+K04145+K05200+K05197+K04162+K04265+K04249+K04129+K04153+K04368+K04735+K04448+K04153+K04153+K04153+K04130+K08402+K13293+K04144+K07294+K02183+K04615
Metabolism	Energy metabolism	Nitrogen metabolism	12	17	8.32455e-13	3.88479e-11	ko00910	ENSG00000074410;ENSG00000104267;ENSG00000107159;ENSG00000118298;ENSG00000131686;ENSG00000133742;ENSG00000164879;ENSG00000167434;ENSG00000168748;ENSG00000169239;ENSG00000174990;ENSG00000185015	K01672+K18245+K01672+K01672+K01672+K01672+K01672+K18246+K01672+K01672+K01672+K01672
Human Diseases	Cancers	Prostate cancer	25	101	9.47382e-12	3.78953e-10	ko05215	ENSG00000005339;ENSG00000080824;ENSG00000082701;ENSG00000084207;ENSG00000096384;ENSG00000100030;ENSG00000100985;ENSG00000105173;ENSG00000109320;ENSG00000110092;ENSG00000135679;ENSG00000140443;ENSG00000141510;ENSG00000141736;ENSG00000142208;ENSG00000145675;ENSG00000146648;ENSG00000149968;ENSG00000168036;ENSG00000169032;ENSG00000169083;ENSG00000171791;ENSG00000173039;ENSG00000213341;ENSG00000277893	K04498+K04079+K03083+K00799+K04079+K04371+K01403+K06626+K02580+K04503+K06643+K05087+K04451+K05083+K04456+K02649+K04361+K01394+K02105+K04368+K08557+K02161+K04735+K04467+K12344
Human Diseases	Cardiovascular diseases	Fluid shear stress and atherosclerosis	30	149	2.25726e-11	7.9004e-10	ko05418	ENSG00000005961;ENSG00000080824;ENSG00000084207;ENSG00000087245;ENSG00000096384;ENSG00000100985;ENSG00000109320;ENSG00000109339;ENSG00000112062;ENSG00000112715;ENSG00000116044;ENSG00000120129;ENSG00000128052;ENSG00000135047;ENSG00000141510;ENSG00000142208;ENSG00000145675;ENSG00000164867;ENSG00000168036;ENSG00000169398;ENSG00000171791;ENSG00000173039;ENSG00000177606;ENSG00000181019;ENSG00000197122…	K06476+K04079+K00799+K01398+K04079+K01403+K02580+K04440+K04441+K05448+K05638+K21278+K05098+K01365+K04451+K04456+K02649+K13242+K02105+K05725+K02161+K04735+K04448+K00355+K05704+K02183+K04467+K03156+K00799+K06493
Human Diseases	Substance dependence	Nicotine addiction	16	42	4.40666e-11	1.37096e-09	ko05033	ENSG00000011677;ENSG00000022355;ENSG00000109158;ENSG00000111886;ENSG00000113327;ENSG00000120251;ENSG00000125675;ENSG00000145863;ENSG00000146276;ENSG00000151834;ENSG00000152578;ENSG00000155511;ENSG00000160716;ENSG00000166206;ENSG00000183185;ENSG00000186297	K05175+K05175+K05175+K05190+K05186+K05198+K05199+K05175+K05190+K05175+K05200+K05197+K04813+K05181+K05190+K05175
Environmental Information Processing	Signal transduction	HIF-1 signaling pathway	24	102	7.89489e-11	2.21057e-09	ko04066	ENSG00000005339;ENSG00000007171;ENSG00000058404;ENSG00000100030;ENSG00000100644;ENSG00000106366;ENSG00000109320;ENSG00000111640;ENSG00000112715;ENSG00000135766;ENSG00000140443;ENSG00000141736;ENSG00000142208;ENSG00000145349;ENSG00000145675;ENSG00000146648;ENSG00000154229;ENSG00000156510;ENSG00000164867;ENSG00000166501;ENSG00000169032;ENSG00000170525;ENSG00000171791;ENSG00000173039	K04498+K13241+K04515+K04371+K08268+K03982+K02580+K00134+K05448+K09592+K05087+K05083+K04456+K04515+K02649+K04361+K02677+K00844+K13242+K19662+K04368+K01103+K02161+K04735
Human Diseases	Cancers	MicroRNAs in cancer	31	168	1.08896e-10	2.7719e-09	ko05206	ENSG00000005339;ENSG00000012048;ENSG00000073756;ENSG00000085563;ENSG00000097007;ENSG00000100030;ENSG00000100985;ENSG00000101224;ENSG00000103222;ENSG00000105173;ENSG00000105810;ENSG00000105976;ENSG00000109320;ENSG00000110092;ENSG00000112715;ENSG00000116478;ENSG00000130816;ENSG00000135679;ENSG00000137193;ENSG00000138061;ENSG00000141510;ENSG00000141736;ENSG00000143384;ENSG00000146648;ENSG00000149311…	K04498+K10605+K11987+K05658+K06619+K04371+K01403+K05866+K05665+K06626+K02091+K05099+K02580+K04503+K05448+K06067+K00558+K06643+K04702+K07410+K04451+K05083+K02539+K04361+K04728+K02677+K19662+K04368+K18050+K02161+K06493
Human Diseases	Endocrine and metabolic diseases	AGE-RAGE signaling pathway in diabetic complications	25	114	1.61279e-10	3.76317e-09	ko04933	ENSG00000086991;ENSG00000087245;ENSG00000096968;ENSG00000100030;ENSG00000106366;ENSG00000109320;ENSG00000109339;ENSG00000110092;ENSG00000112062;ENSG00000112715;ENSG00000117525;ENSG00000135446;ENSG00000137193;ENSG00000142208;ENSG00000144891;ENSG00000145675;ENSG00000154229;ENSG00000163932;ENSG00000164867;ENSG00000166501;ENSG00000171132;ENSG00000171791;ENSG00000173039;ENSG00000177606;ENSG00000232810	K21423+K01398+K04447+K04371+K03982+K02580+K04440+K04503+K04441+K05448+K03901+K02089+K04702+K04456+K04166+K02649+K02677+K06068+K13242+K19662+K18050+K02161+K04735+K04448+K03156
Human Diseases	Drug resistance	Endocrine resistance	24	116	1.33835e-09	2.88259e-08	ko01522	ENSG00000072062;ENSG00000073734;ENSG00000087245;ENSG00000091831;ENSG00000100030;ENSG00000100197;ENSG00000100985;ENSG00000109339;ENSG00000110092;ENSG00000112062;ENSG00000135446;ENSG00000135679;ENSG00000140009;ENSG00000140443;ENSG00000141510;ENSG00000141736;ENSG00000142208;ENSG00000145675;ENSG00000146648;ENSG00000169032;ENSG00000169398;ENSG00000171791;ENSG00000177606;ENSG00000197122	K04345+K05664+K01398+K08550+K04371+K17712+K01403+K04440+K04503+K04441+K02089+K06643+K08551+K05087+K04451+K05083+K04456+K02649+K04361+K04368+K05725+K02161+K04448+K05704
Organismal Systems	Sensory system	Inflammatory mediator regulation of TRP channels	22	101	2.37685e-09	4.75371e-08	ko04750	ENSG00000058404;ENSG00000072062;ENSG00000102468;ENSG00000104321;ENSG00000108839;ENSG00000109339;ENSG00000112062;ENSG00000125384;ENSG00000135914;ENSG00000144481;ENSG00000145349;ENSG00000145675;ENSG00000147246;ENSG00000154229;ENSG00000163932;ENSG00000166501;ENSG00000171132;ENSG00000175591;ENSG00000196639;ENSG00000196689;ENSG00000197122;ENSG00000198668	K04515+K04345+K04157+K04984+K00458+K04440+K04441+K04259+K04157+K04983+K04515+K02649+K04157+K02677+K06068+K19662+K18050+K04269+K04149+K05222+K05704+K02183
Human Diseases	Cancers	Proteoglycans in cancer	32	210	8.13648e-09	1.51881e-07	ko05205	ENSG00000058404;ENSG00000072062;ENSG00000087245;ENSG00000091831;ENSG00000100030;ENSG00000100644;ENSG00000100985;ENSG00000105976;ENSG00000110092;ENSG00000111679;ENSG00000112062;ENSG00000112715;ENSG00000128052;ENSG00000135047;ENSG00000135679;ENSG00000137462;ENSG00000140443;ENSG00000141510;ENSG00000141736;ENSG00000142208;ENSG00000145349;ENSG00000145675;ENSG00000146648;ENSG00000154229;ENSG00000166501…	K04515+K04345+K01398+K08550+K04371+K08268+K01403+K05099+K04503+K05697+K04441+K05448+K05098+K01365+K06643+K10159+K05087+K04451+K05083+K04456+K04515+K02649+K04361+K02677+K19662+K02105+K04368+K05725+K07293+K05704+K03156+K06493
Organismal Systems	Nervous system	Glutamatergic synapse	23	118	9.99473e-09	1.74908e-07	ko04724	ENSG00000072062;ENSG00000079215;ENSG00000100030;ENSG00000105737;ENSG00000106688;ENSG00000113262;ENSG00000120251;ENSG00000124493;ENSG00000125675;ENSG00000149403;ENSG00000152413;ENSG00000152578;ENSG00000152822;ENSG00000154229;ENSG00000155511;ENSG00000163873;ENSG00000164082;ENSG00000164418;ENSG00000166501;ENSG00000168959;ENSG00000171189;ENSG00000179603;ENSG00000198822	K04345+K05614+K04371+K05205+K05612+K04608+K05198+K04607+K05199+K05204+K15010+K05200+K04603+K02677+K05197+K05203+K04605+K05202+K19662+K04604+K05201+K04608+K04605
Human Diseases	Substance dependence	Morphine addiction	21	101	1.33619e-08	2.20078e-07	ko05032	ENSG00000011677;ENSG00000022355;ENSG00000072062;ENSG00000109158;ENSG00000111886;ENSG00000112038;ENSG00000113327;ENSG00000113448;ENSG00000136928;ENSG00000145863;ENSG00000146276;ENSG00000151834;ENSG00000154229;ENSG00000163485;ENSG00000166206;ENSG00000166501;ENSG00000183185;ENSG00000184588;ENSG00000184845;ENSG00000186297;ENSG00000204681	K05175+K05175+K04345+K05175+K05190+K04215+K05186+K13293+K04615+K05175+K05190+K05175+K02677+K04265+K05181+K19662+K05190+K13293+K04144+K05175+K04615
Human Diseases	Substance dependence	Cocaine addiction	15	53	2.02904e-08	3.15628e-07	ko05030	ENSG00000069535;ENSG00000072062;ENSG00000109320;ENSG00000120251;ENSG00000142319;ENSG00000149295;ENSG00000164082;ENSG00000164885;ENSG00000165646;ENSG00000173039;ENSG00000176749;ENSG00000177606;ENSG00000184845;ENSG00000189221;ENSG00000198822	K00274+K04345+K02580+K05198+K05036+K04145+K04605+K02090+K08155+K04735+K11716+K04448+K04144+K00274+K04605
Cellular Processes	Cell growth and death	Apoptosis	26	153	2.19479e-08	3.23443e-07	ko04210	ENSG00000014216;ENSG00000100030;ENSG00000106144;ENSG00000109320;ENSG00000109339;ENSG00000117984;ENSG00000120868;ENSG00000135047;ENSG00000136943;ENSG00000141510;ENSG00000142208;ENSG00000143384;ENSG00000143799;ENSG00000145675;ENSG00000149311;ENSG00000160789;ENSG00000163131;ENSG00000164733;ENSG00000165806;ENSG00000169032;ENSG00000171791;ENSG00000173039;ENSG00000177606;ENSG00000178607;ENSG00000213341…	K01367+K04371+K02186+K02580+K04440+K01379+K02084+K01365+K01375+K04451+K04456+K02539+K10798+K02649+K04728+K12641+K01368+K01363+K04397+K04368+K02161+K04735+K04448+K08852+K04467+K03156
Metabolism	Lipid metabolism	Arachidonic acid metabolism	17	70	2.8819e-08	4.03466e-07	ko00590	ENSG00000012779;ENSG00000059377;ENSG00000073756;ENSG00000095303;ENSG00000108839;ENSG00000111144;ENSG00000120915;ENSG00000130649;ENSG00000138109;ENSG00000138115;ENSG00000148344;ENSG00000159228;ENSG00000161905;ENSG00000165841;ENSG00000170890;ENSG00000196139;ENSG00000197408	K00461+K01832+K11987+K00509+K00458+K01254+K08726+K07415+K17719+K17718+K15729+K00079+K00460+K17721+K01047+K04119+K17709
Organismal Systems	Nervous system	Retrograde endocannabinoid signaling	27	168	3.974e-08	5.29867e-07	ko04723	ENSG00000011677;ENSG00000022355;ENSG00000072062;ENSG00000073756;ENSG00000074416;ENSG00000100030;ENSG00000109158;ENSG00000109339;ENSG00000111886;ENSG00000112062;ENSG00000113327;ENSG00000117480;ENSG00000118432;ENSG00000120251;ENSG00000125675;ENSG00000145863;ENSG00000146276;ENSG00000151834;ENSG00000152578;ENSG00000152822;ENSG00000154229;ENSG00000155511;ENSG00000166206;ENSG00000166501;ENSG00000168959…	K05175+K05175+K04345+K11987+K01054+K04371+K05175+K04440+K05190+K04441+K05186+K15528+K04277+K05198+K05199+K05175+K05190+K05175+K05200+K04603+K02677+K05197+K05181+K19662+K04604+K05190+K05175
Organismal Systems	Nervous system	GABAergic synapse	20	99	4.97065e-08	6.32628e-07	ko04727	ENSG00000011677;ENSG00000022355;ENSG00000072062;ENSG00000109158;ENSG00000111886;ENSG00000113327;ENSG00000124140;ENSG00000132164;ENSG00000136928;ENSG00000145863;ENSG00000146276;ENSG00000151834;ENSG00000154229;ENSG00000157103;ENSG00000166206;ENSG00000166501;ENSG00000183185;ENSG00000186297;ENSG00000197122;ENSG00000204681	K05175+K05175+K04345+K05175+K05190+K05186+K14427+K05039+K04615+K05175+K05190+K05175+K02677+K05034+K05181+K19662+K05190+K05175+K05704+K04615
Human Diseases	Substance dependence	Amphetamine addiction	17	73	5.64184e-08	6.86833e-07	ko05031	ENSG00000058404;ENSG00000069535;ENSG00000072062;ENSG00000116478;ENSG00000120251;ENSG00000125675;ENSG00000142319;ENSG00000145349;ENSG00000152578;ENSG00000154229;ENSG00000155511;ENSG00000165646;ENSG00000166501;ENSG00000177606;ENSG00000184845;ENSG00000189221;ENSG00000198668	K04515+K00274+K04345+K06067+K05198+K05199+K05036+K04515+K05200+K02677+K05197+K08155+K19662+K04448+K04144+K00274+K02183
Human Diseases	Cancers	Bladder cancer	13	43	7.59634e-08	8.8624e-07	ko05219	ENSG00000087245;ENSG00000100030;ENSG00000100985;ENSG00000110092;ENSG00000112715;ENSG00000135446;ENSG00000135679;ENSG00000141510;ENSG00000141736;ENSG00000146648;ENSG00000169032;ENSG00000196611;ENSG00000197122	K01398+K04371+K01403+K04503+K05448+K02089+K06643+K04451+K05083+K04361+K04368+K01388+K05704
Human Diseases	Cancers	Chronic myeloid leukemia	17	79	1.94223e-07	2.1753e-06	ko05220	ENSG00000097007;ENSG00000100030;ENSG00000105810;ENSG00000109320;ENSG00000110092;ENSG00000116478;ENSG00000135446;ENSG00000135679;ENSG00000141510;ENSG00000142208;ENSG00000145675;ENSG00000169032;ENSG00000173039;ENSG00000179295;ENSG00000186716;ENSG00000196591;ENSG00000213341	K06619+K04371+K02091+K02580+K04503+K06067+K02089+K06643+K04451+K04456+K02649+K04368+K04735+K07293+K08878+K06067+K04467
Human Diseases	Infectious diseases	Hepatitis B	25	160	2.24341e-07	2.41598e-06	ko05161	ENSG00000005339;ENSG00000100030;ENSG00000100985;ENSG00000105173;ENSG00000105810;ENSG00000109320;ENSG00000109339;ENSG00000110092;ENSG00000120868;ENSG00000132646;ENSG00000135446;ENSG00000137462;ENSG00000141510;ENSG00000142208;ENSG00000145675;ENSG00000154229;ENSG00000166501;ENSG00000166888;ENSG00000169032;ENSG00000171791;ENSG00000173039;ENSG00000177606;ENSG00000197122;ENSG00000213341;ENSG00000232810	K04498+K04371+K01403+K06626+K02091+K02580+K04440+K04503+K02084+K04802+K02089+K10159+K04451+K04456+K02649+K02677+K19662+K11225+K04368+K02161+K04735+K04448+K05704+K04467+K03156
Metabolism	Lipid metabolism	Steroid hormone biosynthesis	16	72	2.78935e-07	2.89266e-06	ko00140	ENSG00000086696;ENSG00000108786;ENSG00000117594;ENSG00000130649;ENSG00000130948;ENSG00000137869;ENSG00000138061;ENSG00000140465;ENSG00000140505;ENSG00000160868;ENSG00000160882;ENSG00000176387;ENSG00000179142;ENSG00000196139;ENSG00000241635;ENSG00000277893	K13368+K00044+K15680+K07415+K10207+K07434+K07410+K07408+K07409+K17689+K00497+K00071+K07433+K04119+K00699+K12344
Organismal Systems	Endocrine system	Thyroid hormone signaling pathway	22	131	3.365e-07	3.20708e-06	ko04919	ENSG00000005339;ENSG00000072062;ENSG00000082701;ENSG00000091831;ENSG00000100030;ENSG00000100644;ENSG00000110092;ENSG00000116478;ENSG00000126351;ENSG00000135679;ENSG00000141510;ENSG00000142208;ENSG00000145675;ENSG00000151090;ENSG00000154229;ENSG00000166501;ENSG00000168036;ENSG00000169032;ENSG00000171720;ENSG00000196591;ENSG00000197122;ENSG00000259207	K04498+K04345+K03083+K08550+K04371+K08268+K04503+K06067+K05547+K06643+K04451+K04456+K02649+K08362+K02677+K19662+K02105+K04368+K11404+K06067+K05704+K06493
Environmental Information Processing	Signal transduction	PI3K-Akt signaling pathway	42	374	3.43017e-07	3.20708e-06	ko04151	ENSG00000005961;ENSG00000012048;ENSG00000080824;ENSG00000082701;ENSG00000096384;ENSG00000096968;ENSG00000100030;ENSG00000105173;ENSG00000105810;ENSG00000105976;ENSG00000109320;ENSG00000109471;ENSG00000110092;ENSG00000112715;ENSG00000115232;ENSG00000119630;ENSG00000122025;ENSG00000123143;ENSG00000123358;ENSG00000128052;ENSG00000135446;ENSG00000135679;ENSG00000137462;ENSG00000140443;ENSG00000141510…	K06476+K10605+K04079+K03083+K04079+K04447+K04371+K06626+K02091+K05099+K02580+K05429+K04503+K05448+K06483+K16859+K05092+K06071+K04465+K05098+K02089+K06643+K10159+K05087+K04451+K05083+K04456+K02539+K02649+K04361+K02677+K13242+K05855+K04129+K04368+K05725+K16198+K02161+K04735+K04130+K04467+K06493
Human Diseases	Drug resistance	EGFR tyrosine kinase inhibitor resistance	17	82	3.43616e-07	3.20708e-06	ko01521	ENSG00000082701;ENSG00000096968;ENSG00000100030;ENSG00000105976;ENSG00000112715;ENSG00000128052;ENSG00000140443;ENSG00000141736;ENSG00000142208;ENSG00000145675;ENSG00000146648;ENSG00000154229;ENSG00000166501;ENSG00000167601;ENSG00000169032;ENSG00000171791;ENSG00000197122	K03083+K04447+K04371+K05099+K05448+K05098+K05087+K05083+K04456+K02649+K04361+K02677+K19662+K05115+K04368+K02161+K05704
Environmental Information Processing	Signal transduction	Sphingolipid signaling pathway	22	132	3.85787e-07	3.48453e-06	ko04071	ENSG00000100030;ENSG00000103222;ENSG00000109320;ENSG00000109339;ENSG00000112062;ENSG00000116329;ENSG00000117984;ENSG00000125910;ENSG00000141510;ENSG00000142208;ENSG00000145675;ENSG00000154229;ENSG00000163485;ENSG00000164867;ENSG00000166501;ENSG00000169032;ENSG00000170989;ENSG00000171132;ENSG00000171791;ENSG00000173039;ENSG00000232810;ENSG00000282608	K04371+K05665+K02580+K04440+K04441+K04213+K01379+K04293+K04451+K04456+K02649+K02677+K04265+K13242+K19662+K04368+K04288+K18050+K02161+K04735+K03156+K04268
Human Diseases	Cancers	Glioma	16	75	5.05699e-07	4.42487e-06	ko05214	ENSG00000058404;ENSG00000100030;ENSG00000105810;ENSG00000110092;ENSG00000135446;ENSG00000135679;ENSG00000140443;ENSG00000141510;ENSG00000142208;ENSG00000145349;ENSG00000145675;ENSG00000146648;ENSG00000154229;ENSG00000166501;ENSG00000169032;ENSG00000198668	K04515+K04371+K02091+K04503+K02089+K06643+K05087+K04451+K04456+K04515+K02649+K04361+K02677+K19662+K04368+K02183
Human Diseases	Cancers	Pancreatic cancer	16	77	7.38491e-07	6.26599e-06	ko05212	ENSG00000051180;ENSG00000100030;ENSG00000105810;ENSG00000109320;ENSG00000109339;ENSG00000110092;ENSG00000112715;ENSG00000135446;ENSG00000141510;ENSG00000141736;ENSG00000142208;ENSG00000145675;ENSG00000146648;ENSG00000169032;ENSG00000173039;ENSG00000213341	K04482+K04371+K02091+K02580+K04440+K04503+K05448+K02089+K04451+K05083+K04456+K02649+K04361+K04368+K04735+K04467
Organismal Systems	Sensory system	Taste transduction	20	117	8.65721e-07	7.12947e-06	ko04742	ENSG00000011677;ENSG00000022355;ENSG00000072062;ENSG00000109158;ENSG00000109991;ENSG00000124493;ENSG00000133019;ENSG00000135312;ENSG00000136928;ENSG00000145863;ENSG00000151834;ENSG00000152822;ENSG00000168830;ENSG00000169860;ENSG00000178394;ENSG00000179097;ENSG00000179546;ENSG00000186297;ENSG00000186912;ENSG00000204681	K05175+K05175+K04345+K05175+K05217+K04607+K04131+K04153+K04615+K05175+K05175+K04603+K04153+K04270+K04153+K04153+K04153+K05175+K04271+K04615
Cellular Processes	Cell growth and death	Cell cycle	21	129	1.06221e-06	8.49772e-06	ko04110	ENSG00000005339;ENSG00000082701;ENSG00000097007;ENSG00000101224;ENSG00000105173;ENSG00000105810;ENSG00000110092;ENSG00000116478;ENSG00000132646;ENSG00000135446;ENSG00000135679;ENSG00000141510;ENSG00000147082;ENSG00000149311;ENSG00000149554;ENSG00000166483;ENSG00000166851;ENSG00000170027;ENSG00000170312;ENSG00000196591;ENSG00000253729	K04498+K03083+K06619+K05866+K06626+K02091+K04503+K06067+K04802+K02089+K06643+K04451+K21771+K04728+K02216+K06632+K06631+K16198+K02087+K06067+K06642
Human Diseases	Cancers	Chemical carcinogenesis	17	90	1.37802e-06	1.07179e-05	ko05204	ENSG00000073756;ENSG00000084207;ENSG00000117594;ENSG00000130649;ENSG00000138061;ENSG00000138109;ENSG00000138115;ENSG00000140465;ENSG00000140505;ENSG00000143819;ENSG00000159228;ENSG00000160868;ENSG00000165841;ENSG00000197838;ENSG00000241635;ENSG00000243955;ENSG00000255974	K11987+K00799+K15680+K07415+K07410+K17719+K17718+K07408+K07409+K01253+K00079+K17689+K17721+K17685+K00699+K00799+K17683
Organismal Systems	Endocrine system	Estrogen signaling pathway	24	171	2.85907e-06	2.16362e-05	ko04915	ENSG00000072062;ENSG00000080824;ENSG00000087245;ENSG00000091831;ENSG00000096384;ENSG00000100030;ENSG00000100985;ENSG00000112038;ENSG00000117984;ENSG00000131759;ENSG00000136928;ENSG00000140009;ENSG00000142208;ENSG00000145675;ENSG00000146648;ENSG00000152822;ENSG00000163932;ENSG00000164867;ENSG00000169032;ENSG00000171791;ENSG00000177606;ENSG00000197122;ENSG00000198668;ENSG00000204681	K04345+K04079+K01398+K08550+K04079+K04371+K01403+K04215+K01379+K08527+K04615+K08551+K04456+K02649+K04361+K04603+K06068+K13242+K04368+K02161+K04448+K05704+K02183+K04615
Organismal Systems	Immune system	C-type lectin receptor signaling pathway	19	116	3.16177e-06	2.32972e-05	ko04625	ENSG00000073756;ENSG00000100030;ENSG00000109320;ENSG00000109339;ENSG00000109471;ENSG00000112062;ENSG00000135679;ENSG00000137752;ENSG00000142208;ENSG00000145675;ENSG00000163932;ENSG00000165025;ENSG00000173039;ENSG00000177606;ENSG00000179295;ENSG00000197122;ENSG00000198668;ENSG00000213341;ENSG00000232810	K11987+K04371+K02580+K04440+K05429+K04441+K06643+K01370+K04456+K02649+K06068+K05855+K04735+K04448+K07293+K05704+K02183+K04467+K03156
Organismal Systems	Endocrine system	Relaxin signaling pathway	21	138	3.27021e-06	2.34785e-05	ko04926	ENSG00000007171;ENSG00000072062;ENSG00000087245;ENSG00000089250;ENSG00000100030;ENSG00000100985;ENSG00000109320;ENSG00000109339;ENSG00000112062;ENSG00000112715;ENSG00000137745;ENSG00000142208;ENSG00000145675;ENSG00000146648;ENSG00000154229;ENSG00000164867;ENSG00000169032;ENSG00000173039;ENSG00000177606;ENSG00000196611;ENSG00000197122	K13241+K04345+K01398+K13240+K04371+K01403+K02580+K04440+K04441+K05448+K07994+K04456+K02649+K04361+K02677+K13242+K04368+K04735+K04448+K01388+K05704
Metabolism	Xenobiotics biodegradation and metabolism	Metabolism of xenobiotics by cytochrome P450	16	87	4.06798e-06	2.77813e-05	ko00980	ENSG00000084207;ENSG00000100197;ENSG00000117594;ENSG00000130649;ENSG00000138061;ENSG00000138109;ENSG00000140465;ENSG00000140505;ENSG00000143819;ENSG00000159228;ENSG00000160868;ENSG00000197408;ENSG00000197838;ENSG00000241635;ENSG00000243955;ENSG00000255974	K00799+K17712+K15680+K07415+K07410+K17719+K07408+K07409+K01253+K00079+K17689+K17709+K17685+K00699+K00799+K17683
Environmental Information Processing	Signal transduction	ErbB signaling pathway	16	87	4.06798e-06	2.77813e-05	ko04012	ENSG00000058404;ENSG00000082701;ENSG00000097007;ENSG00000100030;ENSG00000109339;ENSG00000141736;ENSG00000142208;ENSG00000145349;ENSG00000145675;ENSG00000146648;ENSG00000154229;ENSG00000166501;ENSG00000169032;ENSG00000169398;ENSG00000177606;ENSG00000197122	K04515+K03083+K06619+K04371+K04440+K05083+K04456+K04515+K02649+K04361+K02677+K19662+K04368+K05725+K04448+K05704
Cellular Processes	Cellular community - eukaryotes	Gap junction	17	98	4.69009e-06	3.12673e-05	ko04540	ENSG00000043591;ENSG00000072062;ENSG00000100030;ENSG00000102468;ENSG00000135914;ENSG00000137285;ENSG00000146648;ENSG00000147246;ENSG00000149295;ENSG00000152822;ENSG00000154229;ENSG00000166501;ENSG00000168959;ENSG00000169032;ENSG00000170312;ENSG00000184845;ENSG00000197122	K04141+K04345+K04371+K04157+K04157+K07375+K04361+K04157+K04145+K04603+K02677+K19662+K04604+K04368+K02087+K04144+K05704
Human Diseases	Cancers	Central carbon metabolism in cancer	14	69	4.92753e-06	3.20862e-05	ko05230	ENSG00000067225;ENSG00000100030;ENSG00000100644;ENSG00000105976;ENSG00000122025;ENSG00000141510;ENSG00000141736;ENSG00000142082;ENSG00000142208;ENSG00000145675;ENSG00000146648;ENSG00000156510;ENSG00000160211;ENSG00000169032	K00873+K04371+K08268+K05099+K05092+K04451+K05083+K11413+K04456+K02649+K04361+K00844+K00036+K04368
Organismal Systems	Nervous system	Dopaminergic synapse	21	142	5.208e-06	3.31418e-05	ko04728	ENSG00000058404;ENSG00000069535;ENSG00000069696;ENSG00000072062;ENSG00000082701;ENSG00000109339;ENSG00000112062;ENSG00000120251;ENSG00000125675;ENSG00000142208;ENSG00000142319;ENSG00000145349;ENSG00000149295;ENSG00000152578;ENSG00000154229;ENSG00000155511;ENSG00000165646;ENSG00000166501;ENSG00000184845;ENSG00000189221;ENSG00000198668	K04515+K00274+K04147+K04345+K03083+K04440+K04441+K05198+K05199+K04456+K05036+K04515+K04145+K05200+K02677+K05197+K08155+K19662+K04144+K00274+K02183
Environmental Information Processing	Signal transduction	VEGF signaling pathway	13	61	6.07007e-06	3.77693e-05	ko04370	ENSG00000073756;ENSG00000100030;ENSG00000112062;ENSG00000112715;ENSG00000128052;ENSG00000142208;ENSG00000145675;ENSG00000154229;ENSG00000164867;ENSG00000166501;ENSG00000169032;ENSG00000169398;ENSG00000197122	K11987+K04371+K04441+K05448+K05098+K04456+K02649+K02677+K13242+K19662+K04368+K05725+K05704
Metabolism	Xenobiotics biodegradation and metabolism	Drug metabolism - cytochrome P450	15	83	1.01696e-05	6.19017e-05	ko00982	ENSG00000069535;ENSG00000084207;ENSG00000100197;ENSG00000130649;ENSG00000138109;ENSG00000138115;ENSG00000138356;ENSG00000140505;ENSG00000160868;ENSG00000165841;ENSG00000189221;ENSG00000197408;ENSG00000241635;ENSG00000243955;ENSG00000255974	K00274+K00799+K17712+K07415+K17719+K17718+K00157+K07409+K17689+K17721+K00274+K17709+K00699+K00799+K17683
Organismal Systems	Endocrine system	Prolactin signaling pathway	14	74	1.16043e-05	6.91322e-05	ko04917	ENSG00000082701;ENSG00000091831;ENSG00000096968;ENSG00000100030;ENSG00000109320;ENSG00000109339;ENSG00000110092;ENSG00000112062;ENSG00000140009;ENSG00000142208;ENSG00000145675;ENSG00000169032;ENSG00000173039;ENSG00000197122	K03083+K08550+K04447+K04371+K02580+K04440+K04503+K04441+K08551+K04456+K02649+K04368+K04735+K05704
Organismal Systems	Endocrine system	Regulation of lipolysis in adipocyte	12	56	1.30548e-05	7.59382e-05	ko04923	ENSG00000043591;ENSG00000072062;ENSG00000073756;ENSG00000074416;ENSG00000095303;ENSG00000142208;ENSG00000145675;ENSG00000163485;ENSG00000165409;ENSG00000166819;ENSG00000170323;ENSG00000188778	K04141+K04345+K11987+K01054+K00509+K04456+K02649+K04265+K04249+K08768+K08753+K04143
Environmental Information Processing	Signal transduction	FoxO signaling pathway	20	139	1.32892e-05	7.59382e-05	ko04068	ENSG00000005339;ENSG00000100030;ENSG00000109339;ENSG00000110092;ENSG00000112062;ENSG00000125910;ENSG00000135679;ENSG00000140443;ENSG00000142208;ENSG00000142731;ENSG00000145675;ENSG00000146648;ENSG00000147082;ENSG00000149311;ENSG00000152413;ENSG00000152822;ENSG00000166851;ENSG00000169032;ENSG00000170989;ENSG00000213341	K04498+K04371+K04440+K04503+K04441+K04293+K06643+K05087+K04456+K08863+K02649+K04361+K21771+K04728+K15010+K04603+K06631+K04368+K04288+K04467
Organismal Systems	Immune system	IL-17 signaling pathway	17	106	1.39364e-05	7.80436e-05	ko04657	ENSG00000066044;ENSG00000073756;ENSG00000080824;ENSG00000082701;ENSG00000096384;ENSG00000100030;ENSG00000100985;ENSG00000109320;ENSG00000109339;ENSG00000112062;ENSG00000137745;ENSG00000149968;ENSG00000173039;ENSG00000177606;ENSG00000196611;ENSG00000213341;ENSG00000232810	K13088+K11987+K04079+K03083+K04079+K04371+K01403+K02580+K04440+K04441+K07994+K01394+K04735+K04448+K01388+K04467+K03156
Human Diseases	Cancers	Acute myeloid leukemia	13	68	2.11847e-05	0.000116308	ko05221	ENSG00000005381;ENSG00000100030;ENSG00000109320;ENSG00000110092;ENSG00000112033;ENSG00000122025;ENSG00000131759;ENSG00000137193;ENSG00000142208;ENSG00000145675;ENSG00000169032;ENSG00000173039;ENSG00000213341	K10789+K04371+K02580+K04503+K04504+K05092+K08527+K04702+K04456+K02649+K04368+K04735+K04467
Organismal Systems	Nervous system	Cholinergic synapse	18	121	2.26384e-05	0.000121899	ko04725	ENSG00000058404;ENSG00000072062;ENSG00000087085;ENSG00000096968;ENSG00000100030;ENSG00000133019;ENSG00000142208;ENSG00000145349;ENSG00000145675;ENSG00000154229;ENSG00000160716;ENSG00000166501;ENSG00000168539;ENSG00000169032;ENSG00000171791;ENSG00000180720;ENSG00000181072;ENSG00000184984	K04515+K04345+K01049+K04447+K04371+K04131+K04456+K04515+K02649+K02677+K04813+K19662+K04129+K04368+K02161+K04132+K04130+K04133
Human Diseases	Cancers	Small cell lung cancer	16	100	2.56741e-05	0.000135637	ko05222	ENSG00000005961;ENSG00000007171;ENSG00000073756;ENSG00000105173;ENSG00000105810;ENSG00000109320;ENSG00000110092;ENSG00000120868;ENSG00000135446;ENSG00000141510;ENSG00000142208;ENSG00000145675;ENSG00000169398;ENSG00000171791;ENSG00000173039;ENSG00000213341	K06476+K13241+K11987+K06626+K02091+K02580+K04503+K02084+K02089+K04451+K04456+K02649+K05725+K02161+K04735+K04467
Organismal Systems	Nervous system	Long-term potentiation	13	70	2.93081e-05	0.000151968	ko04720	ENSG00000005339;ENSG00000058404;ENSG00000072062;ENSG00000100030;ENSG00000120251;ENSG00000145349;ENSG00000152822;ENSG00000154229;ENSG00000155511;ENSG00000166501;ENSG00000168959;ENSG00000169032;ENSG00000198668	K04498+K04515+K04345+K04371+K05198+K04515+K04603+K02677+K05197+K19662+K04604+K04368+K02183
Organismal Systems	Nervous system	Neurotrophin signaling pathway	18	124	3.17627e-05	0.000159078	ko04722	ENSG00000058404;ENSG00000082701;ENSG00000097007;ENSG00000100030;ENSG00000109320;ENSG00000109339;ENSG00000112062;ENSG00000141510;ENSG00000142208;ENSG00000145349;ENSG00000145675;ENSG00000163932;ENSG00000169032;ENSG00000171791;ENSG00000173039;ENSG00000177606;ENSG00000179295;ENSG00000198668	K04515+K03083+K06619+K04371+K02580+K04440+K04441+K04451+K04456+K04515+K02649+K06068+K04368+K02161+K04735+K04448+K07293+K02183
Human Diseases	Cancers	Viral carcinogenesis	29	262	3.18156e-05	0.000159078	ko05203	ENSG00000005339;ENSG00000067225;ENSG00000070501;ENSG00000072062;ENSG00000094631;ENSG00000100030;ENSG00000100429;ENSG00000105173;ENSG00000105810;ENSG00000109320;ENSG00000110092;ENSG00000116478;ENSG00000135446;ENSG00000135679;ENSG00000141510;ENSG00000145675;ENSG00000147099;ENSG00000149554;ENSG00000160791;ENSG00000163517;ENSG00000165025;ENSG00000170027;ENSG00000170312;ENSG00000171720;ENSG00000173039…	K04498+K00873+K02330+K04345+K11407+K04371+K18671+K06626+K02091+K02580+K04503+K06067+K02089+K06643+K04451+K02649+K11405+K02216+K04180+K11418+K05855+K16198+K02087+K11404+K04735+K04448+K04179+K06067+K05704
Cellular Processes	Cellular community - eukaryotes	Focal adhesion	25	212	3.93223e-05	0.000193162	ko04510	ENSG00000005961;ENSG00000065534;ENSG00000082701;ENSG00000100030;ENSG00000105976;ENSG00000109339;ENSG00000110092;ENSG00000112715;ENSG00000115232;ENSG00000119630;ENSG00000128052;ENSG00000140443;ENSG00000141736;ENSG00000142208;ENSG00000145675;ENSG00000146648;ENSG00000154229;ENSG00000166501;ENSG00000168036;ENSG00000169032;ENSG00000169398;ENSG00000171791;ENSG00000177606;ENSG00000197122;ENSG00000259207	K06476+K00907+K03083+K04371+K05099+K04440+K04503+K05448+K06483+K16859+K05098+K05087+K05083+K04456+K02649+K04361+K02677+K19662+K02105+K04368+K05725+K02161+K04448+K05704+K06493
Metabolism	Xenobiotics biodegradation and metabolism	Drug metabolism - other enzymes	14	84	5.15211e-05	0.000248723	ko00983	ENSG00000005381;ENSG00000084207;ENSG00000130649;ENSG00000137364;ENSG00000158125;ENSG00000160868;ENSG00000165704;ENSG00000167900;ENSG00000172831;ENSG00000178035;ENSG00000198848;ENSG00000241635;ENSG00000243955;ENSG00000255974	K10789+K00799+K07415+K00569+K00106+K17689+K00760+K00857+K03927+K00088+K01044+K00699+K00799+K17683
Human Diseases	Cancers	Non-small cell lung cancer	13	74	5.40242e-05	0.000256386	ko05223	ENSG00000100030;ENSG00000105810;ENSG00000110092;ENSG00000135446;ENSG00000141510;ENSG00000141736;ENSG00000142208;ENSG00000145675;ENSG00000146648;ENSG00000154229;ENSG00000166501;ENSG00000169032;ENSG00000171094	K04371+K02091+K04503+K02089+K04451+K05083+K04456+K02649+K04361+K02677+K19662+K04368+K05119
Organismal Systems	Endocrine system	GnRH signaling pathway	15	96	6.08564e-05	0.000283997	ko04912	ENSG00000058404;ENSG00000072062;ENSG00000087245;ENSG00000100030;ENSG00000109339;ENSG00000112062;ENSG00000145349;ENSG00000146648;ENSG00000154229;ENSG00000163932;ENSG00000166501;ENSG00000169032;ENSG00000177606;ENSG00000197122;ENSG00000198668	K04515+K04345+K01398+K04371+K04440+K04441+K04515+K04361+K02677+K06068+K19662+K04368+K04448+K05704+K02183
Metabolism	Lipid metabolism	Linoleic acid metabolism	8	30	7.10645e-05	0.000325562	ko00591	ENSG00000130649;ENSG00000138109;ENSG00000138115;ENSG00000140505;ENSG00000160868;ENSG00000161905;ENSG00000165841;ENSG00000170890	K07415+K17719+K17718+K07409+K17689+K00460+K17721+K01047
Human Diseases	Cancers	Melanoma	13	76	7.20887e-05	0.000325562	ko05218	ENSG00000100030;ENSG00000105810;ENSG00000105976;ENSG00000110092;ENSG00000135446;ENSG00000135679;ENSG00000140443;ENSG00000141510;ENSG00000142208;ENSG00000145675;ENSG00000146648;ENSG00000169032;ENSG00000187098	K04371+K02091+K05099+K04503+K02089+K06643+K05087+K04451+K04456+K02649+K04361+K04368+K09455
Human Diseases	Endocrine and metabolic diseases	Insulin resistance	17	122	8.88429e-05	0.000394857	ko04931	ENSG00000025434;ENSG00000082701;ENSG00000100504;ENSG00000109320;ENSG00000109339;ENSG00000131408;ENSG00000142208;ENSG00000145675;ENSG00000163932;ENSG00000164867;ENSG00000166501;ENSG00000171132;ENSG00000173039;ENSG00000179295;ENSG00000186951;ENSG00000196396;ENSG00000232810	K08536+K03083+K00688+K02580+K04440+K08535+K04456+K02649+K06068+K13242+K19662+K18050+K04735+K07293+K07294+K05696+K03156
Environmental Information Processing	Signal transduction	Rap1 signaling pathway	24	211	9.98906e-05	0.000437022	ko04015	ENSG00000005961;ENSG00000100030;ENSG00000105976;ENSG00000112062;ENSG00000112715;ENSG00000118432;ENSG00000119630;ENSG00000128052;ENSG00000128271;ENSG00000140443;ENSG00000142208;ENSG00000145675;ENSG00000146648;ENSG00000149295;ENSG00000154229;ENSG00000166501;ENSG00000168036;ENSG00000169032;ENSG00000169860;ENSG00000170425;ENSG00000184304;ENSG00000197122;ENSG00000198668;ENSG00000259207	K06476+K04371+K05099+K04441+K05448+K04277+K16859+K05098+K04266+K05087+K04456+K02649+K04361+K04145+K02677+K19662+K02105+K04368+K04270+K04267+K06070+K05704+K02183+K06493
Human Diseases	Drug resistance	Antifolate resistance	9	40	0.000106723	0.000459729	ko01523	ENSG00000103222;ENSG00000108839;ENSG00000109320;ENSG00000118777;ENSG00000138363;ENSG00000173039;ENSG00000213341;ENSG00000228716;ENSG00000232810	K05665+K00458+K02580+K05681+K00602+K04735+K04467+K00287+K03156
Organismal Systems	Circulatory system	Vascular smooth muscle contraction	17	125	0.000120741	0.000512236	ko04270	ENSG00000065534;ENSG00000072062;ENSG00000100030;ENSG00000120907;ENSG00000128271;ENSG00000144891;ENSG00000154229;ENSG00000160013;ENSG00000163932;ENSG00000166501;ENSG00000169032;ENSG00000170214;ENSG00000170425;ENSG00000170890;ENSG00000171132;ENSG00000171873;ENSG00000198668	K00907+K04345+K04371+K04135+K04266+K04166+K02677+K04263+K06068+K19662+K04368+K04136+K04267+K01047+K18050+K04137+K02183
Human Diseases	Infectious diseases	Kaposi sarcoma-associated herpesvirus infection	26	241	0.00012509	0.000522764	ko05167	ENSG00000005339;ENSG00000073756;ENSG00000082701;ENSG00000096968;ENSG00000100030;ENSG00000100644;ENSG00000105810;ENSG00000109320;ENSG00000109339;ENSG00000110092;ENSG00000112062;ENSG00000112715;ENSG00000135446;ENSG00000141510;ENSG00000142208;ENSG00000145675;ENSG00000160791;ENSG00000165025;ENSG00000168036;ENSG00000169032;ENSG00000173039;ENSG00000177606;ENSG00000183813;ENSG00000197122;ENSG00000198668…	K04498+K11987+K03083+K04447+K04371+K08268+K02091+K02580+K04440+K04503+K04441+K05448+K02089+K04451+K04456+K02649+K04180+K05855+K02105+K04368+K04735+K04448+K04179+K05704+K02183+K04467
Organismal Systems	Immune system	T cell receptor signaling pathway	16	114	0.000130769	0.000538461	ko04660	ENSG00000081237;ENSG00000082701;ENSG00000100030;ENSG00000109320;ENSG00000109471;ENSG00000111679;ENSG00000112062;ENSG00000135446;ENSG00000142208;ENSG00000145675;ENSG00000169032;ENSG00000173039;ENSG00000177606;ENSG00000182866;ENSG00000213341;ENSG00000232810	K06478+K03083+K04371+K02580+K05429+K05697+K04441+K02089+K04456+K02649+K04368+K04735+K04448+K05856+K04467+K03156
Organismal Systems	Nervous system	Long-term depression	11	60	0.000135696	0.000550649	ko04730	ENSG00000089250;ENSG00000100030;ENSG00000120251;ENSG00000125675;ENSG00000140443;ENSG00000152822;ENSG00000154229;ENSG00000155511;ENSG00000166501;ENSG00000169032;ENSG00000196218	K13240+K04371+K05198+K05199+K05087+K04603+K02677+K05197+K19662+K04368+K04961
Organismal Systems	Endocrine system	Ovarian Steroidogenesis	10	51	0.000152409	0.000604841	ko04913	ENSG00000012779;ENSG00000072062;ENSG00000073756;ENSG00000086696;ENSG00000108786;ENSG00000137869;ENSG00000138061;ENSG00000140443;ENSG00000140465;ENSG00000196139	K00461+K04345+K11987+K13368+K00044+K07434+K07410+K05087+K07408+K04119
Human Diseases	Cancers	Renal cell carcinoma	12	71	0.00015337	0.000604841	ko05211	ENSG00000005339;ENSG00000100030;ENSG00000100644;ENSG00000105976;ENSG00000112715;ENSG00000116016;ENSG00000135766;ENSG00000142208;ENSG00000145675;ENSG00000169032;ENSG00000177606;ENSG00000179295	K04498+K04371+K08268+K05099+K05448+K09095+K09592+K04456+K02649+K04368+K04448+K07293
Human Diseases	Infectious diseases	Chagas disease (American trypanosomiasis)	16	116	0.000161017	0.000619589	ko05142	ENSG00000007171;ENSG00000100030;ENSG00000106366;ENSG00000109320;ENSG00000109339;ENSG00000109471;ENSG00000112062;ENSG00000137462;ENSG00000142208;ENSG00000145675;ENSG00000159640;ENSG00000173039;ENSG00000177606;ENSG00000213341;ENSG00000232810;ENSG00000239732	K13241+K04371+K03982+K02580+K04440+K05429+K04441+K10159+K04456+K02649+K01283+K04735+K04448+K04467+K03156+K10161
Human Diseases	Cancers	Hepatocellular carcinoma	21	178	0.000161536	0.000619589	ko05225	ENSG00000080503;ENSG00000082701;ENSG00000084207;ENSG00000100030;ENSG00000105810;ENSG00000105976;ENSG00000110092;ENSG00000116044;ENSG00000135446;ENSG00000140443;ENSG00000141510;ENSG00000142208;ENSG00000145675;ENSG00000146648;ENSG00000154229;ENSG00000164362;ENSG00000166501;ENSG00000168036;ENSG00000169032;ENSG00000181019;ENSG00000243955	K11647+K03083+K00799+K04371+K02091+K05099+K04503+K05638+K02089+K05087+K04451+K04456+K02649+K04361+K02677+K11126+K19662+K02105+K04368+K00355+K00799
Metabolism	Metabolism of cofactors and vitamins	Folate biosynthesis	7	26	0.000190625	0.000721283	ko00790	ENSG00000085662;ENSG00000159228;ENSG00000162551;ENSG00000163295;ENSG00000196139;ENSG00000198074;ENSG00000228716	K00011+K00079+K01077+K01077+K04119+K00011+K00287
Human Diseases	Infectious diseases	Measles	19	155	0.00019966	0.000742394	ko05162	ENSG00000082701;ENSG00000096968;ENSG00000101266;ENSG00000105173;ENSG00000105810;ENSG00000109320;ENSG00000109471;ENSG00000110092;ENSG00000115353;ENSG00000123595;ENSG00000135446;ENSG00000137462;ENSG00000141510;ENSG00000142208;ENSG00000145675;ENSG00000173039;ENSG00000204435;ENSG00000213341;ENSG00000239732	K03083+K04447+K03097+K06626+K02091+K02580+K05429+K04503+K04222+K07899+K02089+K10159+K04451+K04456+K02649+K04735+K03115+K04467+K10161
Cellular Processes	Cell growth and death	p53 signaling pathway	12	73	0.000201507	0.000742394	ko04115	ENSG00000105173;ENSG00000105810;ENSG00000106366;ENSG00000110092;ENSG00000120868;ENSG00000135446;ENSG00000135679;ENSG00000141510;ENSG00000149311;ENSG00000149554;ENSG00000170312;ENSG00000171791	K06626+K02091+K03982+K04503+K02084+K02089+K06643+K04451+K04728+K02216+K02087+K02161
Organismal Systems	Immune system	B cell receptor signaling pathway	12	74	0.000230052	0.000836552	ko04662	ENSG00000082701;ENSG00000100030;ENSG00000109320;ENSG00000111679;ENSG00000142208;ENSG00000145675;ENSG00000165025;ENSG00000166501;ENSG00000169032;ENSG00000173039;ENSG00000177606;ENSG00000213341	K03083+K04371+K02580+K05697+K04456+K02649+K05855+K19662+K04368+K04735+K04448+K04467
Organismal Systems	Digestive system	Bile secretion	12	75	0.000261968	0.000940398	ko04976	ENSG00000001626;ENSG00000012504;ENSG00000072062;ENSG00000073734;ENSG00000085563;ENSG00000104267;ENSG00000111700;ENSG00000113161;ENSG00000118777;ENSG00000134538;ENSG00000143819;ENSG00000160868	K05031+K08537+K04345+K05664+K05658+K18245+K05043+K00021+K05681+K05043+K01253+K17689
Environmental Information Processing	Signal transduction	cGMP - PKG signaling pathway	20	172	0.000280032	0.000992517	ko04022	ENSG00000043591;ENSG00000065534;ENSG00000100030;ENSG00000116329;ENSG00000120907;ENSG00000138735;ENSG00000142208;ENSG00000144891;ENSG00000150594;ENSG00000163485;ENSG00000164867;ENSG00000169032;ENSG00000170214;ENSG00000171132;ENSG00000171873;ENSG00000184160;ENSG00000188778;ENSG00000198668;ENSG00000274286;ENSG00000282608	K04141+K00907+K04371+K04213+K04135+K13762+K04456+K04166+K04138+K04265+K13242+K04368+K04136+K18050+K04137+K04140+K04143+K02183+K04139+K04268
Human Diseases	Drug resistance	Platinum drug resistance	12	76	0.00029757	0.0010415	ko01524	ENSG00000012048;ENSG00000084207;ENSG00000100030;ENSG00000120868;ENSG00000135679;ENSG00000141510;ENSG00000141736;ENSG00000142208;ENSG00000145675;ENSG00000149311;ENSG00000171791;ENSG00000243955	K10605+K00799+K04371+K02084+K06643+K04451+K05083+K04456+K02649+K04728+K02161+K00799
Organismal Systems	Immune system	Platelet activation	17	135	0.000310624	0.00107376	ko04611	ENSG00000005961;ENSG00000059377;ENSG00000065534;ENSG00000072062;ENSG00000095303;ENSG00000100030;ENSG00000108405;ENSG00000112062;ENSG00000142208;ENSG00000145675;ENSG00000160013;ENSG00000164867;ENSG00000165025;ENSG00000169860;ENSG00000171564;ENSG00000197122;ENSG00000259207	K06476+K01832+K00907+K04345+K00509+K04371+K05215+K04441+K04456+K02649+K04263+K13242+K05855+K04270+K03904+K05704+K06493
Organismal Systems	Endocrine system	PPAR signaling pathway	12	79	0.000429962	0.00146816	ko03320	ENSG00000025434;ENSG00000112033;ENSG00000121769;ENSG00000132170;ENSG00000145384;ENSG00000163586;ENSG00000164687;ENSG00000166819;ENSG00000170323;ENSG00000186951;ENSG00000196611;ENSG00000214456	K08536+K04504+K08752+K08530+K08751+K08750+K08754+K08768+K08753+K07294+K01388+K20255
Cellular Processes	Cellular community - eukaryotes	Adherens junction	12	80	0.000483886	0.00163239	ko04520	ENSG00000005339;ENSG00000100030;ENSG00000101266;ENSG00000105976;ENSG00000111679;ENSG00000140443;ENSG00000141736;ENSG00000146648;ENSG00000168036;ENSG00000196396;ENSG00000197122;ENSG00000204435	K04498+K04371+K03097+K05099+K05697+K05087+K05083+K04361+K02105+K05696+K05704+K03115
Human Diseases	Cancers	Transcriptional misregulation in cancers	21	195	0.000566441	0.00188814	ko05202	ENSG00000005381;ENSG00000100985;ENSG00000105976;ENSG00000109320;ENSG00000116478;ENSG00000118058;ENSG00000122025;ENSG00000125675;ENSG00000131759;ENSG00000132170;ENSG00000135679;ENSG00000140443;ENSG00000141510;ENSG00000149311;ENSG00000149968;ENSG00000164120;ENSG00000169398;ENSG00000173039;ENSG00000187098;ENSG00000196591;ENSG00000197561	K10789+K01403+K05099+K02580+K06067+K09186+K05092+K05199+K08527+K08530+K06643+K05087+K04451+K04728+K01394+K00069+K05725+K04735+K09455+K06067+K01327
Organismal Systems	Endocrine system	Progesterone-mediated oocyte maturation	14	105	0.000581262	0.00191474	ko04914	ENSG00000072062;ENSG00000080824;ENSG00000096384;ENSG00000100030;ENSG00000101224;ENSG00000109339;ENSG00000112062;ENSG00000140443;ENSG00000142208;ENSG00000145675;ENSG00000147082;ENSG00000166851;ENSG00000169032;ENSG00000170312	K04345+K04079+K04079+K04371+K05866+K04440+K04441+K05087+K04456+K02649+K21771+K06631+K04368+K02087
Environmental Information Processing	Signal transduction	Phospholipase D signaling pathway	18	157	0.000662425	0.00215673	ko04072	ENSG00000100030;ENSG00000113262;ENSG00000124493;ENSG00000126895;ENSG00000142208;ENSG00000144891;ENSG00000145675;ENSG00000146648;ENSG00000152822;ENSG00000154229;ENSG00000163464;ENSG00000164082;ENSG00000165025;ENSG00000168959;ENSG00000169032;ENSG00000179295;ENSG00000179603;ENSG00000198822	K04371+K04608+K04607+K04228+K04456+K04166+K02649+K04361+K04603+K02677+K04175+K04605+K05855+K04604+K04368+K07293+K04608+K04605
Human Diseases	Cancers	Endometrial cancer	10	61	0.000693464	0.00223184	ko05213	ENSG00000082701;ENSG00000100030;ENSG00000110092;ENSG00000141510;ENSG00000141736;ENSG00000142208;ENSG00000145675;ENSG00000146648;ENSG00000168036;ENSG00000169032	K03083+K04371+K04503+K04451+K05083+K04456+K02649+K04361+K02105+K04368
Metabolism	Amino acid metabolism	Tryptophan metabolism	8	42	0.000853822	0.0027167	ko00380	ENSG00000069535;ENSG00000111275;ENSG00000131203;ENSG00000138061;ENSG00000138356;ENSG00000140465;ENSG00000140505;ENSG00000189221	K00274+K00128+K00463+K07410+K00157+K07408+K07409+K00274
Organismal Systems	Environmental adaptation	Circadian entrainment	13	99	0.00104689	0.0032936	ko04713	ENSG00000058404;ENSG00000072062;ENSG00000089250;ENSG00000100030;ENSG00000120251;ENSG00000125675;ENSG00000145349;ENSG00000152578;ENSG00000154229;ENSG00000155511;ENSG00000166501;ENSG00000196218;ENSG00000198668	K04515+K04345+K13240+K04371+K05198+K05199+K04515+K05200+K02677+K05197+K19662+K04961+K02183
Metabolism	Biosynthesis of other secondary metabolites	Caffeine metabolism	3	5	0.00109103	0.00337614	ko00232	ENSG00000140505;ENSG00000158125;ENSG00000255974	K07409+K00106+K17683
Human Diseases	Infectious diseases	Human cytomegalovirus infection	28	307	0.00110746	0.00337614	ko05163	ENSG00000072062;ENSG00000073756;ENSG00000082701;ENSG00000100030;ENSG00000105810;ENSG00000109320;ENSG00000110092;ENSG00000112062;ENSG00000112715;ENSG00000125384;ENSG00000135446;ENSG00000135679;ENSG00000141510;ENSG00000142208;ENSG00000145675;ENSG00000146648;ENSG00000154229;ENSG00000160791;ENSG00000166501;ENSG00000168036;ENSG00000169032;ENSG00000169398;ENSG00000173039;ENSG00000197122;ENSG00000198668…	K04345+K11987+K03083+K04371+K02091+K02580+K04503+K04441+K05448+K04259+K02089+K06643+K04451+K04456+K02649+K04361+K02677+K04180+K19662+K02105+K04368+K05725+K04735+K05704+K02183+K04467+K03156+K06493
Metabolism	Carbohydrate metabolism	Galactose metabolism	7	34	0.0011093	0.00337614	ko00052	ENSG00000085662;ENSG00000102393;ENSG00000108479;ENSG00000156510;ENSG00000171298;ENSG00000198074;ENSG00000257335	K00011+K01189+K00849+K00844+K12316+K00011+K12047
Human Diseases	Cancers	Colorectal cancer	12	88	0.00115728	0.00348429	ko05210	ENSG00000082701;ENSG00000100030;ENSG00000109339;ENSG00000110092;ENSG00000141510;ENSG00000142208;ENSG00000145675;ENSG00000146648;ENSG00000168036;ENSG00000169032;ENSG00000171791;ENSG00000177606	K03083+K04371+K04440+K04503+K04451+K04456+K02649+K04361+K02105+K04368+K02161+K04448
Human Diseases	Infectious diseases	Human papillomavirus infection	35	416	0.00119115	0.0035481	ko05165	ENSG00000005339;ENSG00000005961;ENSG00000067225;ENSG00000072062;ENSG00000073756;ENSG00000082701;ENSG00000094631;ENSG00000100030;ENSG00000100429;ENSG00000105173;ENSG00000105810;ENSG00000109320;ENSG00000110092;ENSG00000112715;ENSG00000115232;ENSG00000116478;ENSG00000135446;ENSG00000135679;ENSG00000141510;ENSG00000142208;ENSG00000145675;ENSG00000146648;ENSG00000147099;ENSG00000149311;ENSG00000163517…	K04498+K06476+K00873+K04345+K11987+K03083+K11407+K04371+K18671+K06626+K02091+K02580+K04503+K05448+K06483+K06067+K02089+K06643+K04451+K04456+K02649+K04361+K11405+K04728+K11418+K11126+K02105+K04368+K05725+K11404+K04735+K06067+K04467+K03156+K06493
Organismal Systems	Digestive system	Gastric acid secretion	11	77	0.00124939	0.0036824	ko04971	ENSG00000001626;ENSG00000058404;ENSG00000065534;ENSG00000072062;ENSG00000104267;ENSG00000113749;ENSG00000133019;ENSG00000145349;ENSG00000154229;ENSG00000166501;ENSG00000198668	K05031+K04515+K00907+K04345+K18245+K04150+K04131+K04515+K02677+K19662+K02183
Human Diseases	Infectious diseases	Epithelial cell signaling in Helicobacter pylori infection	11	78	0.00139192	0.00405978	ko05120	ENSG00000105976;ENSG00000109320;ENSG00000109339;ENSG00000112062;ENSG00000146648;ENSG00000163464;ENSG00000173039;ENSG00000177606;ENSG00000179295;ENSG00000197122;ENSG00000213341	K05099+K02580+K04440+K04441+K04361+K04175+K04735+K04448+K07293+K05704+K04467
Environmental Information Processing	Signal transduction	Apelin signaling pathway	16	141	0.0014508	0.00418788	ko04371	ENSG00000007171;ENSG00000065534;ENSG00000072062;ENSG00000089250;ENSG00000100030;ENSG00000106366;ENSG00000110092;ENSG00000134817;ENSG00000142208;ENSG00000144891;ENSG00000164867;ENSG00000166819;ENSG00000169032;ENSG00000171132;ENSG00000196218;ENSG00000198668	K13241+K00907+K04345+K13240+K04371+K03982+K04503+K04174+K04456+K04166+K13242+K08768+K04368+K18050+K04961+K02183
Environmental Information Processing	Signal transduction	TNF signaling pathway	15	130	0.0017104	0.00488687	ko04668	ENSG00000073756;ENSG00000100030;ENSG00000100985;ENSG00000109320;ENSG00000109339;ENSG00000112062;ENSG00000142208;ENSG00000145675;ENSG00000149968;ENSG00000165806;ENSG00000169032;ENSG00000173039;ENSG00000177606;ENSG00000213341;ENSG00000232810	K11987+K04371+K01403+K02580+K04440+K04441+K04456+K02649+K01394+K04397+K04368+K04735+K04448+K04467+K03156
Organismal Systems	Endocrine system	Melanogenesis	13	105	0.00181006	0.00511937	ko04916	ENSG00000005339;ENSG00000058404;ENSG00000072062;ENSG00000077498;ENSG00000082701;ENSG00000100030;ENSG00000145349;ENSG00000154229;ENSG00000166501;ENSG00000168036;ENSG00000169032;ENSG00000187098;ENSG00000198668	K04498+K04515+K04345+K00505+K03083+K04371+K04515+K02677+K19662+K02105+K04368+K09455+K02183
Environmental Information Processing	Signal transduction	Ras signaling pathway	23	243	0.00186743	0.00519666	ko04014	ENSG00000072062;ENSG00000097007;ENSG00000100030;ENSG00000105976;ENSG00000109320;ENSG00000109339;ENSG00000112715;ENSG00000119630;ENSG00000122025;ENSG00000128052;ENSG00000140443;ENSG00000142208;ENSG00000145675;ENSG00000146648;ENSG00000148680;ENSG00000154229;ENSG00000166501;ENSG00000169032;ENSG00000170890;ENSG00000173039;ENSG00000179295;ENSG00000198668;ENSG00000213341	K04345+K06619+K04371+K05099+K02580+K04440+K05448+K16859+K05092+K05098+K05087+K04456+K02649+K04361+K04163+K02677+K19662+K04368+K01047+K04735+K07293+K02183+K04467
Organismal Systems	Endocrine system	Oxytocin signaling pathway	17	158	0.00187451	0.00519666	ko04921	ENSG00000004468;ENSG00000058404;ENSG00000065534;ENSG00000072062;ENSG00000073756;ENSG00000100030;ENSG00000110092;ENSG00000145349;ENSG00000146648;ENSG00000154229;ENSG00000164867;ENSG00000166501;ENSG00000169032;ENSG00000177606;ENSG00000196218;ENSG00000197122;ENSG00000198668	K01242+K04515+K00907+K04345+K11987+K04371+K04503+K04515+K04361+K02677+K13242+K19662+K04368+K04448+K04961+K05704+K02183
Human Diseases	Substance dependence	Alcoholism	19	189	0.00230227	0.00631997	ko05034	ENSG00000069535;ENSG00000072062;ENSG00000094631;ENSG00000100030;ENSG00000100429;ENSG00000116478;ENSG00000128271;ENSG00000142319;ENSG00000147099;ENSG00000149295;ENSG00000163517;ENSG00000165646;ENSG00000169032;ENSG00000170425;ENSG00000171720;ENSG00000184845;ENSG00000189221;ENSG00000196591;ENSG00000198668	K00274+K04345+K11407+K04371+K18671+K06067+K04266+K05036+K11405+K04145+K11418+K08155+K04368+K04267+K11404+K04144+K00274+K06067+K02183
Human Diseases	Cancers	Breast cancer	17	162	0.00245113	0.00666326	ko05224	ENSG00000012048;ENSG00000082701;ENSG00000091831;ENSG00000100030;ENSG00000105810;ENSG00000110092;ENSG00000135446;ENSG00000140009;ENSG00000140443;ENSG00000141510;ENSG00000141736;ENSG00000142208;ENSG00000145675;ENSG00000146648;ENSG00000168036;ENSG00000169032;ENSG00000177606	K10605+K03083+K08550+K04371+K02091+K04503+K02089+K08551+K05087+K04451+K05083+K04456+K02649+K04361+K02105+K04368+K04448
Metabolism	Amino acid metabolism	Arginine and proline metabolism	8	51	0.00313179	0.00843174	ko00330	ENSG00000007171;ENSG00000069535;ENSG00000089250;ENSG00000110887;ENSG00000111275;ENSG00000115758;ENSG00000164867;ENSG00000189221	K13241+K00274+K13240+K00273+K00128+K01581+K13242+K00274
Human Diseases	Neurodegenerative diseases	Amyotrophic lateral sclerosis (ALS)	9	63	0.00340195	0.00907186	ko05014	ENSG00000089250;ENSG00000112062;ENSG00000120251;ENSG00000120868;ENSG00000137752;ENSG00000141510;ENSG00000155511;ENSG00000171791;ENSG00000232810	K13240+K04441+K05198+K02084+K01370+K04451+K05197+K02161+K03156
Metabolism	Metabolism of cofactors and vitamins	Retinol metabolism	10	75	0.00345951	0.00907645	ko00830	ENSG00000138109;ENSG00000138115;ENSG00000138356;ENSG00000140465;ENSG00000140505;ENSG00000160868;ENSG00000165092;ENSG00000197408;ENSG00000241635;ENSG00000255974	K17719+K17718+K00157+K07408+K07409+K17689+K07249+K17709+K00699+K17683
Organismal Systems	Digestive system	Salivary secretion	12	100	0.00348503	0.00907645	ko04970	ENSG00000004468;ENSG00000043591;ENSG00000072062;ENSG00000089250;ENSG00000120907;ENSG00000133019;ENSG00000154229;ENSG00000166501;ENSG00000170214;ENSG00000171873;ENSG00000188778;ENSG00000198668	K01242+K04141+K04345+K13240+K04135+K04131+K02677+K19662+K04136+K04137+K04143+K02183
Environmental Information Processing	Signal transduction	MAPK signaling pathway	28	332	0.00350091	0.00907645	ko04010	ENSG00000072062;ENSG00000100030;ENSG00000101224;ENSG00000105976;ENSG00000108861;ENSG00000109320;ENSG00000109339;ENSG00000112062;ENSG00000112715;ENSG00000119630;ENSG00000120129;ENSG00000122025;ENSG00000123358;ENSG00000128052;ENSG00000140443;ENSG00000141510;ENSG00000141736;ENSG00000142208;ENSG00000143851;ENSG00000146648;ENSG00000154229;ENSG00000166501;ENSG00000169032;ENSG00000173039;ENSG00000177606…	K04345+K04371+K05866+K05099+K17614+K02580+K04440+K04441+K05448+K16859+K21278+K05092+K04465+K05098+K05087+K04451+K05083+K04456+K18019+K04361+K02677+K19662+K04368+K04735+K04448+K04380+K04467+K03156
Human Diseases	Endocrine and metabolic diseases	Cushing syndrome	17	169	0.00381493	0.00979982	ko04934	ENSG00000058404;ENSG00000072062;ENSG00000082701;ENSG00000100030;ENSG00000105173;ENSG00000105810;ENSG00000106546;ENSG00000110092;ENSG00000118058;ENSG00000123358;ENSG00000135446;ENSG00000144891;ENSG00000145349;ENSG00000146648;ENSG00000160882;ENSG00000168036;ENSG00000169032	K04515+K04345+K03083+K04371+K06626+K02091+K09093+K04503+K09186+K04465+K02089+K04166+K04515+K04361+K00497+K02105+K04368
Human Diseases	Infectious diseases	Legionellosis	10	77	0.00419692	0.0106831	ko05134	ENSG00000013441;ENSG00000109320;ENSG00000120868;ENSG00000137462;ENSG00000137752;ENSG00000165280;ENSG00000165806;ENSG00000173039;ENSG00000185122;ENSG00000232810	K08823+K02580+K02084+K10159+K01370+K13525+K04397+K04735+K09414+K03156
Environmental Information Processing	Signal transduction	Wnt signaling pathway	16	159	0.00491507	0.0123984	ko04310	ENSG00000005339;ENSG00000058404;ENSG00000072062;ENSG00000082701;ENSG00000101266;ENSG00000109339;ENSG00000110092;ENSG00000112033;ENSG00000137673;ENSG00000141510;ENSG00000145349;ENSG00000154229;ENSG00000166501;ENSG00000168036;ENSG00000177606;ENSG00000204435	K04498+K04515+K04345+K03083+K03097+K04440+K04503+K04504+K01397+K04451+K04515+K02677+K19662+K02105+K04448+K03115
Organismal Systems	Immune system	Fc epsilon RI signaling pathway	10	79	0.00505317	0.0126329	ko04664	ENSG00000012779;ENSG00000100030;ENSG00000109339;ENSG00000112062;ENSG00000142208;ENSG00000145675;ENSG00000154229;ENSG00000165025;ENSG00000169032;ENSG00000232810	K00461+K04371+K04440+K04441+K04456+K02649+K02677+K05855+K04368+K03156
Organismal Systems	Endocrine system	Renin secretion	9	67	0.00517259	0.0127878	ko04924	ENSG00000043591;ENSG00000072062;ENSG00000125384;ENSG00000144891;ENSG00000159640;ENSG00000163485;ENSG00000164733;ENSG00000188778;ENSG00000198668	K04141+K04345+K04259+K04166+K01283+K04265+K01363+K04143+K02183
Human Diseases	Infectious diseases	Pertussis	11	92	0.00520646	0.0127878	ko05133	ENSG00000007171;ENSG00000100030;ENSG00000109320;ENSG00000109339;ENSG00000112062;ENSG00000137752;ENSG00000165806;ENSG00000173039;ENSG00000177606;ENSG00000198668;ENSG00000232810	K13241+K04371+K02580+K04440+K04441+K01370+K04397+K04735+K04448+K02183+K03156
Cellular Processes	Transport and catabolism	Autophagy - animal	14	133	0.00557333	0.0135698	ko04140	ENSG00000072062;ENSG00000100030;ENSG00000100644;ENSG00000109339;ENSG00000117984;ENSG00000135047;ENSG00000140443;ENSG00000142208;ENSG00000145675;ENSG00000163932;ENSG00000164733;ENSG00000169032;ENSG00000171791;ENSG00000178607	K04345+K04371+K08268+K04440+K01379+K01365+K05087+K04456+K02649+K06068+K01363+K04368+K02161+K08852
Human Diseases	Endocrine and metabolic diseases	Type II diabetes mellitus	8	56	0.00564434	0.0136243	ko04930	ENSG00000067225;ENSG00000100030;ENSG00000109339;ENSG00000145675;ENSG00000156510;ENSG00000163932;ENSG00000171132;ENSG00000232810	K00873+K04371+K04440+K02649+K00844+K06068+K18050+K03156
Organismal Systems	Immune system	Toll-like receptor signaling pathway	13	122	0.00671175	0.0160623	ko04620	ENSG00000100030;ENSG00000109320;ENSG00000109339;ENSG00000112062;ENSG00000137462;ENSG00000142208;ENSG00000145675;ENSG00000169032;ENSG00000173039;ENSG00000177606;ENSG00000213341;ENSG00000232810;ENSG00000239732	K04371+K02580+K04440+K04441+K10159+K04456+K02649+K04368+K04735+K04448+K04467+K03156+K10161
Environmental Information Processing	Signal transduction	Jak-STAT signaling pathway	16	167	0.00784154	0.018607	ko04630	ENSG00000005339;ENSG00000090534;ENSG00000096968;ENSG00000109471;ENSG00000110092;ENSG00000111679;ENSG00000137193;ENSG00000138356;ENSG00000142208;ENSG00000143384;ENSG00000145675;ENSG00000146648;ENSG00000166888;ENSG00000171791;ENSG00000175354;ENSG00000179295	K04498+K06854+K04447+K05429+K04503+K05697+K04702+K00157+K04456+K02539+K02649+K04361+K11225+K02161+K18026+K07293
Human Diseases	Infectious diseases	Tuberculosis	22	259	0.00843455	0.019846	ko05152	ENSG00000005339;ENSG00000007171;ENSG00000058404;ENSG00000096968;ENSG00000100030;ENSG00000109320;ENSG00000109339;ENSG00000111424;ENSG00000112062;ENSG00000117984;ENSG00000120868;ENSG00000137462;ENSG00000142208;ENSG00000145349;ENSG00000163131;ENSG00000165025;ENSG00000171791;ENSG00000173039;ENSG00000197122;ENSG00000198668;ENSG00000232810;ENSG00000239732	K04498+K13241+K04515+K04447+K04371+K02580+K04440+K08539+K04441+K01379+K02084+K10159+K04456+K04515+K01368+K05855+K02161+K04735+K05704+K02183+K03156+K10161
Cellular Processes	Transport and catabolism	Mitophagy - animal	9	73	0.00907532	0.0211757	ko04137	ENSG00000100644;ENSG00000101266;ENSG00000109339;ENSG00000141510;ENSG00000173039;ENSG00000177606;ENSG00000187098;ENSG00000197122;ENSG00000204435	K08268+K03097+K04440+K04451+K04735+K04448+K09455+K05704+K03115
Environmental Information Processing	Signal transduction	NF-kappa B signaling pathway	13	127	0.00932471	0.0215778	ko04064	ENSG00000073756;ENSG00000101266;ENSG00000109320;ENSG00000143799;ENSG00000149311;ENSG00000165025;ENSG00000166501;ENSG00000171791;ENSG00000173039;ENSG00000182866;ENSG00000204435;ENSG00000213341;ENSG00000232810	K11987+K03097+K02580+K10798+K04728+K05855+K19662+K02161+K04735+K05856+K03115+K04467+K03156
Human Diseases	Infectious diseases	Hepatitis C	14	144	0.0110188	0.025289	ko05160	ENSG00000025434;ENSG00000082701;ENSG00000100030;ENSG00000109320;ENSG00000109339;ENSG00000112062;ENSG00000141510;ENSG00000142208;ENSG00000145675;ENSG00000146648;ENSG00000173039;ENSG00000186951;ENSG00000213341;ENSG00000232810	K08536+K03083+K04371+K02580+K04440+K04441+K04451+K04456+K02649+K04361+K04735+K07294+K04467+K03156
Human Diseases	Cancers	Gastric cancer	15	161	0.0125751	0.0286262	ko05226	ENSG00000082701;ENSG00000085563;ENSG00000100030;ENSG00000105173;ENSG00000105976;ENSG00000110092;ENSG00000141510;ENSG00000141736;ENSG00000142208;ENSG00000145675;ENSG00000146648;ENSG00000164362;ENSG00000168036;ENSG00000169032;ENSG00000171791	K03083+K05658+K04371+K06626+K05099+K04503+K04451+K05083+K04456+K02649+K04361+K11126+K02105+K04368+K02161
Human Diseases	Infectious diseases	Shigellosis	8	66	0.0149315	0.0337163	ko05131	ENSG00000097007;ENSG00000100030;ENSG00000109320;ENSG00000109339;ENSG00000112062;ENSG00000173039;ENSG00000197122;ENSG00000213341	K06619+K04371+K02580+K04440+K04441+K04735+K05704+K04467
Organismal Systems	Endocrine system	Aldosterone synthesis and secretion	11	107	0.0156174	0.0349829	ko04925	ENSG00000058404;ENSG00000072062;ENSG00000123358;ENSG00000144891;ENSG00000145349;ENSG00000154229;ENSG00000166501;ENSG00000171132;ENSG00000179142;ENSG00000184304;ENSG00000198668	K04515+K04345+K04465+K04166+K04515+K02677+K19662+K18050+K07433+K06070+K02183
Human Diseases	Infectious diseases	African trypanosomiasis	6	42	0.0158106	0.0351347	ko05143	ENSG00000131203;ENSG00000154229;ENSG00000166501;ENSG00000232810;ENSG00000239732;ENSG00000244734	K00463+K02677+K19662+K03156+K10161+K13823
Metabolism	Metabolism of terpenoids and polyketides	Terpenoid backbone biosynthesis	4	21	0.0176278	0.0385258	ko00900	ENSG00000113161;ENSG00000152904;ENSG00000160752;ENSG00000168522	K00021+K00804+K00787+K05955
Human Diseases	Cancers	Thyroid cancer	6	43	0.0176378	0.0385258	ko05216	ENSG00000100030;ENSG00000110092;ENSG00000132170;ENSG00000141510;ENSG00000168036;ENSG00000169032	K04371+K04503+K08530+K04451+K02105+K04368
Organismal Systems	Immune system	Fc gamma R-mediated phagocytosis	10	95	0.0177494	0.0385258	ko04666	ENSG00000081237;ENSG00000100030;ENSG00000142208;ENSG00000145675;ENSG00000154229;ENSG00000163932;ENSG00000165025;ENSG00000166501;ENSG00000169032;ENSG00000171132	K06478+K04371+K04456+K02649+K02677+K06068+K05855+K19662+K04368+K18050
Organismal Systems	Circulatory system	Adrenergic signaling in cardiomyocytes	14	154	0.01896	0.0408369	ko04261	ENSG00000043591;ENSG00000058404;ENSG00000072062;ENSG00000100030;ENSG00000112062;ENSG00000120907;ENSG00000142208;ENSG00000144891;ENSG00000145349;ENSG00000154229;ENSG00000170214;ENSG00000171791;ENSG00000171873;ENSG00000198668	K04141+K04515+K04345+K04371+K04441+K04135+K04456+K04166+K04515+K02677+K04136+K02161+K04137+K02183
Organismal Systems	Immune system	Th17 cell differentiation	16	186	0.0204308	0.0436688	ko04659	ENSG00000080824;ENSG00000096384;ENSG00000096968;ENSG00000100030;ENSG00000100644;ENSG00000106546;ENSG00000109320;ENSG00000109339;ENSG00000109471;ENSG00000112062;ENSG00000131759;ENSG00000166888;ENSG00000173039;ENSG00000177606;ENSG00000182866;ENSG00000213341	K04079+K04079+K04447+K04371+K08268+K09093+K02580+K04440+K05429+K04441+K08527+K11225+K04735+K04448+K05856+K04467
Organismal Systems	Development	Osteoclast differentiation	16	187	0.0213741	0.0453389	ko04380	ENSG00000100030;ENSG00000109320;ENSG00000109339;ENSG00000112062;ENSG00000132170;ENSG00000142208;ENSG00000145675;ENSG00000165025;ENSG00000169032;ENSG00000173039;ENSG00000177606;ENSG00000182866;ENSG00000187098;ENSG00000213341;ENSG00000232810;ENSG00000259207	K04371+K02580+K04440+K04441+K08530+K04456+K02649+K05855+K04368+K04735+K04448+K05856+K09455+K04467+K03156+K06493
Metabolism	Carbohydrate metabolism	Fructose and mannose metabolism	5	34	0.0239159	0.0503492	ko00051	ENSG00000085662;ENSG00000156510;ENSG00000165140;ENSG00000170525;ENSG00000198074	K00011+K00844+K03841+K01103+K00011
Environmental Information Processing	Signal transduction	AMPK signaling pathway	12	129	0.024387	0.0509579	ko04152	ENSG00000001626;ENSG00000066044;ENSG00000110092;ENSG00000113161;ENSG00000120907;ENSG00000132170;ENSG00000140443;ENSG00000142208;ENSG00000145675;ENSG00000165140;ENSG00000169710;ENSG00000170525	K05031+K13088+K04503+K00021+K04135+K08530+K05087+K04456+K02649+K03841+K00665+K01103
Organismal Systems	Immune system	Chemokine signaling pathway	17	207	0.0257525	0.0534126	ko04062	ENSG00000072062;ENSG00000082701;ENSG00000096968;ENSG00000100030;ENSG00000109320;ENSG00000142208;ENSG00000145675;ENSG00000160791;ENSG00000163464;ENSG00000163932;ENSG00000166501;ENSG00000169032;ENSG00000169398;ENSG00000173039;ENSG00000183813;ENSG00000197122;ENSG00000213341	K04345+K03083+K04447+K04371+K02580+K04456+K02649+K04180+K04175+K06068+K19662+K04368+K05725+K04735+K04179+K05704+K04467
Organismal Systems	Endocrine system	Adipocytokine signaling pathway	9	87	0.0263782	0.054308	ko04920	ENSG00000096968;ENSG00000109320;ENSG00000109339;ENSG00000142208;ENSG00000173039;ENSG00000179295;ENSG00000186951;ENSG00000213341;ENSG00000232810	K04447+K02580+K04440+K04456+K04735+K07293+K07294+K04467+K03156
Cellular Processes	Cell growth and death	Oocyte meiosis	12	131	0.0271141	0.0554157	ko04114	ENSG00000058404;ENSG00000072062;ENSG00000100030;ENSG00000105173;ENSG00000140443;ENSG00000145349;ENSG00000166851;ENSG00000169032;ENSG00000169083;ENSG00000170027;ENSG00000170312;ENSG00000198668	K04515+K04345+K04371+K06626+K05087+K04515+K06631+K04368+K08557+K16198+K02087+K02183
Organismal Systems	Endocrine system	Parathyroid hormone synthesis, secretion and action	11	117	0.0283727	0.0575679	ko04928	ENSG00000072062;ENSG00000100030;ENSG00000111424;ENSG00000113448;ENSG00000137745;ENSG00000146648;ENSG00000154229;ENSG00000166501;ENSG00000169032;ENSG00000171791;ENSG00000184588	K04345+K04371+K08539+K13293+K07994+K04361+K02677+K19662+K04368+K02161+K13293
Environmental Information Processing	Signal transduction	Hedgehog signaling pathway	6	48	0.0289553	0.0583273	ko04340	ENSG00000072062;ENSG00000074047;ENSG00000082701;ENSG00000110092;ENSG00000111087;ENSG00000171791	K04345+K16798+K03083+K04503+K16797+K02161
Organismal Systems	Digestive system	Carbohydrate digestion and absorption	6	49	0.0316821	0.0633641	ko04973	ENSG00000137700;ENSG00000142208;ENSG00000145675;ENSG00000156510;ENSG00000166501;ENSG00000257335	K08171+K04456+K02649+K00844+K19662+K12047
Organismal Systems	Excretory system	Aldosterone-regulated sodium reabsorption	5	37	0.03326	0.0660482	ko04960	ENSG00000100030;ENSG00000145675;ENSG00000154229;ENSG00000166501;ENSG00000176387	K04371+K02649+K02677+K19662+K00071
Human Diseases	Infectious diseases	Amoebiasis	10	106	0.0349136	0.0688438	ko05146	ENSG00000007171;ENSG00000072062;ENSG00000109320;ENSG00000137462;ENSG00000145675;ENSG00000154229;ENSG00000166501;ENSG00000169398;ENSG00000173039;ENSG00000232810	K13241+K04345+K02580+K10159+K02649+K02677+K19662+K05725+K04735+K03156
Human Diseases	Neurodegenerative diseases	Alzheimer disease	16	199	0.0354346	0.0693824	ko05010	ENSG00000014216;ENSG00000072506;ENSG00000082701;ENSG00000089250;ENSG00000100030;ENSG00000111640;ENSG00000120868;ENSG00000142192;ENSG00000164885;ENSG00000165806;ENSG00000176749;ENSG00000178607;ENSG00000186318;ENSG00000186868;ENSG00000198668;ENSG00000232810	K01367+K08683+K03083+K13240+K04371+K00134+K02084+K04520+K02090+K04397+K11716+K08852+K04521+K04380+K02183+K03156
Metabolism	Amino acid metabolism	Tyrosine metabolism	5	38	0.0368138	0.0712609	ko00350	ENSG00000069535;ENSG00000077498;ENSG00000138356;ENSG00000189221;ENSG00000240972	K00274+K00505+K00157+K00274+K07253
Organismal Systems	Endocrine system	Glucagon signaling pathway	10	107	0.036903	0.0712609	ko04922	ENSG00000005339;ENSG00000058404;ENSG00000067225;ENSG00000072062;ENSG00000100504;ENSG00000142208;ENSG00000145349;ENSG00000165140;ENSG00000186951;ENSG00000198668	K04498+K04515+K00873+K04345+K00688+K04456+K04515+K03841+K07294+K02183
Organismal Systems	Endocrine system	Insulin signaling pathway	13	153	0.0375828	0.0720766	ko04910	ENSG00000072062;ENSG00000082701;ENSG00000100030;ENSG00000100504;ENSG00000109339;ENSG00000142208;ENSG00000145675;ENSG00000156510;ENSG00000165140;ENSG00000169032;ENSG00000169710;ENSG00000196396;ENSG00000198668	K04345+K03083+K04371+K00688+K04440+K04456+K02649+K00844+K03841+K04368+K00665+K05696+K02183
Human Diseases	Infectious diseases	Leishmaniasis	13	155	0.0410717	0.0777844	ko05140	ENSG00000007171;ENSG00000073756;ENSG00000096968;ENSG00000100030;ENSG00000109320;ENSG00000111679;ENSG00000112062;ENSG00000115232;ENSG00000137462;ENSG00000166501;ENSG00000173039;ENSG00000177606;ENSG00000232810	K13241+K11987+K04447+K04371+K02580+K05697+K04441+K06483+K10159+K19662+K04735+K04448+K03156
Human Diseases	Cancers	Choline metabolism in cancer	10	109	0.0411146	0.0777844	ko05231	ENSG00000100030;ENSG00000100644;ENSG00000109339;ENSG00000142208;ENSG00000145675;ENSG00000146648;ENSG00000154229;ENSG00000166501;ENSG00000169032;ENSG00000177606	K04371+K08268+K04440+K04456+K02649+K04361+K02677+K19662+K04368+K04448
Metabolism	Carbohydrate metabolism	Starch and sucrose metabolism	5	40	0.0445971	0.0838067	ko00500	ENSG00000100504;ENSG00000156510;ENSG00000162688;ENSG00000171298;ENSG00000257335	K00688+K00844+K01196+K12316+K12047
Human Diseases	Infectious diseases	Salmonella infection	9	97	0.0481417	0.0898645	ko05132	ENSG00000007171;ENSG00000100030;ENSG00000109320;ENSG00000109339;ENSG00000112062;ENSG00000123143;ENSG00000137752;ENSG00000173039;ENSG00000177606	K13241+K04371+K02580+K04440+K04441+K06071+K01370+K04735+K04448
Metabolism	Metabolism of other amino acids	D-Arginine and D-ornithine metabolism	1	1	0.0490956	0.0910382	ko00472	ENSG00000110887	K00273
Human Diseases	Infectious diseases	Epstein-Barr virus infection	22	309	0.0504609	0.0928058	ko05169	ENSG00000004468;ENSG00000005339;ENSG00000072062;ENSG00000082701;ENSG00000101266;ENSG00000109320;ENSG00000109339;ENSG00000112062;ENSG00000116478;ENSG00000135679;ENSG00000141510;ENSG00000142208;ENSG00000145675;ENSG00000165025;ENSG00000170027;ENSG00000170312;ENSG00000171791;ENSG00000173039;ENSG00000177606;ENSG00000196591;ENSG00000204435;ENSG00000213341	K01242+K04498+K04345+K03083+K03097+K02580+K04440+K04441+K06067+K06643+K04451+K04456+K02649+K05855+K16198+K02087+K02161+K04735+K04448+K06067+K03115+K04467
Cellular Processes	Cell growth and death	Necroptosis	14	176	0.0507117	0.0928058	ko04217	ENSG00000014216;ENSG00000058404;ENSG00000080824;ENSG00000096384;ENSG00000096968;ENSG00000100504;ENSG00000109339;ENSG00000137752;ENSG00000143799;ENSG00000145349;ENSG00000161905;ENSG00000166888;ENSG00000171791;ENSG00000232810	K01367+K04515+K04079+K04079+K04447+K00688+K04440+K01370+K10798+K04515+K00460+K11225+K02161+K03156
Human Diseases	Endocrine and metabolic diseases	Non-alcoholic fatty liver disease (NAFLD)	14	178	0.0547798	0.0995997	ko04932	ENSG00000025434;ENSG00000082701;ENSG00000100219;ENSG00000109320;ENSG00000109339;ENSG00000130649;ENSG00000142208;ENSG00000145675;ENSG00000165806;ENSG00000173039;ENSG00000177606;ENSG00000178607;ENSG00000186951;ENSG00000232810	K08536+K03083+K09027+K02580+K04440+K07415+K04456+K02649+K04397+K04735+K04448+K08852+K07294+K03156
Metabolism	Amino acid metabolism	Phenylalanine metabolism	3	18	0.0554028	0.100082	ko00360	ENSG00000069535;ENSG00000189221;ENSG00000240972	K00274+K00274+K07253
Genetic Information Processing	Replication and repair	Homologous recombination	5	43	0.0579838	0.104073	ko03440	ENSG00000012048;ENSG00000051180;ENSG00000138376;ENSG00000149311;ENSG00000197299	K10605+K04482+K10683+K04728+K10901
Organismal Systems	Immune system	Leukocyte transendothelial migration	10	117	0.0612193	0.109181	ko04670	ENSG00000087245;ENSG00000100985;ENSG00000112062;ENSG00000115232;ENSG00000145675;ENSG00000154229;ENSG00000166501;ENSG00000168036;ENSG00000169398;ENSG00000179295	K01398+K01403+K04441+K06483+K02649+K02677+K19662+K02105+K05725+K07293
Metabolism	Metabolism of cofactors and vitamins	Nicotinate and nicotinamide metabolism	4	31	0.0632692	0.112123	ko00760	ENSG00000004468;ENSG00000135318;ENSG00000138356;ENSG00000198805	K01242+K19970+K00157+K03783
Cellular Processes	Cell motility	Regulation of actin cytoskeleton	16	218	0.0698841	0.123066	ko04810	ENSG00000005961;ENSG00000065534;ENSG00000100030;ENSG00000115232;ENSG00000133019;ENSG00000145675;ENSG00000146648;ENSG00000168539;ENSG00000169032;ENSG00000169398;ENSG00000180210;ENSG00000180720;ENSG00000181072;ENSG00000184984;ENSG00000197122;ENSG00000259207	K06476+K00907+K04371+K06483+K04131+K02649+K04361+K04129+K04368+K05725+K01313+K04132+K04130+K04133+K05704+K06493
Metabolism	Metabolism of other amino acids	Glutathione metabolism	6	60	0.0728018	0.127403	ko00480	ENSG00000084207;ENSG00000115758;ENSG00000142657;ENSG00000160211;ENSG00000166825;ENSG00000243955	K00799+K01581+K00033+K00036+K11140+K00799
Organismal Systems	Endocrine system	Insulin secretion	8	90	0.0738547	0.128443	ko04911	ENSG00000058404;ENSG00000072062;ENSG00000126266;ENSG00000133019;ENSG00000143603;ENSG00000145349;ENSG00000154229;ENSG00000166501	K04515+K04345+K04325+K04131+K04944+K04515+K02677+K19662
Genetic Information Processing	Replication and repair	Base excision repair	4	33	0.0763062	0.131078	ko03410	ENSG00000070501;ENSG00000100823;ENSG00000132646;ENSG00000143799	K02330+K10771+K04802+K10798
Cellular Processes	Cell growth and death	Apoptosis - multiple species	4	33	0.0763062	0.131078	ko04215	ENSG00000109339;ENSG00000120868;ENSG00000165806;ENSG00000171791	K04440+K02084+K04397+K02161
Metabolism	Amino acid metabolism	Arginine biosynthesis	3	21	0.0811356	0.138524	ko00220	ENSG00000007171;ENSG00000089250;ENSG00000164867	K13241+K13240+K13242
Metabolism	Global and overview maps	Metabolic pathways	80	1416	0.091014	0.154448	ko01100	ENSG00000004468;ENSG00000007171;ENSG00000012779;ENSG00000059377;ENSG00000067225;ENSG00000069535;ENSG00000072506;ENSG00000073756;ENSG00000074416;ENSG00000077498;ENSG00000079459;ENSG00000085662;ENSG00000086205;ENSG00000086696;ENSG00000089250;ENSG00000095303;ENSG00000100504;ENSG00000101444;ENSG00000102393;ENSG00000108479;ENSG00000108786;ENSG00000108839;ENSG00000110887;ENSG00000111144;ENSG00000111275…	K01242+K13241+K00461+K01832+K00873+K00274+K08683+K11987+K01054+K00505+K00801+K00011+K14592+K13368+K13240+K00509+K00688+K01251+K01189+K00849+K00044+K00458+K00273+K01254+K00128+K00134+K00021+K01581+K15680+K01487+K08726+K07415+K00558+K10207+K00463+K19970+K07434+K17719+K17718+K00157+K00602+K07408+K07409+K00033+K15729+K00804+K00856+K00844+K00106+K00079+K00036+K00787+K17689+K00497+K00460+K01077+K01196+…
Organismal Systems	Immune system	NOD-like receptor signaling pathway	14	193	0.0924705	0.155974	ko04621	ENSG00000080824;ENSG00000096384;ENSG00000100030;ENSG00000109320;ENSG00000109339;ENSG00000112062;ENSG00000137752;ENSG00000163932;ENSG00000164733;ENSG00000171791;ENSG00000173039;ENSG00000177606;ENSG00000213341;ENSG00000232810	K04079+K04079+K04371+K02580+K04440+K04441+K01370+K06068+K01363+K02161+K04735+K04448+K04467+K03156
Organismal Systems	Excretory system	Endocrine and other factor-regulated calcium reabsorption	5	50	0.0971501	0.162886	ko04961	ENSG00000072062;ENSG00000091831;ENSG00000111424;ENSG00000154229;ENSG00000166501	K04345+K08550+K08539+K02677+K19662
Organismal Systems	Endocrine system	Renin-angiotensin system	3	23	0.100652	0.167753	ko04614	ENSG00000144891;ENSG00000159640;ENSG00000166825	K04166+K01283+K11140
Metabolism	Amino acid metabolism	Histidine metabolism	3	24	0.111047	0.183982	ko00340	ENSG00000069535;ENSG00000111275;ENSG00000189221	K00274+K00128+K00274
Organismal Systems	Digestive system	Pancreatic secretion	8	102	0.127593	0.210152	ko04972	ENSG00000001626;ENSG00000004468;ENSG00000104267;ENSG00000133019;ENSG00000153002;ENSG00000154229;ENSG00000166501;ENSG00000170890	K05031+K01242+K18245+K04131+K01291+K02677+K19662+K01047
Cellular Processes	Cell growth and death	Ferroptosis	4	40	0.131243	0.212886	ko04216	ENSG00000141510;ENSG00000151012;ENSG00000161905;ENSG00000171867	K04451+K13869+K00460+K05634
Human Diseases	Neurodegenerative diseases	Prion diseases	4	40	0.131243	0.212886	ko05020	ENSG00000072062;ENSG00000100030;ENSG00000169032;ENSG00000171867	K04345+K04371+K04368+K05634
Human Diseases	Infectious diseases	Malaria	5	55	0.131533	0.212886	ko05144	ENSG00000105976;ENSG00000137462;ENSG00000232810;ENSG00000239732;ENSG00000244734	K05099+K10159+K03156+K10161+K13823
Human Diseases	Infectious diseases	Influenza A	18	277	0.136207	0.219183	ko05164	ENSG00000005339;ENSG00000082701;ENSG00000096968;ENSG00000100030;ENSG00000109320;ENSG00000109339;ENSG00000112062;ENSG00000122194;ENSG00000137752;ENSG00000142208;ENSG00000145675;ENSG00000154229;ENSG00000160752;ENSG00000166501;ENSG00000169032;ENSG00000173039;ENSG00000177606;ENSG00000232810	K04498+K03083+K04447+K04371+K02580+K04440+K04441+K01315+K01370+K04456+K02649+K02677+K00787+K19662+K04368+K04735+K04448+K03156
Metabolism	Nucleotide metabolism	Purine metabolism	13	189	0.137519	0.22003	ko00230	ENSG00000067225;ENSG00000113448;ENSG00000119125;ENSG00000132915;ENSG00000135318;ENSG00000138363;ENSG00000138735;ENSG00000156110;ENSG00000158125;ENSG00000165704;ENSG00000178035;ENSG00000184588;ENSG00000198805	K00873+K13293+K01487+K08718+K19970+K00602+K13762+K00856+K00106+K00760+K00088+K13293+K03783
Human Diseases	Infectious diseases	Toxoplasmosis	14	207	0.139478	0.221897	ko05145	ENSG00000007171;ENSG00000012779;ENSG00000096968;ENSG00000100030;ENSG00000109320;ENSG00000109339;ENSG00000112062;ENSG00000137462;ENSG00000142208;ENSG00000160791;ENSG00000171791;ENSG00000173039;ENSG00000213341;ENSG00000232810	K13241+K00461+K04447+K04371+K02580+K04440+K04441+K10159+K04456+K04180+K02161+K04735+K04467+K03156
Organismal Systems	Aging	Longevity regulating pathway - mammal	8	105	0.143551	0.227086	ko04211	ENSG00000072062;ENSG00000109320;ENSG00000132170;ENSG00000140443;ENSG00000141510;ENSG00000142208;ENSG00000145675;ENSG00000173039	K04345+K02580+K08530+K05087+K04451+K04456+K02649+K04735
Organismal Systems	Development	Axon guidance	12	179	0.169501	0.266631	ko04360	ENSG00000058404;ENSG00000082701;ENSG00000097007;ENSG00000100030;ENSG00000105976;ENSG00000145349;ENSG00000145675;ENSG00000154229;ENSG00000164885;ENSG00000169398;ENSG00000179295;ENSG00000197122	K04515+K03083+K06619+K04371+K05099+K04515+K02649+K02677+K02090+K05725+K07293+K05704
Environmental Information Processing	Membrane transport	ABC transporters	5	61	0.178894	0.279834	ko02010	ENSG00000001626;ENSG00000073734;ENSG00000085563;ENSG00000103222;ENSG00000118777	K05031+K05664+K05658+K05665+K05681
Cellular Processes	Cell growth and death	Cellular senescence	20	328	0.185619	0.28874	ko04218	ENSG00000014216;ENSG00000100030;ENSG00000105173;ENSG00000105810;ENSG00000106366;ENSG00000109320;ENSG00000110092;ENSG00000112062;ENSG00000135446;ENSG00000135679;ENSG00000141510;ENSG00000142208;ENSG00000145675;ENSG00000147082;ENSG00000149311;ENSG00000149554;ENSG00000169032;ENSG00000170312;ENSG00000173039;ENSG00000198668	K01367+K04371+K06626+K02091+K03982+K02580+K04503+K04441+K02089+K06643+K04451+K04456+K02649+K21771+K04728+K02216+K04368+K02087+K04735+K02183
Organismal Systems	Aging	Longevity regulating pathway - multiple species	6	79	0.191	0.293846	ko04213	ENSG00000072062;ENSG00000116478;ENSG00000140443;ENSG00000142208;ENSG00000145675;ENSG00000196591	K04345+K06067+K05087+K04456+K02649+K06067
Organismal Systems	Immune system	RIG-I-like receptor signaling pathway	6	79	0.191	0.293846	ko04622	ENSG00000109320;ENSG00000109339;ENSG00000112062;ENSG00000173039;ENSG00000213341;ENSG00000232810	K02580+K04440+K04441+K04735+K04467+K03156
Metabolism	Carbohydrate metabolism	Pentose phosphate pathway	3	31	0.19329	0.294372	ko00030	ENSG00000142657;ENSG00000160211;ENSG00000165140	K00033+K00036+K03841
Human Diseases	Infectious diseases	HTLV-I infection	23	386	0.193444	0.294372	ko05166	ENSG00000005339;ENSG00000070501;ENSG00000072062;ENSG00000082701;ENSG00000100219;ENSG00000109320;ENSG00000109471;ENSG00000110092;ENSG00000132646;ENSG00000135446;ENSG00000141510;ENSG00000142208;ENSG00000145675;ENSG00000149311;ENSG00000149554;ENSG00000160752;ENSG00000164362;ENSG00000168036;ENSG00000173039;ENSG00000177606;ENSG00000182866;ENSG00000213341;ENSG00000232810	K04498+K02330+K04345+K03083+K09027+K02580+K05429+K04503+K04802+K02089+K04451+K04456+K02649+K04728+K02216+K00787+K11126+K02105+K04735+K04448+K05856+K04467+K03156
Metabolism	Metabolism of cofactors and vitamins	Thiamine metabolism	2	17	0.202006	0.305377	ko00730	ENSG00000162551;ENSG00000163295	K01077+K01077
Organismal Systems	Immune system	Th1 and Th2 cell differentiation	11	168	0.202858	0.305377	ko04658	ENSG00000096968;ENSG00000100030;ENSG00000109320;ENSG00000109339;ENSG00000109471;ENSG00000112062;ENSG00000166888;ENSG00000173039;ENSG00000177606;ENSG00000182866;ENSG00000213341	K04447+K04371+K02580+K04440+K05429+K04441+K11225+K04735+K04448+K05856+K04467
Human Diseases	Cancers	Basal cell carcinoma	5	65	0.213526	0.319718	ko05217	ENSG00000074047;ENSG00000082701;ENSG00000111087;ENSG00000141510;ENSG00000168036	K16798+K03083+K16797+K04451+K02105
Human Diseases	Cardiovascular diseases	Dilated cardiomyopathy (DCM)	7	100	0.219717	0.327238	ko05414	ENSG00000005961;ENSG00000043591;ENSG00000072062;ENSG00000115232;ENSG00000160789;ENSG00000232810;ENSG00000259207	K06476+K04141+K04345+K06483+K12641+K03156+K06493
Metabolism	Biosynthesis of other secondary metabolites	Neomycin, kanamycin and gentamicin biosynthesis	1	5	0.222576	0.328007	ko00524	ENSG00000156510	K00844
Metabolism	Metabolism of cofactors and vitamins	Vitamin B6 metabolism	1	5	0.222576	0.328007	ko00750	ENSG00000138356	K00157
Metabolism	Lipid metabolism	Glycerolipid metabolism	5	71	0.268905	0.394206	ko00561	ENSG00000074416;ENSG00000085662;ENSG00000102393;ENSG00000111275;ENSG00000198074	K01054+K00011+K01189+K00128+K00011
Metabolism	Carbohydrate metabolism	Pentose and glucuronate interconversions	3	37	0.272355	0.397184	ko00040	ENSG00000085662;ENSG00000198074;ENSG00000241635	K00011+K00011+K00699
Metabolism	Lipid metabolism	Steroid biosynthesis	2	21	0.275853	0.400201	ko00100	ENSG00000057252;ENSG00000079459	K00637+K00801
Metabolism	Carbohydrate metabolism	Glycolysis / Gluconeogenesis	5	72	0.278439	0.40187	ko00010	ENSG00000067225;ENSG00000111275;ENSG00000111640;ENSG00000156510;ENSG00000165140	K00873+K00128+K00134+K00844+K03841
Metabolism	Metabolism of cofactors and vitamins	One carbon pool by folate	2	22	0.294371	0.422687	ko00670	ENSG00000138363;ENSG00000228716	K00602+K00287
Human Diseases	Cardiovascular diseases	Hypertrophic cardiomyopathy (HCM)	6	92	0.297285	0.423127	ko05410	ENSG00000005961;ENSG00000115232;ENSG00000159640;ENSG00000160789;ENSG00000232810;ENSG00000259207	K06476+K06483+K01283+K12641+K03156+K06493
Human Diseases	Cardiovascular diseases	Arrhythmogenic right ventricular cardiomyopathy (ARVC)	5	74	0.2977	0.423127	ko05412	ENSG00000005961;ENSG00000115232;ENSG00000160789;ENSG00000168036;ENSG00000259207	K06476+K06483+K12641+K02105+K06493
Metabolism	Amino acid metabolism	Glycine, serine and threonine metabolism	3	39	0.299525	0.42357	ko00260	ENSG00000069535;ENSG00000110887;ENSG00000189221	K00274+K00273+K00274
Cellular Processes	Cellular community - eukaryotes	Signaling pathways regulating pluripotency of stem cells	9	150	0.31641	0.4452	ko04550	ENSG00000082701;ENSG00000096968;ENSG00000100030;ENSG00000112062;ENSG00000140443;ENSG00000142208;ENSG00000145675;ENSG00000168036;ENSG00000169032	K03083+K04447+K04371+K04441+K05087+K04456+K02649+K02105+K04368
Human Diseases	Infectious diseases	Bacterial invasion of epithelial cells	5	77	0.326967	0.457753	ko05100	ENSG00000105976;ENSG00000145675;ENSG00000168036;ENSG00000169398;ENSG00000197122	K05099+K02649+K02105+K05725+K05704
Environmental Information Processing	Signal transduction	mTOR signaling pathway	10	172	0.337137	0.469643	ko04150	ENSG00000082701;ENSG00000100030;ENSG00000140443;ENSG00000142208;ENSG00000145675;ENSG00000154229;ENSG00000166501;ENSG00000169032;ENSG00000213341;ENSG00000232810	K03083+K04371+K05087+K04456+K02649+K02677+K19662+K04368+K04467+K03156
Metabolism	Carbohydrate metabolism	Pyruvate metabolism	3	42	0.340485	0.470365	ko00620	ENSG00000067225;ENSG00000111275;ENSG00000124767	K00873+K00128+K01759
Organismal Systems	Immune system	Complement and coagulation cascades	6	97	0.341014	0.470365	ko04610	ENSG00000106366;ENSG00000117525;ENSG00000122194;ENSG00000126218;ENSG00000171564;ENSG00000180210	K03982+K03901+K01315+K01314+K03904+K01313
Organismal Systems	Excretory system	Proximal tubule bicarbonate reclamation	2	25	0.349367	0.477183	ko04964	ENSG00000104267;ENSG00000167434	K18245+K18246
Organismal Systems	Digestive system	Vitamin digestion and absorption	2	25	0.349367	0.477183	ko04977	ENSG00000086205;ENSG00000103222	K14592+K05665
Human Diseases	Infectious diseases	Pathogenic Escherichia coli infection	4	63	0.374121	0.506083	ko05130	ENSG00000097007;ENSG00000137285;ENSG00000154229;ENSG00000168036	K06619+K07375+K02677+K02105
Cellular Processes	Transport and catabolism	Lysosome	8	139	0.37414	0.506083	ko04142	ENSG00000102393;ENSG00000117984;ENSG00000135047;ENSG00000136943;ENSG00000141458;ENSG00000163131;ENSG00000164733;ENSG00000171298	K01189+K01379+K01365+K01375+K12385+K01368+K01363+K12316
Cellular Processes	Cellular community - eukaryotes	Tight junction	10	181	0.396964	0.534374	ko04530	ENSG00000001626;ENSG00000072062;ENSG00000109339;ENSG00000110092;ENSG00000132646;ENSG00000135446;ENSG00000141736;ENSG00000171132;ENSG00000177606;ENSG00000197122	K05031+K04345+K04440+K04503+K04802+K02089+K05083+K18050+K04448+K05704
Metabolism	Metabolism of cofactors and vitamins	Ubiquinone and other terpenoid-quinone biosynthesis	1	11	0.425407	0.569923	ko00130	ENSG00000181019	K00355
Organismal Systems	Digestive system	Fat digestion and absorption	3	49	0.434701	0.577595	ko04975	ENSG00000145384;ENSG00000163586;ENSG00000170890	K08751+K08750+K01047
Metabolism	Carbohydrate metabolism	Ascorbate and aldarate metabolism	2	30	0.437322	0.577595	ko00053	ENSG00000111275;ENSG00000241635	K00128+K00699
Organismal Systems	Sensory system	Phototransduction	2	30	0.437322	0.577595	ko04744	ENSG00000132915;ENSG00000198668	K08718+K02183
Metabolism	Amino acid metabolism	Valine, leucine and isoleucine degradation	3	50	0.447804	0.588662	ko00280	ENSG00000072506;ENSG00000111275;ENSG00000138356	K08683+K00128+K00157
Organismal Systems	Digestive system	Cholesterol metabolism	3	51	0.460783	0.602893	ko04979	ENSG00000057252;ENSG00000073734;ENSG00000141458	K00637+K05664+K12385
Organismal Systems	Immune system	Cytosolic DNA-sensing pathway	4	72	0.474214	0.617581	ko04623	ENSG00000109320;ENSG00000137752;ENSG00000173039;ENSG00000213341	K02580+K01370+K04735+K04467
Genetic Information Processing	Replication and repair	Non-homologous end-joining	1	13	0.480515	0.622889	ko03450	ENSG00000253729	K06642
Metabolism	Lipid metabolism	Fatty acid biosynthesis	1	14	0.506058	0.652978	ko00061	ENSG00000169710	K00665
Metabolism	Global and overview maps	Carbon metabolism	6	117	0.51636	0.660783	ko01200	ENSG00000067225;ENSG00000111640;ENSG00000142657;ENSG00000156510;ENSG00000160211;ENSG00000165140	K00873+K00134+K00033+K00844+K00036+K03841
Organismal Systems	Endocrine system	Cortisol synthesis and secretion	4	76	0.516827	0.660783	ko04927	ENSG00000072062;ENSG00000123358;ENSG00000144891;ENSG00000160882	K04345+K04465+K04166+K00497
Genetic Information Processing	Replication and repair	Fanconi anemia pathway	3	56	0.523525	0.666304	ko03460	ENSG00000012048;ENSG00000051180;ENSG00000197299	K10605+K04482+K10901
Metabolism	Glycan biosynthesis and metabolism	Glycosphingolipid biosynthesis - globo and isoglobo series	1	15	0.530348	0.671934	ko00603	ENSG00000102393	K01189
Environmental Information Processing	Signal transduction	Notch signaling pathway	3	58	0.547483	0.690519	ko04330	ENSG00000005339;ENSG00000116478;ENSG00000196591	K04498+K06067+K06067
Human Diseases	Infectious diseases	Vibrio cholerae infection	3	59	0.559194	0.702128	ko05110	ENSG00000001626;ENSG00000072062;ENSG00000154229	K05031+K04345+K02677
Human Diseases	Immune diseases	Inflammatiory bowel disease (IBD)	7	145	0.573362	0.716702	ko05321	ENSG00000109320;ENSG00000109471;ENSG00000137462;ENSG00000166888;ENSG00000173039;ENSG00000177606;ENSG00000232810	K02580+K05429+K10159+K11225+K04735+K04448+K03156
Organismal Systems	Endocrine system	Thyroid hormone synthesis	4	82	0.577526	0.718528	ko04918	ENSG00000072062;ENSG00000154229;ENSG00000165409;ENSG00000166501	K04345+K02677+K04249+K19662
Genetic Information Processing	Folding, sorting and degradation	Protein processing in endoplasmic reticulum	9	188	0.579955	0.718528	ko04141	ENSG00000014216;ENSG00000080824;ENSG00000096384;ENSG00000100219;ENSG00000109339;ENSG00000116044;ENSG00000165280;ENSG00000171791;ENSG00000178607	K01367+K04079+K04079+K09027+K04440+K05638+K13525+K02161+K08852
Metabolism	Amino acid metabolism	Lysine degradation	3	65	0.625483	0.77152	ko00310	ENSG00000111275;ENSG00000118058;ENSG00000129151	K00128+K09186+K00471
Organismal Systems	Immune system	Hematopoietic cell lineage	8	176	0.639774	0.785687	ko04640	ENSG00000004468;ENSG00000005961;ENSG00000090534;ENSG00000115232;ENSG00000122025;ENSG00000166825;ENSG00000232810;ENSG00000259207	K01242+K06476+K06854+K06483+K05092+K11140+K03156+K06493
Metabolism	Amino acid metabolism	Cysteine and methionine metabolism	2	46	0.667694	0.812845	ko00270	ENSG00000101444;ENSG00000130816	K01251+K00558
Organismal Systems	Excretory system	Vasopressin-regulated water reabsorption	2	46	0.667694	0.812845	ko04962	ENSG00000072062;ENSG00000126895	K04345+K04228
Human Diseases	Neurodegenerative diseases	Parkinson disease	7	161	0.683078	0.826443	ko05012	ENSG00000072062;ENSG00000120868;ENSG00000128271;ENSG00000142319;ENSG00000149295;ENSG00000165646;ENSG00000184845	K04345+K02084+K04266+K05036+K04145+K08155+K04144
Cellular Processes	Transport and catabolism	Peroxisome	4	94	0.684767	0.826443	ko04146	ENSG00000007171;ENSG00000110887;ENSG00000120915;ENSG00000158125	K13241+K00273+K08726+K00106
Genetic Information Processing	Replication and repair	Mismatch repair	1	24	0.701767	0.843325	ko03430	ENSG00000132646	K04802
Human Diseases	Infectious diseases	Herpes simplex infection	15	341	0.708521	0.847803	ko05168	ENSG00000005339;ENSG00000096968;ENSG00000101266;ENSG00000109320;ENSG00000109339;ENSG00000137462;ENSG00000141510;ENSG00000170312;ENSG00000173039;ENSG00000177606;ENSG00000179295;ENSG00000204435;ENSG00000213341;ENSG00000232810;ENSG00000239732	K04498+K04447+K03097+K02580+K04440+K10159+K04451+K02087+K04735+K04448+K07293+K03115+K04467+K03156+K10161
Metabolism	Carbohydrate metabolism	Amino sugar and nucleotide sugar metabolism	2	50	0.71188	0.848198	ko00520	ENSG00000108479;ENSG00000156510	K00849+K00844
Metabolism	Lipid metabolism	alpha-Linolenic acid metabolism	1	26	0.730412	0.866591	ko00592	ENSG00000170890	K01047
Human Diseases	Immune diseases	Primary immunodeficiency	2	53	0.741706	0.876277	ko05340	ENSG00000081237;ENSG00000182866	K06478+K05856
Human Diseases	Neurodegenerative diseases	Huntington disease	9	217	0.74563	0.877212	ko05016	ENSG00000005339;ENSG00000116478;ENSG00000120868;ENSG00000132170;ENSG00000141510;ENSG00000168959;ENSG00000196591;ENSG00000197386;ENSG00000198959	K04498+K06067+K02084+K08530+K04451+K04604+K06067+K04533+K05625
Environmental Information Processing	Signal transduction	Phosphatidylinositol signaling system	4	105	0.764935	0.896158	ko04070	ENSG00000145675;ENSG00000154229;ENSG00000166501;ENSG00000198668	K02649+K02677+K19662+K02183
Metabolism	Metabolism of other amino acids	beta-Alanine metabolism	1	31	0.790582	0.922345	ko00410	ENSG00000111275	K00128
Environmental Information Processing	Signal transduction	Hippo signaling pathway	6	159	0.799856	0.929294	ko04390	ENSG00000074047;ENSG00000082701;ENSG00000106366;ENSG00000110092;ENSG00000168036;ENSG00000170027	K16798+K03083+K03982+K04503+K02105+K16198
Human Diseases	Immune diseases	Rheumatoid arthritis	7	188	0.823183	0.951211	ko05323	ENSG00000112715;ENSG00000135047;ENSG00000137462;ENSG00000149968;ENSG00000177606;ENSG00000196611;ENSG00000232810	K05448+K01365+K10159+K01394+K04448+K01388+K03156
Metabolism	Amino acid metabolism	Alanine, aspartate and glutamate metabolism	1	35	0.828912	0.951211	ko00250	ENSG00000086205	K14592
Organismal Systems	Excretory system	Collecting duct acid secretion	1	35	0.828912	0.951211	ko04966	ENSG00000104267	K18245
Environmental Information Processing	Signal transduction	TGF-beta signaling pathway	3	92	0.836794	0.956336	ko04350	ENSG00000005339;ENSG00000100030;ENSG00000232810	K04498+K04371+K03156
Genetic Information Processing	Replication and repair	DNA replication	1	37	0.845366	0.962205	ko03030	ENSG00000132646	K04802
Environmental Information Processing	Signaling molecules and interaction	ECM-receptor interaction	3	98	0.866619	0.982402	ko04512	ENSG00000005961;ENSG00000115232;ENSG00000259207	K06476+K06483+K06493
Organismal Systems	Digestive system	Protein digestion and absorption	3	101	0.879653	0.993156	ko04974	ENSG00000106688;ENSG00000153002;ENSG00000197635	K05612+K01291+K01278
Metabolism	Lipid metabolism	Fatty acid degradation	1	44	0.891477	1	ko00071	ENSG00000111275	K00128
Metabolism	Global and overview maps	Biosynthesis of amino acids	2	76	0.893737	1	ko01230	ENSG00000067225;ENSG00000111640	K00873+K00134
Metabolism	Metabolism of cofactors and vitamins	Porphyrin and chlorophyll metabolism	1	47	0.906766	1	ko00860	ENSG00000241635	K00699
Metabolism	Nucleotide metabolism	Pyrimidine metabolism	3	109	0.909041	1	ko00240	ENSG00000135318;ENSG00000167900;ENSG00000198805	K19970+K00857+K03783
Metabolism	Lipid metabolism	Ether lipid metabolism	1	49	0.915745	1	ko00565	ENSG00000170890	K01047
Organismal Systems	Environmental adaptation	Thermogenesis	8	251	0.931594	1	ko04714	ENSG00000072062;ENSG00000074416;ENSG00000080503;ENSG00000112062;ENSG00000118432;ENSG00000132170;ENSG00000166819;ENSG00000188778	K04345+K01054+K11647+K04441+K04277+K08530+K08768+K04143
Genetic Information Processing	Translation	Ribosome biogenesis in eukaryotes	2	87	0.932158	1	ko03008	ENSG00000101266;ENSG00000204435	K03097+K03115
Genetic Information Processing	Replication and repair	Nucleotide excision repair	1	54	0.934596	1	ko03420	ENSG00000132646	K04802
Metabolism	Global and overview maps	Fatty acid metabolism	1	55	0.937827	1	ko01212	ENSG00000169710	K00665
Organismal Systems	Digestive system	Mineral absorption	1	55	0.937827	1	ko04978	ENSG00000111424	K08539
Metabolism	Lipid metabolism	Sphingolipid metabolism	1	57	0.94382	1	ko00600	ENSG00000102393	K01189
Genetic Information Processing	Translation	Aminoacyl-tRNA biosynthesis	1	62	0.956401	1	ko00970	ENSG00000065427	K04567
Genetic Information Processing	Folding, sorting and degradation	Ubiquitin mediated proteolysis	3	139	0.970094	1	ko04120	ENSG00000012048;ENSG00000135679;ENSG00000142230	K10605+K06643+K10684
Organismal Systems	Nervous system	Synaptic vesicle cycle	1	74	0.976288	1	ko04721	ENSG00000165646	K08155
Metabolism	Lipid metabolism	Glycerophospholipid metabolism	2	117	0.981078	1	ko00564	ENSG00000087085;ENSG00000170890	K01049+K01047
Organismal Systems	Immune system	Intestinal immune network for IgA production	2	122	0.984796	1	ko04672	ENSG00000109471;ENSG00000115232	K05429+K06483
Human Diseases	Cardiovascular diseases	Viral myocarditis	3	168	0.990506	1	ko05416	ENSG00000097007;ENSG00000110092;ENSG00000114867	K06619+K04503+K03260
Cellular Processes	Transport and catabolism	Phagosome	7	305	0.993985	1	ko04145	ENSG00000005381;ENSG00000089250;ENSG00000135047;ENSG00000137285;ENSG00000137462;ENSG00000163131;ENSG00000259207	K10789+K13240+K01365+K07375+K10159+K01368+K06493
Human Diseases	Immune diseases	Asthma	1	110	0.996206	1	ko05310	ENSG00000232810	K03156
Human Diseases	Immune diseases	Allograft rejection	2	154	0.996362	1	ko05330	ENSG00000109471;ENSG00000232810	K05429+K03156
Human Diseases	Infectious diseases	Staphylococcus aureus infection	2	157	0.996826	1	ko05150	ENSG00000122194;ENSG00000169403	K01315+K04279
Human Diseases	Immune diseases	Autoimmune thyroid disease	2	163	0.997586	1	ko05320	ENSG00000109471;ENSG00000165409	K05429+K04249
Human Diseases	Endocrine and metabolic diseases	Type I diabetes mellitus	2	166	0.997896	1	ko04940	ENSG00000109471;ENSG00000232810	K05429+K03156
Cellular Processes	Transport and catabolism	Endocytosis	6	305	0.997913	1	ko04144	ENSG00000135679;ENSG00000140443;ENSG00000146648;ENSG00000160791;ENSG00000163464;ENSG00000197122	K06643+K05087+K04361+K04180+K04175+K05704
Genetic Information Processing	Translation	RNA transport	2	178	0.998789	1	ko03013	ENSG00000114867;ENSG00000172062	K03260+K13129
Environmental Information Processing	Signaling molecules and interaction	Cytokine-cytokine receptor interaction	6	330	0.999173	1	ko04060	ENSG00000090534;ENSG00000109471;ENSG00000160791;ENSG00000163464;ENSG00000183813;ENSG00000232810	K06854+K05429+K04180+K04175+K04179+K03156
Human Diseases	Immune diseases	Systemic lupus erythematosus	2	226	0.999873	1	ko05322	ENSG00000197561;ENSG00000232810	K01327+K03156
Organismal Systems	Immune system	Natural killer cell mediated cytotoxicity	10	523	0.999927	1	ko04650	ENSG00000100030;ENSG00000111679;ENSG00000145675;ENSG00000154229;ENSG00000165025;ENSG00000166501;ENSG00000169032;ENSG00000179295;ENSG00000182866;ENSG00000232810	K04371+K05697+K02649+K02677+K05855+K19662+K04368+K07293+K05856+K03156
Environmental Information Processing	Signaling molecules and interaction	Cell adhesion molecules (CAMs)	2	260	0.999975	1	ko04514	ENSG00000081237;ENSG00000115232	K06478+K06483
Human Diseases	Immune diseases	Graft-versus-host disease	2	314	0.999998	1	ko05332	ENSG00000109471;ENSG00000232810	K05429+K03156
Organismal Systems	Immune system	Antigen processing and presentation	6	536	1	1	ko04612	ENSG00000080824;ENSG00000096384;ENSG00000135047;ENSG00000163131;ENSG00000164733;ENSG00000232810	K04079+K04079+K01365+K01368+K01363+K03156
Organismal Systems	Sensory system	Olfactory transduction	4	542	1	1	ko04740	ENSG00000058404;ENSG00000072062;ENSG00000145349;ENSG00000198668	K04515+K04345+K04515+K02183
